# Supplementary material for: Differential expression of transposable elements in the medaka melanoma model
Source: PLoS One. 2021 Oct 27;16(10):e0251713. doi: 10.1371/journal.pone.0251713 (PMC8550402; doi:10.1371/journal.pone.0251713)
Supplement: S1 Table — (XLSX) [file pone.0251713.s004.xlsx]

## Sheet: Tabelle1
TE	% reads in exon	ensembl geneID
Olat_copia_12-LTR/Copia	0.583984
Olat_gypsy_138-LTR/Gypsy	0.629765
Olat_gypsy_158-LTR/Gypsy	15.4059	ENSORLG00000024220, ENSORLG00000027568
Olat_rnd-5_family-280#LINE	6.91488	ENSORLG00000027174
Olat_rnd-6_family-3161	0
Olat_rnd-5_family-741#LTR	0
Olat_rnd-1_family-198#	4.81275	ENSORLG00000018143
Olat_rnd-1_family-626#DNA	0.15079
Olat_rnd-1_family-117#LINE	0
