# Supplementary material for: Differential expression of transposable elements in the medaka melanoma model
Source: PLoS One. 2021 Oct 27;16(10):e0251713. doi: 10.1371/journal.pone.0251713 (PMC8550402; doi:10.1371/journal.pone.0251713)
Supplement: S1 File — (FA) [file pone.0251713.s005.fa]

>Olat_erv1#LTR/ERV1 LTRharvest
TAGCTGTGAAGGAATTTGTTTTATTATTATCATTGCTTAAATGTATTTGGTTAAATGTATGTTTAAATGTTAACTCAGATTGACCTTTTTACCTCTTCTGAAAACAGTTGTGTGTTTGTTCATCTGCTTCTCATCCCCCACCCAGGATGAGGGGTTTACGACACACTGTCCTCAGCTGATAAGGGATACTGTTTGAACTTAGAATCCAACCAAAAGGGTCATTTGACGACACCCCCTAATGAACTTTTTGTCTTTGTCTTGAATTGTTACCTCCCACTTGTGTGCTTAATAAAAGCAGCACAGGGAGAGGCAGACCTTTGAGAAGAGAAACGTGGTGGACCTTTTCCAACACATTTGCTCCTCTCCCTCGTGCATGAGAAACTTGATTCTTGTTGTGGTTTGTTGTTTATAATTGTGTTTTTCTTTAATGTCTAGATGCATCTATCTGACATTCTTTGGTCCTTACGAGCCGGATGACAACATATCTGCGTCTTTGGGGGGAGGACCATGCCGATTGAAGTCTGTGCACAGCCCGTGAGACTAGGTCTCCGGAAGAAAGTCCGTCGTAGTGAATTCTACGCCGGCCAATCGACTGGTCTGATCCCTGGGTCCGGATTGACGTTATTCGTTAACCAGTCAGACCACAACGACAAGGCAAGTACAGCGCTTTTTCAGGGGTTCGAGTCCCCGAAGTGGCCCAGAATTCTGAGGGACAGGTTCAAGTCCTGTTGCCTAAAACACGTGTGGGTTTGGAGTCCCGGAAACGTCCAGAATTCTGTATAAAGGTGTAGGTTCGAGTCCTGCAGCCTAAAACGCGTAAGAGGGTTCAAGTCCCTAAAAGGCCTATAAAAATTTAAAAATAAATAAAAAATAACGTTTTTTTTGGGTGTGAATGTGTGTGCATGTGTGAAAGGAGTGAACTTGTTCGAAGCAGTGAGCAGCTGGAAACCTTGCGGTGTTAACACAAGGCTGCTTGTTGACGTAGAACAAGATTTCATCTCATTAGGCTTTAGGTGAAAAGGACCCAGAGTCTAAAACGGGTTTTGCTCCTGGGAGGACCCTAAACGTGTGACCGGATCAGACAATAGGTCTGACCTAGAAGCTTGTTGCACGGGGAGTGAAATTCGGTCCTGAGAGAAATTCTCTGTTGGTTCTGATCACACTCTGTGACTAACGTAAATAAAAAAAAAATTAAAACATGGGGGAATTCAAATAGAAAAGTTGAATTAACATGAGATTAAAAATATATGGAAAGGGTTCATCCAGGTTCAACTACATTCTTGGTAAAATGGGATAAAAACTACAATTTTAAGGGGAATGTACTGAATTAGTTCAATGGTTACCAATTAAAAACAGAATAAAAACTAAAAAAGAAACAAAAAAATAGTGAAGAATTAATTTGCGCAAAACTGTGCTTAAATGAAGCAACGAAAAATAAAGAATGGCATTCAGAAAAGTAAAACTAGAGAAGCATGTCTGATTCCTAAAAAAGAAGAGGATAAATCAGTTGTGAGACTCAGACCCCTGCAACAGCAGGCTGCAGCGGGCTGCAGACCGAGCAGGAGCAGGATGAAAGGGGGGGAGAGCAGAAACCAGCTGATTTCTCACCTCCTCCCTACCAGGGGACGAATGCTCCTCTGTTGACGGGTTTTTACCAACCAGTGACTGATTTAAATACACCAGAAAAAGAAAAAATAATGTTAGGAGGAAAAGGGAAAAAACTTGAATGGAGTAAAACTATGGGGGTTGGTTTGGAAGAAGTTTGAGAGTCATCTAAAGTTGCATAGACATTTCCAATCATTGAAGTGCCCAATCCCAGAGCTGGAGAAGATGGCCAGAGGCCTACACTTCTTGTGTTTAGGACCTGGACATTAGAGGATGTTAGGAAGGCAGTGAGGGGAGTTATCTCTCACAGGGAAAATGATGGAAGTTCAGAGAGCTTATCTGAATGGCATAAATGTCAGCAAGTATGTATGACTGCTATGAAAGCAGACTGGGCAAAAGTAAAGGGAAAAGGGAATCCTTTGAATGATGACGATCCACCCAGACCTCTTTTGCATAACAGTCTAAGAGTTGATTCAAAGTCTTACACTTTTAGGACAAAGAATTAGAGAAGCCTTTCCAATGAGACCTGATTAGGGAAAGATTGGTCAAAATAACCAAAAAGATGGAGAGTTAGTGTATGATTTTAGAGTCAAATTTGAAGAAGTTTTAAAGCTAATAGTGGACTCAGGGATAATGATAATGATGATGGTCCCTATAGACAGCAGCTGAAACAAGTTTTACTGCAAGCTATGAGACCAGAGATTGCAGACTAGATAAGGAAACTTTACTTTGATCTACCAACAGGAGCACTACAACAGTTTATGAATTTTGCTGTTCATGCAGAAAAAAATTGATGGTGAATAGAAAGAAATTTAGGAATCAAAGTGTAGATACATTTTGGCAGGAGGAAAGTAGTGATGTGTTTTTTGGAAGGAATGTGAACAGAGGAAGAAATTGTGGTCGTAGAAAAGGAAATTTTAAAGAAAATTTTTGAAGAAGGTTTAGAGGAAGTAGCAACAGAGGGTCAGAGCAAGTTTATGATGGATGTTGGATTTGTAGACAGAGAGATCATTGGGAGAGAGAGATTGTCCTGAAAGGTAGAAATCAGATTGACTAGCTGGTAAGAGAAATGACAAGATAAAAGATGAATCAGAACTAGAAATTCAACCAATTAGTGATGAATTTTTAGATCTCACTGAAGGAGAAATAGTTTTTGTTGATGGGTCAGCAAAGAAAGATGAAACAGGCAGAAACAAAGTGGGTTTTGCTGTTGTAACTCAAGATAAGGTTCTGAGGGCAGGACCCCTGCGTGGAAATTACTCAGCACAATCAGCAGAGTTGACAGCCTTAACTGAAGCATGCAAACTGTTTAAAGATAAACCAGTTACAATCTACACTGATAGCCAATATGCATTTGCTACAGTGCATTTTATTTTGTCAACAGTGGAAGAACTGAGGGTTAAAACATCAACAGGAAAACCAGTAACGCATGTAAACTTACTGAAAGAATTATTGACTGCTGTAATGTTACCATCTAAAGTGGCAAAATGTAAACGTGAGGGACACACACAAAGAACAGATCATATTTCTAAAGGGAATGCCTTTGCAGATGCAACAGAAAAGCAAGCTGCAACAAAAGATGTAGAAATATGCACAAATGAGAATGTGACTGCAGATGCACCCGCTGATGTTTTAAAAGAAATGCAACACAGAGCACCGAAACAAGAAAAAGATTTATGGTTGAAAAAGGAGCAAAGTTGAACAAGGTCTTTATGTCAGCACAGAAGGAAAACCTATTTTACCAAAATCTATGTACAAATGGGCAGCAATTTTGAGTCATGGGCTTTGCCATGATTCAACAGGGGGGATGGTAAACTTATTAGAGAAATATTAAACAACTTATGGATTTATGCTCTATAAACTCTATAAAAATTTTTTGTAAACAATGTGTTACATGTATGCATCATAATCCCCAAGGCAATGTTAAATTTAAGAGAGGAAGATTTTCTGAACCACCTTTTCCTTTCCATACAATCCATATGGATTTTATTGAATTGAATAAAAGTAAAGGATTGAAATATTGTTTAGTGATTATTGATGCATTTTCCAAATGGGTTGAAATTTTTCCATGTGTTACACAAGATGCTATTACAGTAGCTAAAGGTATTTGTAAAAGAATAATCCCAACTTTTGGCATACCACAAGTGATAAGGAGTGATAATTGTACACATTTTGTAAATCAAGTGATAGACAAAATGGCTTAACATCTTTGTATTAATCTAAACAGACATTGTAGTTATCAACCACAGAGTGCAGGATTAGTTAAGAAAACTAATAGCACTATCAAATCAAAGTTAAAGAAATGCATGGAAGAGACAAACAGACAGTAGCCTGACTGCATAGACTTAGTTCAGCTAAGCATGCGTATCACACGCACAGCAGGTAAACCTTTAACGCCTTTTGAAATGTTGTATGGACGTTCTTATAGGTTACCAGACATTGATCCTACACAGCAACATTCTCCAGATGATGATGCAAATTTAGTGGATTATTTGAGAAAAATGTTTACCACTAAAGATGTGCAAAGGACAAATCAAGTGCCAGATTCCTTTTTATTTCCACAGGACACTTCACCAGTGCAGGTTGGTGACTGGGTGTTTGTGGAGGCCATAAAAAGGAAGTGTTGGTCCAGCCCATGGGGGGAAGGGCCATTCCAAGTCCTGCTGACTACACCAACAGCTGTAAAGATTGCTGAAAGGACGTCTTGGATCCACCTGTCACACTGCAAGAAAAAGCATCTGGGTGAGGCTAATTCCAACTGCTAGGTGGGGAAGTCTGACTACAAAGGGAGGCAGCTGTATAGAAGCTGCTTGTCTCAAAGTCAGCGAAGCAGGGGAATCCACCTAGTTTTAGGGAAGAAAGCACACCAGAACTCTTTTGCACTACACGGATCCTACACTGTTAGAGGACTTGAGGAGGTGATGTGCTAGTAACCTCTCCCTCCCGAAGATAGGTACATATCCACCATGGCGTGTCCAACTGGGCTAAGAGACAGTTTATTTTGTTTACTGTTCCTGCTATTCCTGACAGGAGCCACCACATGGATTTGGTTCTTTTGGAATCATTATCCACCTGCAAGAAGAACCACCAACGAGGACAGACTAAACATTTCTCGACGATGGCTGATCCAGATAATCAATGACAGGGTTTCCCATGCAGTTCCCTGCCCCAGAGGACGTTGTGTTGAATCTAATCCAGATTTAATTCCAGGTAACAATGGTACTTATGTGGTTCATCAAATGTTTTGGTTATGTGGGCAGGCCGTCTACCTCAGTCTGCCTAGAGACTGGAGTGGGATTTGTATTTCTGTAAAGGTAACAGGTCACACTTTCATAGTTTCTGCAGTCCATGAGCCTCACCTGCGCCAAAGACGTAACCTTATTGATGTCAAGCCACATGATTCCATTTGGGGATCAGATGTACCTGAAGACCATGAACACTGGAATACTGGGGAAAAGGTAACTATGGCATTGTTTCCCTAGGTTGGAAATGCTAAAAACACTCTCAGAATTAAGACCATTGATTATCGATTAGGTTTATCTTTGAACGCTACAATTAAAGCATTTAAAGGCTATAATGAAGAAATGTCAAGCATGAGACTTATGGTTCTACAGAACAGATTGGTTTTGGACTTATTGGTTGCTCAGGAGGGAGGTGTTTGTAAAATGTTAAATGATACCTGTTGTACATTTATTCCTGACAACACCGATGAAGGTCACAGCATCACAGAAGCATTACATCAACTTGAAAAGGTTCAACAGGCAATGCAGGATGACAGGAAACCCCAATCTTGGGATTTCTTCTCCTGGCTTGCTTTTGGTTCCTGGTGGCAACTTTTGTTAAAAATAGTGACACCTATTCTTATGGTACTGATCACATGTTGTGTGTTCACTATGTGCATTTTTCCTTGTATTCAATCTATGATTTCCAGAGCAGTGAATGGTTGAGTACAAAGTGTTCTTATGAGTCAAGAATACAACTTGTTATTAAAGGGAGAACAAGATGACTGTAATGATTTTGAAACTGAAATGACTTGAGAGAGAAAAAAAAAAGAACTTCTCATCTGAGTGTAAATTGAAAGTGTTATAAAAATGAAGATGTCACAGAAAACTGAAAAGAGATGTGATATTGGATGTGAGATTTTGACATTTCTCAATGATAAAAAGGAGGGAGTATGTGAAGGAATTTGTTTTATTATTATCATTGCTTAAATGTATTTGGTTAAATGTATGTTTAAATGTTAACTCAGATTGACCTTTTTACCTCTTCTGAAAACAGTTGTGTGTTTGTTCATCTGCTTCTCATCTCCCACCCAGGATGAGGGGTTTACGACACACTGTCCTCAGCTGATAAGGGATACTGTTTGAACTTAGAATCCAACCAAAAGGGTCATTTGACGACACCCCCTAATGAACTTTTTGTCTTTGTCTTGAATTGTTACCTCCCACTTGTGTTCTTAATAAAAGCAGCACAGGGAGAGGCAGACCTTTGAGAAGAGAAACGTGGTGGACCTTTTCCAACACATTTGCTCCTCTCCCTCGTGCATGAGAAACTTGATTCTTGTTGTGGTTTGTTGTTTATAATTGTGTTTTTCTTTAATGTCTAGATGCATCTATCTGACAGTAG
>Olat_erv1-1#LTR/ERV1
ATTTGTGAAGAAACTGGATTTTCTAGAAAGGACTGTAAAATAGGAATATTTTTAGGTTCGTTACCCCGTCAGTTTCTTACACACAGAAATAATGAATAAGGACTCAGAGACAGTTACTTAGCTTTTGTGGAGGTTTTACTTCGCACAAACACGAAGGGGACAGACATATGAACATGGTACATTCAAAGTCCGAACCAACGAGCTCAGGGATGGGCTTGGTATAAAAACCCTGCATTTGCATATTCAGAAGATCGTCTGATGGACCTCGTGTGAAAATCACGCCCACAGTTTACTGCTGGAGAGAAGCTCCAAGGCTAAAGTGAAGATAAGTCTGAGGCCTGCTCAGCAGAAAACATGCACAGAAAAGAGGGAGTATGAGAAGAAACTGTGAAAACAATAGCTTGGCTGTGCTTTCTTCAAATGTAATATAATTTTGAGATGACAATACATGCTCAGTGAATTAAGTTTAAACCATTAGTGTAATAAAAGTTAAAGACAGTTTCTAACTATTCTTCACATACCCCCCTGTTTGTCATATCAAAATTATATATGGAAAGTCAGCAGAACTCCTGTCATCATCAACCATATACCATTTCACGAAGATTTTCAGTATAGGCAGCATATCGGCTCTGCATCGAAAACAAAAGTGTAGAGGTACATGTAAATACAAAAGAAAACATAAAATCAACGTGAAAAAATGAGCATATCAGAGGTGGTAGGTGATACATGAGTGTTGATGCGAAAACCTCCAGGGCTAAACTTATACCATCTGTGTGAAACATTCATTGAGCAGTCAGGGAGGGCAAAACTCATCAACGGCTCTGTGCCCCTCAGCAGTCATCCGTAAGGATACGCATGCATCACCAGTCCAAACCTCGGCACAATTTCATTAATGAAAGTTACATAGAACAAGAAAAAAATTGAGAAATAAAGAAAATAAAAAAAAATCAAATCAAACAAAAGAAAAACAACAAAATCTGTAAAGAGCAGTTTCAACCACGAGCAGATGCGAATTAGGTAAATTGTAGGCATAATGCTGATAGAGTCGGCCTGACAGCAATCATTCATTTGACACATGGAATCAAACAGGTGACGAAAAGAAAAAAGAAAAACAACACACAGAGGACCGGAGTGACTAGTTTTATCAGTACACTCCACCAGAAGTAAACCAATAAAGTGGGGACCCAGACCAGTAGGTGTCAGTCATCTAAGATGAAATGTGTGATTTAAGGGCCTTGACCTCATTGATGATGTGAGTGAGATCTCCAGAGGAAGAGGGAATAAAAGTACAAGATGAAACCACGAGCAACAGCTGGACCCATGTTAGCTGGTTTGAAGCTCACTGTAGCTGGAAGAGAGCAGCGCAAGAGGAAACACACCAGGGAGCGCCCCTCGCCAGGAGTAGTGTCACACTTCGTAGTTGGACTTCAACCAGGGATGTGTCGCAAAATGTCAGTCTCATAGGCTCTCAGCAATTTACAGTGGCTTACGTGAATCCAGGAGGGTCGTTCAGCAAGTCAGACTGCAGTTGGCATGGTGAGGAGAACCTTGAAGGGTCCTGTCCACCTCAGGTGTGACCAATCAGTCCGTTGAATGGCCTTCAGGTAAAGCAGGTCACCGACAGAGGCCTTCTGGTCGGGATGCAGAGTCTGTGGGGAGGAGAGAGCTGGAGGCAGACTCAATGTTTCCTTTGTTCTCACAGCTTTCTTCAAACAATCATGTAAATCATCAATGATGTCAGTAGAGCCAGGCATGAGAGTAGAAAAAAAATCAGGAAAAAAATAAATAAATAAAATAAAAATTAAAAAATAAAAATTGTGAAAAAACACATTGAAAGTGAAACAGACAAGAACTGGGTCTCATTTTAACAGCAGCATGAACAGGCTGATAACAGTTTGACTAATGGGAAAGTTTGAACGGAAGGGAGTGGAGCATACTGCATGTGATTCTGGAGAATTCGCACAAGAGAATCACAGGTGACATTGTTACAACTATCAGCCCCTTAAGCAGCTGCAGCTTACAGCGAGTGAGTGAAGGTGGGGGGCTGATCAGATAAGGCGGTGAGGTCCAAGGAGAGAAATAATTTTGCTAGAAACAGAAACTAAATGTCCCAAAAAATTTAACCTGTGCTTGGGCCAGCTGGAGTTTAGATTTACTGAACTTATTTCCCTGAAAGTTAAAACTTAGAAAGATTAGCAGACATGCCCATTAAAAAAAAATGTAAGGCGAGTTAGTGAACCAGAGATCCTCAGGAATGCTTTTAAGGGGTCAATCCAGATTTACAAGCAGAAATGCAGGGACCTGATTAGTGGGGTCAGAAGGTTGCAATCAAACTTTTTATGAGCAGGGAGAGTGAACTAAAAAAAAGGGAAGGCTGCACCAGCCATCCGAGTCTGATCATGTTTATACAAGAGGGAGGTGTGTCCTGCACAAAATGATCCACTACTGCTTTGTAAGAAATGATAATGTCTATAGCTTTTTTCTGAACATCTACCCTTGTCCATGTCCTAAACACCAAAATACACACTAAAACACGTCCTATCATTATTCGGAGAGCATAGAAAGCTGTTATATCTGCTTACAACAGAGAAATCACCCCTCCTTTCTGCGAGTTCTCATCAGCCTGTCTGCAGGCTCGGGCACGCGCACTCTGATCTGAGAAGCTGTTCCCCCTCCTTCTACTCTGTCCTGCTCTCTGAGGCTGCTTAACTTTCTATGAAATCCATAATCTTTAACCCATTTATCCAAATACTTGATTAATGTCTGATCCTGACTTTCCACATACTTCCAAACTTTATGAAAAGTTTTCTGGACCTGATCAATGTGCTTTCTTACTGTCTTTGTTAGATTTTGTGAATGAGTCCCACCCATCTTTTTGAGGTTTTTGATCGACGATCAGCCACAACGTTCTCAGGAATTCATAGACCACACCATGCTTCTACAAGAGCTAAATCCCTTGCGGATGTGGCTGTCCTGAGAACCAGCTTCTCAATTTCAATCACAAACCAGAGTTCCCACCCAAGTAACCCGTTTTATGGATTCTCCAGCACTGAATCTAATCAGCAGAAAAAGCTTGGAGAATCAGAAAAGAAAACCTAATTATTTGTCAACTGAGTCACTATTTTGTTTTAGAACGAGGCATTGATCAAAGCAATCATGAGGCATTAATCAAAGTGAGCACACACCACAGGAGCTGTCGAAGAGAGCACACTCAGACACAGACAGAGAGGCCTAAGAAGCATCACACACATATTTTCCCCGGAGCTCCGTTTACTCCATGTGCGGCCCACACAGGACCTTCAGCACAAAATTTTGGACACACAGTCCTGTCGTTGGACACACAGTCCTTACGTTGGACACACAGTCCTTTCGTTGTCCTTATAGGACATTAAGCGCTAAATTTTGGACACACAGTCCTTTTGTTGGACACACAGTCCTTTTGTTGGACATACAGTCCTTTCGTCTACACAAGACGTTTAGCGCAAAATTTTTGGACACACAGTCCTTTCACTTTGTCCACATAAGACGTTTAGCCTACAGAAGGCTCTATTAGTCGGTACACGCGGCGATATCTACACTTCAGACTCGGGCACGCGCAGCACCCTGACTGCAAGCGCTGCCCTGTTCAGCGTGCCCGCGCAGCAGTCAGGCTGCAGCCGTGTCTCTATTCTTCCCCCAAAGTTGATGCACGCACACACAAAGACACAGACACATTCAAAATAAGGCCCTAACAAGTAAAGAGAGGACAGACTTTCTGTGTGGCATACTCACTTCAAGCAATGAACCTCGCTATACGATGAGGGTCCGACGTGGCCGAGGGCAAAACTGGATCCGGGGCGAGGGCCGCTGATCCTGAAGGCGGATGTGTCAATGCTGAGGCTGTGATCTCAGACCGCATGCGGTTTTCAGGCAACCCCCCCCAGGGGTTCCAGCGATGTCCAGGGCGTCAGTCGGCCGGCTCAGAAGGACCAAATGTGAAGAAACTGGATTTTCTAGAAAGGACTGTAAAATAGGAATATTTTTAGGTTCGTTACCCCGTCAGTTTCTTACACACAGAAATAATGAATAAGGACTCAGAGACAGTTACTTAGCTTTTGTGGAGGTTTTACTTCGCACAAACACGAAGGGGACAGACATATGAACATGGTACATTCAAAGTCCGAACCAACGAGCTCAGGGATGGGCTTGGTATAAAAACCCTGCATTTGCATATTCAGAAGATCGTCTGATGGACCTCGTGTGAAAATCACGCCCACAGTTTACTGCTGGAGAGAAGCTCCAAGGCTAAAGTGAAGATAAGTCTGAGGCCTGCTCAGCAGAAAACATGCACAGAAAAGAGGGAGTATGAGAAGAAACTGTGAAAACAATAGCTTGGCTGTGCTTTCTTCAAATGTAATATAATTTTGAGATGACAATACATGCTCAGTGAATTAAGTTTAAACCATTAGTGTAATAAAAGTTAAAGACAGTTTCTAACTATTCTTCACAATATTATT
>Olat_erv1-1_LTR#LTR/ERV1
ATGTATTATCATCTCAAAATTATATTACATTTGAAGANAGCACAGCCAAGACTATTGTCTCACAGTTTATTCCTCATCCTCCCTTTTTCCTCTTTGTGTGTGCTGGTGTNTGTGCTCTGGCAAATGTCTGTGANAACCTCAGAGAGATCTGACACTTGAAGCTCTCTGACCTTCGAGCATCTNGCCNGCAGCAACCTGTGGGCGTGATTTTCACACCATGTCCATCGGACGATCTTCTGAATATGCAAATGCAGGGTTTATATACCAAGCCCATCCCTGAGCTCCGTTGTTCGGACTTTGAATGCACCACCTG
>Olat_erv1-1_internal#LTR/ERV1
GAAGAGTAAAGAATAAATACGCTCGCGGAGCGGTGTACCCACGCGGTGGGACATGAAGTTATTTTGACACGCGGTGTCATTGGTTTGACCCCTCGCGGGAGGAGAGAAAAAGAGCGCAGCTTACGGAAGCTGTGNNCGNNTTACCCCACGCGGTGGGACTCANAAGAAGTTATNTTAACGGCACGCGGTGTCGTCGGAAGAGTAAAGAATCGATACGCTCGCGGAGCGGTGTGCCCACGCGGTGGGACGCGAAGTTATTTTGACACGCTGCCGGTGTCGGATCGGTTTGACCCCTCGCGGNGGGAATGGAGAGAATAAANCAGNGCGGAATGCTAGTGGATTAATTATCCTTCGCGGNGGGACTCAGACGAAGTGAAAGCGGTGAAGCGGTTCAAGCCGTCGCGGAAGGTATGTGTGTGTAAGTTCAAGCCTGTGTCCGAGTGTGCTTTCTTCGACAGCTCCTGTGGTGTGTGCTCACTTTGATTAATGCCTCGTTCTAAAACAAAATAGTGACTCAGTTGACAAATAATTAGGTTTCTTTTCTGATTCTCCAAGCTTTTTCTGCTGATTAGATTCAGCGCTGGAGAATCCATAAAAAGGGTTACTTGGGTGGGAACTCTGGTTTGTGATTGAAATTGAGAAGCTGGTTCTCAGGACAGCCACGTCCGCAAGGGACCTACCTTTGTAGAAGCCTGGCGTGGTCGATGAATTCCTGAGAGCGTTTGTGGCTGATCGTCGATCAAAAACCTCAAAAAGATGGGTGGGACTCATTCGCAAAATCTCACTAAGANAGAAAGACGGCACATTGNTCAGGTCCAGAAAGCTTTTCATAAAGTTTGGAAGTATGTGGAAAGTCAGGATCAGACATTAATCAAGTATTTGGATAAATGGGTTAAAGATTNTGGATTTCATGGAAAGTTAAGCAGCCTCAGAGTGCAGGACAGAGCAGAAGGAGGGGGGAGCAGCTTCACAGATCAGAGTGCGCGTGCCCGAGCCTGCAGACAGGCTGATGAGAACTCGCAGAAAGGAGGGGTGATTTCTCCGTTGTAAGCAGATGTAACGGCTTTCTCTGCTCTCAGAATAAAAATAGGACGTGTTTTAGTGTGTATTTTAGTGTTTAGGACATGGACAAGGGTAGATGTTCAGAAAAAGCAATAGAAAGTATCATTTCTTACAAAGCAGACGTGGATCATTTTGTGCAGGACACACCTCCCTCTTGAATAAACATGATCAGACTCGGATGGCTGGTGCNGCCTTCCCTTTTTTAGTTCACTCTCCCCTGCTCATAAAAAGTTTGATTGCAGCCTTCTGACCCCACTTCTCAGGTCCCTGCATTTCTGCTTGTAAATCAGGATTGACCCCTTAAAAGCATTCTTGAGGATCTCTGGTTCACTAACTCGCCCTTTTTTTTTAATGGACATGTCTGCTAATCTTTCTAAGTTTCAACTCTCAGGGCAATAAGTGCAGTAAGNCTAAACTCCAGCTGGCCCAAGCACAGGTTAAAATTTTCGGGACATTTAGTTTCTGTTTCTAGCAAAATTATTTCTCTCCCCGGACCTCACCACCTTATCTGATCAGCCCCCCACCTTTACTCACTCGCTGTAAGCTGCAGCTGCTTGCGCGGCTGATAGTTGAAACAATGTGACCTGTGATTCTCTTGTGCGAATTCTCCAGAATCACATGCAGTATGCTCTACTCCCTTCCGTCCAAACTTTCCCATTAGTCAAACTGTTATCGGCCTGTTTTTACCGTTTTACTGTGTCCGTGCATTACCATTAGTCAAACTATTTACGACCTAACGTTCATGGTGCTGTTAAAATGAGACGCAGTTCTTGTCTGTTTCACTTTCAATGTGTTTTTTCACAATTTTTATTTTTTATTTTTGTTTATTTTATTTTTTTCCTGATTTTTTTTCTACTCTCATGCCTGGCTCTACTGACACCATTGATGATTTACATGATTGTTTGAAGAAAGCTGTGAGAACAAAGGAAACATTGAGTCTGCCTCCAGCTCTCTCCTCCCCACAGACTCTGAATCCCGACCAGAAGGCCCCTGTCGGTGACCTGCTTTACTCGAAGGCCATTCAACGGACTGATTGGTCACACCCGAGGTGGACAGGACCCTTCAAGGTTCTCCTCACCATGCCAACTGCAGTACGNATCGCTGAACGACCCTCCTGGATTCACGTAAGCCACTGTAAATTGCTGAGAGCCTACGAGACTGACATTTTGAGACGCATCCCTGGTTGAAGTCCAACTACGAAGCCGCCGCAGTGTGACACTACTCCTGGCGAGGGGCGCTCCCTGGTGTGTTTCCTCTAGCGCTGCTCTCTTCCAGCTACAGTGAGCTTCGAACCAGCTAACATGGGTCCAGCTGTTNCTCGTGGTTTCATCTTGTACTTTTATTCCCTCTTCCTCTGGAGATCTCACTCACATCATCAGTGAGGTCAAGGCCCTTAAATCACAAATTTCTTCTCAGATGACTGACGCCTACTGGTCTGGGTCCCCACTTTATTGGTTTACTTCTGGTGGAGTGTACTGATAAAACTAGTCACTCCGGTCCTCTGTGTGTTGTTTTTCTTTTTCCTTTTCGTCACCTGTTTGATTCCATGTGTCAAATCAATGATCGCTGTCAGGCCGACTCTATCAGCACTATGCCAACAATTCACCTGATTCGCATCCGCTCGTGGTTGAAACTGGTCTTTACAGATTTATTTTATTGTTTTCCTTTTGTTTGATTTGATTTTTTTTTTTATTTTCTTTATTTCTTAATTTGTTTCTTGTTCTATGTAACTTTAATTAATGANNTTGTGCCGAGGTTTGGACTGGTGATGCATGCGTATCCTTAGTGATGGCTGCCGAGGGGCACGGAGCCGTTGATGAGTTTTGCCCTCCCTGACTGCTCAATGAATGTTTCACACAGATGGTATAAGTTTAGCCCTGGGAGGTTTTCGCATCAACACTCATGTATCACCTACCGCCTCTGATATGCTCATTTATTCACGCTGATTTTATGTTTTCTTTTGTANTTACATGTACCTCTACACTTTTGTTTTCGATGCAGAGCCGATATGCTGCCTATACTGAAAATCTTCGTGAAATGGTATATGGTTGATGATGACAGGAGTTCTGCTGACTTTCCATATATAATTTTGATATGACAAACAGGGGGGTATGTG
>Olat_erv1_LTR#LTR/ERV1
TGTGAAGGAAATTGTTTTATTATTATCATTGTTTAAATGTATTTGTTTAAATGTATGTTTAAATGTTAACTCAGATTGACCTTTTTACCTTTTCGAAAACAGTTGTGTGTTTGTTCATCTGCTTCTCATCCCCCAGCNAGGATGAGGGGGTTTTACGACACACTGTCCTGAGCTGATAAGGGATACTGTTTGAACTTAGAATCCACCCAAATGGGTCATTATACGACACCCCCTAATGAACTTTTCTCTTTGTCTTGAAATTGTNACCTCCTACTTGTGTTCTTAATAAAAGCAGCACGGGGAGAGGCAGACCTTTGAGAAGAGAAGCGTGGTGGACCTTTTCCGTCACACTTGCTCCTCTCCCTCGTGCATGAGAAACTTGATTCTTGTTGTGGTTTGTTGTTTNTAATTGTGTTTTTCTTTAATGTCTAGATGCATTTATCTGA
>Olat_erv1_internal#LTR/ERV1
ATTCTTTGGTCCATTCGAGCCGGATGACAACATATCTGCGTCCTTGGGGGAGGACCATGCCGATTGAAGTCTGTGCACAGCCCGTGAGACTAGGTCTCCGGAGGAAAGTCCGTCGTAGTGAATTCTACGCCGGCCAATCGACTGGTCTGATCCCTGGGTCCGGATTGACGTTATTCGTTAACCAGTCAGACCACAACGACAAGGCAAGTACAGCGCTTTTTCAGGGGTTCGAGTCCCCGAAGTGGCCCAGAATTCTGAGGGACAGGTTCAAGTCCTGTTGCCTAAAACACGTGTGGGTTTGGAGTCCCGGAAAAGTCCAGAATTCTGAATAAAGGTGTAGGTTCGAGTCCTGCAGCCTAAAACGCGTAAGAGGGTTCAAGTCCCTAAAAGGCCTATTAAAATTTAAAAATAAATAAAAAATAACGTTTTTTTTTGGTGTGAATGTGTGTGCGTGTGTGAAAGGAGTGAACTTGTTCGAAGCAGTGGGCAGCTGGAAACCTTGCGGTGTTAACACAAGGCTGCTTGTTGGAGTAGAACAAGATTTCATCTCATTAGGCTTTAGGTGAAAAGAACTCAGAGTCTAAAACGGGTTTTGCTCCTGGGAGGACCCTAAACGTGTGACCGGATCAGACAATAGGTCTGACCTAGAAGCTTGTTGCACGGGGAGTGAAATTCGGTCCTGAGAGAAATTCTCTGTTGGTTCTGATCACACTCTGTGACTAACGTAATGAATAAAAAAAATAATTAAAANATGGGGGAATTCAAATAAAAAAGTTGAATTAACATGAGATTAAAAATATATGGAAAGAGGTTCATCCAGGTTCAACTACATTCTTGATAAAATGGGATAAAAACTAGGATTTTAAGGGGAATGTACTGAATTAGTTCAACGGTTACCAATTAAAAACAGAATAAAAACTAAAAAAAGAAACAAAAAAATAGTGAAGAATTAATTTGCGCAAAACTGTGCTTAAATGAAGCAACGAAAAATAAAGAATGGCATTCAGAAAAGTAAAACTAGAGAGATAAATCAGATGTGNGACTCAGACCCCTGCAACAGCNGGCTGCAGCGGGCTGCAGACCGAGCAGGGGCGGGATGAAAGGGGGGGAGAGCAGAAACCAGCTGATTTCTCACCTCCTCCCTACCAGGGGACAAATGCTCCTCTGTTGACGGGTTTTTACCCACCAGTGACTGATTTAAATACACCAGAAAAAGGAAAAATAATGTTAGGAGGAAAAGGGAAAAAACATGAATGGAAAGAAACTTTGGGGGTTGGTTTGGAAGAAGCTGGAGAGTCATCTAAAGTTGCAAGACATTTCCAATCATTGAAGTGCCCAATCCCAGAGCTGGAGAAGATGGCCAGAGGCCTACACTTCTTGTGTTTAGGACCTGGACATTAGAGGATGTTAGGAAGGCAGTGAGGGGAGTTATCTCTCACGGGAAATCCACAGGATTTTCATGAGCAAATGATGGAAGTTCAGAGAGCTTATCATCTGAATGGCATTGAATGTCAGNAANCATGNATGACTGCTATGAAAGCAGACTGGGCAAAAGTAAAGGGAAAGGAATCCCATGGATGATGACGATCCACCCAGACCTCTTCCGCATAACAGTCTAAGAGTTGATTCAAAGTCTTACACTTTTAGGACAAAGAATTAGAGAAGCCTTTCCAATGAGACCTGATTATGGAAAGATTGGTCAAACTAAACAAAAAGATGGAGAGTTAGTGTCTGATTTTAGAGTCAGATTTGAAGAAGTTTTAAAGCTAACNGTGGACTCAGGGATGATGATAATGATGATGGTCCCTATAGACAGCAGCTGAAACAAGCTTTACTGCAAGCTATGAGACCAGAGATTGCAGACTAGATAAGGACACTTTACGTAGATCTGCCTACAGGAGCACTACAACAGTTTATGAATTTTGCTGTTCATGCAGAAAAAAGTGATGGTGAATAGAAAGAAATTTAGGAATCAAAGTGTAGATACATTTTGGCAGGAGGAAAGTAGTGATGTGTTTTTTGGAAGGAACGTGAACAGAGGAAGAAATTGTGGTCGTGGAAAAGGAAATTTTAAAGGAAATTTTAGAAGAAGGTTTAGAGGAAGTAGCAANAGAGGGTCAGAGCAGGTTGATGATGGATGTTGGATTTGTGGACAGAGAGATCATTGGGAGAGAGAGATTGTCCTGAAAGGAAGAAATCAGATTGATTAGATGGTAAAAGAAATGANAAGATAAAAGATGAATCAGAACTAGAAATTCAACCAATTAGTGATGAATTTTTAGATCTCACTGAAAGGGAAATAGTTTTTGTTGATGGGTCAGCAAAGAAAGATGAAACAGGCAGAAACAAAGTGGGTTTTGCTGTTGTAACTCAAGATAAGGTTTTGAAGGCAGGACCCCTGCCTGGAAATTACTCAGCACAATCAGCAGAGTTGACAGCTTTAACTGAAGCATGCAAACTGTTTAAAGATAAGCCAGTTACNATCTACACTGATAGCCAATATGCGTTTGCTACAGTGCATTTTATTTTGTCAACAGTGGAAGAACTGAGGGTTTAAAACGTCAACAGGAAAACCAGTAACGCATGTAGACTTACTGAAAGAATTATTGACTGCTGTAATGTTACCATCTAAAGTGGCAATATGTAAACGTGAGGGACACACACGAAGAACAGATCATATTTCTAAAGGAAATGCCTTTGCAGATGCAACAGAAAAGCAAGCTGCAACAAAAGATGTAGAAATATGCACAAATGAGGATGTGACTGCAGATGCAACCGCTGATGTTTTAAAAGAAATGCAACACAGCGCACCGAAACAAGAAAAAGATCTNTGGTTGAAAAAGGGAGCAAAGTTAGAACAAGGTCTTTATGTCAGCACAGAAGGNAAACCTATTTTACCAAAATCCATGTACAAACGGGCAGCAATNTTGAGCCATGGGCTNTGCCATGNTTCAACAGGGGGGATGATGAACTNATTAGAGAAATATTATACAACTTATGGATTTATTCTCTATACTCAAAAAATTTTTTTGTAAACAATGTGTTACATGTATGCGTCATAATCCCCAAGGCAATGTTAGACCTAAGAGAGGAAAATTTCCTGAACCACCTTTTCCTTTCCATACAATCCATATGGATTTTATTGAATTGAATAAAAGTAAAGGATTGAAATATTGTTTAGTGATTATTGATGCATTTTCCAAATGGGTTGAAATTTTTCCATGTGCAACACAAGACGCTATTACAGTAGCTAAAGCTATTTGTAAAAGAATGATCCCAACTTTTGGCNTACCACAAGTGATAAGAAGTGATAATGGTACACATTTTGTAAATCAAGTGATAGACAAAGTGGCTCAACATCTTTGTATNGATCTAAAGAGACATTGTAGTTATCACCCACAGAGTGCAGGATTAGTTAANAGAACTAATAGCACTATCAAATCAAAGTTAAAGAAATGCATGGAAGAGACAAACAGACAGTGGCCTGACTGCATAGACTTAGTTCAGCTAAGCATGCGTATCACACGCACAGCAGGTCAACCTTTAACGCCTTTTGAAATGTTGTATGGACGTTCTTATAGGTTACCAGACNTTGATCCTACACAGCAACATTCTCCAGATGATGATGCAAATTTAGTGGATTATTTGAGAAAAATGTTTACCACTAAAGATGTGCAAAGGACAAATCAAGTGCCAGATTCCTTTTTATCTCCACAGGACACTTCACCAGTGCAGGTTGGTGACTGGGTGTTTGTGGAGGCCATAAAAAGGAAGTGTTGGTCCAGCCCACGGNGGGAAGGNCCATTCCAAGTCCTGCTGACTACACCAACAGCTGTAAAGATTGCTGAAAGGACGTTTTGGATCCACCTGTCACACTGCAAGAAAAAGCATCTGGGTGAGGCTAATTCCAACTGCTAGGTGGGGAAGTCTGACTACAAAGGGAGGCAGCTGTATAGAAGCTGCTTGTCTCAACGTCAGCGAAGCCGAGACATCCACCTAGTCTTAGGGAAGAAAGCACACCAGAACTCTTTTGCACTACACGGATCCTACACTGTTAGAGGACTTGAGGAGGTGATGTGCTAGTAACCTCTCCCTCCCGAAGATAGGTACATATCCACCATGGCGTGTCCAACTGGGCTAAGAGACAGTTTATTTTGTTTACTGTTCCTGCTATTCCTGACAGGAGCCACCACAAGGATTTGGTTCTTTTGGAATCATTATCCACCCGCAAGAAGAACCACCAACGAGGAAAGACTAAACATTTCTCGACGATGGCTGAGTATTGATGAACGTGATGTTTTGAATAGTCCAAAAATGAACATAACTCACCTGTATATGACAAATTCTTGGTATAGGTATGTTATGTTACTGGCTAAGGAAANGNATAGATCTGATTGCTATGTTTGTTCTGTAATTNNAGCTTCATCCCTACATCCTAATTTGCAGGCAAAGCAATTTTCTGAGTGGAAGAGCGACTGTGTTATTGAATATAGTACCAGAGGGTATATTAGTACTGGAGCCGTCACCACTTCAAATGGTACTCTTGTAAGACCGAGTTGCAAGAGTTTGTATCAGTTTAAAAAACTGAAATTGACAAAATCATTAGCTCCATATGCTAGTGTGGAACCAGGAACTGTGTTTCCACATTGCGTAACTAACAATGGCACAGAGTTTTTAGGAACTTTGCCGACGAAGATGTGTCGTGAACTTCTTGTTCCCTTCACAGTCCAGATAATCAATGACAGAGTTTCCCATGGTTATGCNGTTCCCTGCCCCAGAGGACGTTGTGTTGGATCTAATCCAGATTTAATTCCAGGTAACAATGGTACTTATGTGGTTGATCAAATGTTTTGGTTATGTGGGCAGGCCCTCTACCTCAGTCTGCCTAGAGACTGGAGTGGGATTTGTGCTCCCGTAAAGGTCACAGGTCACACTTTCATAGTTTCTGCAGTCCATGAGCCTCACCTGCGCCACAGACGTAACCTTATTGATGTCAAGCCACATGATTCCATTTGGGGATCAGATGTTCCTGAAGACCATAAACACTGGAATACTGGGGAAAAGGTAACTATGGCATTGTTTCCCTGGGTGGGAAATGCTAAAAACACTCTCAGAATTGAGACCATTGATTATNGATTAGGTTTATTTTTGAACGCTACAATTAAAGCATTTAAAGGCTATAATGAAGAAATGTCAAGCATGAGACTTATGGTTCTACAGAACAGATTGGTTTTGGACTTATTGGTTGCTCAGGAGGGAGGTGTTTGTAAAATGTTAAATGATACCTGTTGTACATTTATTCCTGACAACACCGATGAAGGTCACAGCGTCACTGAAGCATTACATCAACTTGAAAAGGTTCAGCAGGCAATGCAGGATGACAGGAAACCCCAATCTTGGGATTTCTTCTCCTGGTTTGCTTTTGGTTCCTGGTGGCAACTTTTGTTAAAAATAGTGACACCTATTCTTATGGTACTGATCATATGTTGTGTGTTCACTATGTGCATTTTTCCTTGTATTCAATCTATGATTTCCAGAGCAGTGAATGGTGGAGTACAAAGTGTTCTTNTGAGTCAAGAATACAACTTGTTATTAAAGGGAGAACAAGATGACTGTAATGATTTTGAAACTGAAATTACTTGAAAAAAAAAAAAAAAGAACTTCTCATCTGAGTGTAAATTGAAAGTGTTATGAAAATGAAGATGTCACAGAAAACTGAAAAGAGATGTGATATTGGATGTGAGATTTTGACATTTATCAATGATAAAAAGGAGGGAGT
>Olat_helitron1#RC/Helitron
GTTAAAAAGAGGTCTGACCCCGCCTGAGTGGGTCGGTAATAACCTGGAGGTTTGTCCTGTCCCACCTGAGTTGGCCTGTTTAAATAGTCTAGAGCAGCATCTGATTGCACTGCATATACCTTTCATGAAGATGCTTGCTCTGCCTAAAGGTGGGCAGAATGGTGTTCACGGCCCAATCACGTGTGTTCCTGCCAACTTGGTGCAAACGACCAATGTGCTGCCTCGGTCTGACATGGAAGGGTCTCTGTTGCGCGTCAAATTAAAGCGTAAACTGACTTACAAAGGTCATTATGAGTATCAGTTTGTGGATACCATGCACATTAGGCGGGCCTTGCAGTATTTGAAACGCAACAATAAATATTACAAAGACATAGACTTTAATGAAGCTTGGCTCAATGACTTTTGTAAAGAAGAATTGGAAGAAGAAAATCGAAACGAACCAGAAAAGCAGACGGACAAAAAAGAGGATGAGGCCGATGATGGAGAAGATGAGCTTCTCCATGACAGACAGAATCACTGCATGTTCCAAGATTCTGCTCTGTTCCCAGTGGACATCGGCCAAGAAGTCCTGGATCAGTATTTTGAAGACATTTTGAATTTGGCCCCGGCGGAAGGCAATAATCCGGTCCGATTATTGACTAATCGAGAAAATGAAGCTAAATGTTTTCCTGTCATCTTTCCCGATGGTAAAAACGTTTACCATGAAAGCAGAAAGTTCAAATTAACTCTATCGCGTTACTTTAACAACAGGATCCTCCATGCTGACGGTAGGTTTGCACAGAACGTCGAGTACATCTTTTTTGCACAGTACATGTCGGAGGTGGAGAAGGTTGTTTCTAGTGTGTCTGTGGCTCTCAGAAAAGAAAAATCAGGAAGTGCATCTGAAGGTGTAAGTGCCGATGCACATTCTGAGAAAACCCTGAAGAAGCTGCTGGAAGCAGATCAGGGCTTTTGTTTCCTCCGGCCTATTCGAGGCACTCCGGCATTCTGGCAGGCAACACAGAAGGACCTGTTGGCCTGTGTTCGTCAGCTGGGTATTCCAACGTGGTTCTGTTCGTTCTCTGCTGCCGACATGCGTTGGAAAAATCTCCTCGACACTGTGTTAAGACAGGAGGGGAGAACCCAGACAGCTGACCAGTTGGATTGGGCTGAGAGGTGTGAATTGTTGCGCAGGAACAGTGTCACAGCAGCACGCATGTTTGACTTCCGCTGGCACTGTTTCCTGAGGGTGGTCCTGATGTCTCCGGCTAATCCTATAGGGAAAATTGTGGATTTCTTTTATAGGATTGAGTTTCAGCAGCGTGGGTCCCCTCACGTGCATGTTTTGTTTTGGATTGAGGGGGCTCCACGGATAGGGAAAGAGTCGGAAGAGGAGGTCGCGGCGTTCATAGATAGATACGTCACCTGCGAGATTCCTCAGGATGAAGTGTTGAAGGAAATTGTTCTGGCTGTCCAGCAGCACTCTAGGAACCACACCAAGTCATGTAAGAAGGGCGGGACCAAATGTCGCTTCAACTTTCCAAAAACAGCATCCGGCCGCACATTTGTTATCGAAGATGAAAAGATTGTGAAATGCCCAAAATGTACCGACCCGAACGTTAAAGCCGGCGAAGTATCCAAATTAGAATGCATCTGCTGGAAGATTGACATGAAGAAGCAGATTGCTGCGGAGGCATTTGACTTTTTGACCGAAATTAATCGCGTTGTTAATGACGACAAATCAGAATTCAAAACCCTGGAGCAGATCTTTGAGTATTTCCAAATTGACCAGGAAATATACGAGAAACTGTTCAGGGCCTGCCATCGGAGAAGCCAGGTCGTCCTAAAAAGAAACAAAAATGAAATCTGGATCAACCCCTACAACAAGTCCCTGTTAAAATGTTGGAATGCAAACATGGACATTCAGTACATCGTTGATGCGTTCGCTTGCGTCGTGTACATCATCTCGTACATTTCAAAAGAAGAGCGCGAAATTGGCCTGTTGTTGCGAAACACCCAAAAAGAAGCGGAAAAGGGAAACACCAGTGCAAAAGAGACACTGAAGAAATTAGGCACCGTATATTTACACAATCGGCATGTGTCGGCTCAAGAAGCAGTGTATAGATTGGCTAATATGCACCTAAAAGAATGCTCCAGAAAAGTTGTGTTCATTCCAACCGGGGACAACATCATTAGGATGAGCAAACCGCTTGCTGTTCTGCAGCAGCAAGATGAGTCCGGGTCCCAGTGGATGCTAAACATCGTGGACCGGTACAAAAATAGGCCACACGATCAGGAATTTGACGACCTGTGCATTGCTACTTTCGCGTCCGAATATCGGCTATTGTCAAAAAACGAAAGCTCCAAAAATGCGATAGAGCTCCAAAATAATTGTGGTCTGGTCGTAAAACGCACACGCACCAAACCTGCAGTCGTCCGTTATGCGCGCTTCTCCGAGCACAAAAATCCGGAGCGGTTTCATTTGAGTATTCTCCAATTATTCCTCCCGTATCGCACGGACGACGACCTGAAACCGCAGGATTTCAAATTCAATCAGGATTATTATAAGAATGGTACAGTGCGTCTTCGTAGCGGTGAACACACTGTTGAAAGTGTTGTTGATCGGAACCGGGAGAAGTTCGAGCTTGAGGCTGATGCGTTAGAGCTGGCCCAGGCTGAGCTGTCGGATGCAGAGTTTTTGGAGGCTGCATGGGACATTTTGGTCCCCGGGGCCCAGTTGGAGCAGCGGGAGAGTGAGATGGAGCAGCGAGAGCAGCTGGTAGAGAGAGGGACAGAGGGGGAACATCAGGAGGACATTCCAGATCTGGATGTTCTCCGTGGAGAAGCTGCTCGACTAGAGAAGAGTCCCGGTCTCAGTAGGGAGGAGGGGCTGTTGCTCATCAGCTCTCTGAATGAGCTGCAGCTCTCCACCTTCCTACATGTCAGAGAGTGGTGTTTACAGAAGGTCTCAGGTCAGAATCCAGATCCTCTGCACATGTTTGTTACAGGCGGTGCAGGGACTGGAAAGAGCCACCTGATCAGAGCGATCCAGTACGAGGCTACGAGGTTGCTGTCACCTCTGTGTCTCCAGCCGGACGCTGTGTCGGTTCTGCTGACCGCCCCCACAGGGATTGCTGCCTACAGTCTGAAGGCAGCAACCATTCACACTACATTTGGAATCGGTACAGAATTCCGTCTGCCGTACTCTCCTTTGGGCGAGGAGAAACTTAATTCTATGCGCGTTAAGTACCACGATTTGCAGATTTTGATCATTGATGAGATTTCCATGGTGGACCACAGACTATTGATCTACATCCACGGCAGACTGCGACAAATTAAACAAACAGGTGACTTTTCCCCATTTGGAAAAGTGTCAATTATCGCTGTTGGAGATTTCTATCAGTTGCCTCCCGTTAGAGGGAAACCACTTTATGCAGACAAATCTGAGCTAAATTTGTGGTCCATGTGCTTCAAAGTGGTTGAACTGAGAGAGATCGTCCGACAGAAAGACCAAGCATTTGCACAGATGTTAAACAGGCTTAGGACGCGTACAAAAGACACTAAATTGTTGCCCAGTGATGTGCAAATGCTGAAGCAGTGTGAAACGGGCGAGGACAGCACGGCTTTGCACATTTTCCCCACCAATGCCCAAGTGTTTCAACACAACTTGGAGCAGCTGAAAATTACATGTGAAAATTATTGTGAAATTGTTGCAGAAGACTTTATCCCGAGTAAAGAGACGGGTAAACTGCAACTGATGAGTGGGCATCATAAAAAAGTGAAGAACAGCTGTTTGGAAGAGAGGCTGTTATTGGGAGTCAACGCTCGAGTGATGCTATGCAAAAATTTAGACATCACAGATGGATTGGTAAATGGGGCATGCGGCATAGTCACCCACATTGAATCTTACACAGAGGGGGGGTTTCCAAAATATGTTTATGTGAAATTTGACGACGAGGAAATTGGGAAAATAGCTCGGAGAACGTGTGCCAAAGCCGACTTGCCTGGTTCCACTGCTATAGAGCCCGAGGAAGAGCGGGTGAGCCAAAAGGGGGGGATGAGGAGACAGTTCCCACTCAAGCTGGCATGGGCTTGTACCGTCCACAAGGTACAAGGCCTGACCGTGGACAAGGCTGTGGTCTCCTTTAACAAGATCTTTGCTGCTGGACAGGTGTATGTTGCTGTGAGTCGGGTCAGGACCATCGAGGGGTTAATCATTCGGGATTTTAAGGAAAAGGCGATTTACTGCAATAAACATGCGAAGGCTGCTCTGCAGAAGATGCCCCCCCTCCTGAGTGGTGAAAGATGTGACCCGTCTTCTTTCAGAGTTTTCCTGCTGAATGTTCAGGGATTATGCAGACATGTCTCCTATCTGGCCCACTGTACACAGCAGCTGCAGCCTAACTGCATTGCTGTGACGGAGACATGGCTGACCCCTAGTTCTGCCTTAGAAGCTGTCCAAATGGACGGCTTCAGTTTCCACAGCCGTCCGAGAGGGGTTTCCTACAGTGGAACCAACCCAGCATTAGTTGGCCTGAAGAGCCAGCAACATGGTGGGGTTGGGATCTACTGTACGGACGGAGGAGACTACCAAATTCTGGAGAAGCCAGACCTTAATTTGGAGTGTATTGTTTACAGGAGTCTGGCTCTAAATTTAGTGTTAGCTGTAGTGTATCGGCCCCCCTCCTATCCTGTAGTGCTGTTTAGATCCCACCTACAGGATTTAGTACTTTGGTTAGAAACTCAAAGTGAATCAGTAGTAGTGA
>Olat_helitron2#RC/Helitron
ATTTTATTTTGTAACATTTAATTAAGTTAAAATAAATAATTACATAAAATGATTAGTTAATGATTGTTATTTTCGACACCCTGTTTCCCGTTTTCTCGGCCTGAATGGTGAGAGGCCCATATTCAAATGGGTGCTCCAGAGAGTTCCAGAGCTCTTCACCCACATCGAGGGTCTCTTAGTCCTCCAGGAGCAGCTCCAGGTCCCCTTTCTCTCTCCCCTCCCTGATGGCTATTATTTTCAGCTGCACCTCCTCAGCAGCTTGGATGACCACCTACAAAAAAAATTTTTAGTAATTATTTTCCAACTTTACTCTTGAAGGCAAGTCATTTTACAGTGTTTGTTCCATTGCCATTTTTACTGTTTCAGTCCATACCTCTATTGTTGTGTAATTTGTGGACTGGAAGAACCCACCCATCGAACCCCCATGTTTTATGTGGGTGAGCCTCACATGGCCACCTGCTTCCAGTTTAAACAGGGCAGCCTCCCGCCACAGAGAGACATTCACCTCTGCCCCGTCCTGTACAGTGAGAGAAGTTATTTTATGCATAAACACACACACACACTCAGAAGTACATACTTGTTGTAATCTAAGCTGCCTCATTGGCACATCATTCCTCCCACTTTTGATCTTCCTGATTGCAAACACCTAATGAAGACAATGTGTAAAAATTATATTTTCTGTTAAGGCAGATTGTGAGCATTTACATGACTTGTACATCCTTACCTCCAGGACCTTTCCCTCAAAGGTGAGGAGGGGTTGACCTCTCACCTGGTCCACAGTTGTGAGGGGTGTGACCACTGATGGAGGATCTAATAGTCTGTCGGCCTCCTGTTCCAGTGACTGAGTCACTGGAACAGGAGATGTCCGATAAAAGGCCGTGTTCTTCGTGGGGAGAATGTAGTAGGGGGGATAGGCTCCCTGCAGCCTATACCCCTTCATTATGTAGTGTCTTCCCACAGACACCTTTGAGGCCAGTTCCTCAAGTAAGGTCACCTTTGTGACAAAGTTACCGTCTGTAATAACTACCACTTTATTGTTTTTCGTGGTTAGAGGGGCAGCAGTATTGCCGGAAAAGTCCCAAGTTATCACTTGGGACCTTTCCCTCTCCCTCAAAACACAGATGTGCAGCGGTGGGGGGGCTGCATAAGGGCCACTCTGTTTGGTGTTGATCACCTGTGTTAGTGCCATTCTGAGATGAAAGAAAAAAATGAAAAAGGACATGAAAAGTTGCCCAGAATTGTCCTTCTGTTATTACTACATAATTTAAAATAAGTTGTTACTACTCAGTTTAAATAAGCTGCTTCACATATCCATACACAGTAAAATACATAATGTTGGCTAAAAAAAAAAAGACATTAGTTTTAATTTAACCCTAAAAGGGTCAAGCTTCATATGATTAAAAAAAAATCTCTTCAGAAAGAGAAATAAAAATAAAACTAAGATGTAGTTTGAGGGCCACAAAAAAAGGAAATTTAAGAGATTTAAAGTCTTCAAAGCTTTTGTTTTCTCAAGCAACATTTTTACTTTTTTCTCAAAAATGTATTACTTTATTCTAAAGATGTCGACTTTAGTCTAAAATATTTTGACTTTTTTTCCTTTAGTGGGGAAAAAATGAAAAAAAAAGTTACCTTCCAGAATTTTTTTCTCACCGTGGCCCTAAAAGTCCATTGTAGAAAACAACTAGAAAACTAAATGTAACTTTTTGAAATAACGTTAATATACATCAAGTGTCCTTTTCTATAAGACAAATATTACATTATGAATTTTTAACCATATTTGTACATTTTTGTCTTTAACTGAAGTGACTTACCTCCAGTGTCTTGTCCGCTCAGCTTCAAAGTGGCGATTTTCCCGCCCCTAGACTGGTTATGATACAAGAGGCACGTGCGTGGTGCCTACGTCATAGACATGTTGCTGGGCAGAGCGGAGAGCGCGTAATAATGTAGCGACCTGGTGCTTAGCCCCGCCAACAATACAGTGTTGTTAATGATGATTAAAAAGAACAATGTAAAACAACACGTGACGTTGTCAGTGAGAGGGGTTTGACACAGCAAAATACACATCACATGAAGAAAA
>Olat_rnd-1_family-0#buffer
TCATTGATTCATTTACTTTTGTTGTAGTTGTTGTTTTTCAATTTTAAATTGTTTTTTGTTCCTGAACAGTTGTTTGTTTTTGTTTTTGGTGTGAACTTCATTAGTTATTTCTGTATTTTGAAAAAATTTGTAATGTTTTTTTACAGTTTACATGTTTTGCAGACCGCATGTTTTTTACACTTTTGCAGCTGTATTTATTTAATATTTATTTCTTTATTTAATAAGAATCTCATTTTTGATAATAATTTTTCATAATAATTTTAGTAATATTTTTAATTATCTAATATAAATGTCATTTGTGATGTCCTTTATTGATGTTATATTATATAGATTATTTCTGAATGTCGTGTTGCTGCCACAGATAAATGAAATTTCCCCATTGTGGGATTAATAAAGTCATCTATCTATCTATCTATCTATCTATCTATCTATCTATCTATCTATCTATCTATCTATCTATCTATCTATCTATCTATCTATCTATCTATCTATCTATCTATCTATCTATCTATCTATCTATCTATCTATCTATCTATCTATCTATCTATCTA
>Olat_rnd-1_family-11#LINE/L2
CTGTGACGTCATTTCCGGGTGAGCTATTCCCAGTGCTAGTCGTGTGACTGCTGTCCTCTTGTTTGGCATTAGCCTTACTACTATTGCTTACTCTAAGGGTTATCTGGGTTAATATTCACATCTAGTACCTTTTATTAGCGAATNCACCACTGTTAAACCGCTTGCTGTTCACTTTTCTCATTTTGCTAAATAAACCACTTCTCTTTACCTAAACACCGCTAGCCTTAGCTTAGAACCTAGCATGGCCACCACCCTCCTTCCGCCTCTCCTCCTCTCTCCTGCCCCATGTGCCATATGTTTAGTGATGATCCTGCCTCCTTTAGTGAAGATAGCGGTAGGTGTGTTAAGTGTAGTCTTGTGTTAGACTTGGAGGCCAGGCTGGAGCAGTTAGAAGCGCGGCTCCGCACAGTGGAAGCTAAGCCGGCTAGCCAGGTCGTTACTCGTAGCGCGGGCCGCGCTACCAGGGCTAACTTAGTTAGCACCCCAGCGCCCTCCCAACAGCCGGGAGACAGTCAGGGGTTTGTACCGGTTGGGAGGAAACATAGTGCTAAACGCAAAAACTTAGAGCACCCGAGACTCCACGTTAGTAATAGGTTCTCCCCCCTCAGCGACACACCCGCTGAACACTCAACTCTGGTTATAGGCTCTTCTGAAGTTAGAAACGTGGAGCTCCCAGCGGCTACAGTCAGGTGTTATCCGGGGGCCAGAGTTGGTGACATCGAGGGGAACCTTAGGATGTTAGCTCAGAGTAAGTCCAGGTTCCGTCGAGTCGTGATTCACGCAGGCGGTAATGATGCCCGACGGAGACAGTCAGAGGTGGTTAAGTTAAACGTAACTTCGGTGTGTAAACTGGCTAAGACGATGTCCGACACTGTAATTTTCTCTGGTCCCCTGCCGAACTTAGTCAGTGATGAAATGTACAGCCGCTTTTCATCATTTAACCGCTGGCTTTCTAGATGGTGCCCAGAAAACGGCGTTGGTTTTGTGGATAACTGGAGCGCGTTTTGGGGGAAGCCCGGTCTCATGCGGAGAGACGGCGTCCATCCCACTCGGGACGGTGCCGCTCTTCTTTCTAGAAACATTTCTGCTAGCCTTAGTCTGTTAACCTGACAATCCAGAGACGAGACCCGGGCGCAGAGCAGCAGTGTAAAACGCTCCTCTGAGCCTCCCTTAGGGTTAGTGCCGGTGCAAAACCCATGCAGGGAAAGTCAAGCAGGTCCTAGCTTTAGCTTATGTGCTGAAAGACAAATGAAAGGAGCGCGTCATAGAAACCTTAAAGTGACAGACAGCAGTTCTCACAAGCAGAATTATGATGTCATTAAATGCGGTTTATTAAACATTCGATCCATTTCCTCCAAGTCCCTCTTAGTCAACGAGTTAATTACTGATAACAACCTTAGTCTTTTAGCCTTAACAGAAACTTGGCTCCANCAGGATGACTATGTTAGATTGAATGAAGCAACCCCCCCCACTTATGCTAACTATCAGAAATCCAGGATTTCAGGGAAAGGAGGTGGTTTGGCAGTAATATCACAGTCTAGCTTACTTCTCAGCCCTAAAGTTAAAAATGCTTATAATTCATTTGAAAGCATCATATTGTCTTTAAGTCACCCAAACAGGAAAACTCGAAAACCTGTTTTACTCATAATTATTTATCGCCCCCCCGGCCCATATTCAGAATTTTTAACTGAGTTTTCCGACTTCCTATCGACTATTGTCTTAGATTCTGATCAAATTATAATATTAGGGGATTTTAATATTCATGTTGATGACCCCAGTGACTGCCTAGGAAAGGCTTTTGCAGCTTTATTAGATGATGTTGGTTTCACCCAAAGTGTGAATGAACCCACTCACTGTCATAAGCACACCCTGGACCTTGTTCTAACCCATGGGATAGAGATCAGCCAGCTGAGTGTCCTTCCTCTTAACCCCATCATTTCTGATCACTTTNTGATTACCTTCCAGTTTACACTGGAACATCCTTCTGCCCCAGTGAATAAGAAACAGCTTAGAAGAACCTTAACTGACCGTTCTGTGTCTGAGTTTAAACACACAGTTCAGCCAGTACTTAGTGATATTCTGAGAAAATACTCTGAGACCAGCTCCCATAGCATCAGTCCTAGTATAAATGACCACTTTGTTAATGATGCCTTACAAGCCCTCAGGAGTACACTCGATGTTGTTGCCCCCTTGAAACCTAAGTTCGTCAGACAAAACCGAGTAGCACCGTGGTTTAACGCTGAAACTCGTTCTCTTAAACGAGAAACCCGTAAGTTGGAAAGAGAATGGCGCCGCTCCGGTTCAGAGCAGTCTCTGGATATCTGGAAACATAGCCTATTAAATTATAAAAAAGCTCTGCGTAGAGCTAGAAGCCAGTACTATTCAACCTTAATATCAGAGAATGGAAACAATCCAAGATTTCTTTTTAGCACTATNGCTAAATTAACTCGCAGTCAGAGCTCAGTAGAACCACATGTTCCTGTTTCTCTCAGCTCTGATGATTTTCTTACATTTTTCGATAGTAAAATCTCAAATATTAGACATAAGTTAAATCAAGTTATTCCTACTATCAGCCCAGAACAGGCTGAAGCGGTAGAAATGGAGGCATCCATAGAAACCTCTGTAACATTAGACTGCTTCACTGCTGTGGATCAAGCGGAAATAACATCAATTATTACGTCCTCCAAATCCTCAACGTGTCTGTTAGACCCAATTCCCACTAGACTTTTTAAAGAAACTTTTCCCCTAATTAATGATCCCATATTAACAATGATAAATGCCTCTCTGGAAACGGGTTACGTGCCACAGTCTTTTAAATATGCAGTTGTTAAACCTCTTCTGAAAAAGCCCAGTTTGGATCCTAGCATCTTGGCCAACTATAGACCGATATCAAACCTGCCCTTTATTTCTAAAATCCTAGAAAGAGTTGTAGTTAAGCAGCTTTACTGCCACCTACAGGACAACAGCCACTTTGAAGACTTTCAGTCGGGGTTTAGACCTCACCACAGTACGGAAACTGCACTAGTTAGAGTCTCTAATGACTTGTTATTGGCCTCAGAAAAGGGACTACTTTCTATTCTGGTCCTGTTGGACCTCAGTGCAGCCTTTGACACTATCGACCACGGTATTTTACTCCATAGATTAGAGCAGGACATAGGGATCAGAGGATCTGCTCTCCAGTGGTTTAAATCCTATCTGTCCGATAGGTATCAGTTCGTTAATGTAAATGGCCATTCCTCTCAGTGCACTCGAGTCAACTATGGAGTCCCACAGGGCTCAGTCTTGGGACCGATCCTGTTTACGCTTTATATGCTACCCCTAGGAAACATAATCAGGAAACACAGCATTAATTTTCATTGTTATGCCGACGATACGCAGTTGTATTTATCCATGAAGCCTGACCAGAATGACCAGATAGAGAAACTGAACGCCTGCATCAGTGACATCAAGACCTGGATGACAATTAATTACCTCCTCTTGAACCCAGAAAAAACTGAGGTCATTATACTTGGTCCTAAAAACCTCAGAGATGCTCTGTCTGCTCAGATAGTCTCCCTGGATGGCATAAGTATAGCCCCCAATTCCACAGTTAGAAACCTTGGGGTTTTACTTGACCAGGATTTATCATTTAAGGCTCACATATCTCAGGCGTGTAGAACTGCCTTTTTTCACCTGCGGAATATTGCTAAGATCAGAAATATACTTTCTAAGAGTGATGCTGAAAAACTCATCCATGCATTTGTTACGTCGAGGCTGGATTACTGTAACTCCTTGTTAGCAGCGTGTCCTAAGAGTTCCTTAAGAAGTCTCCAGCTTGTTCAGAACGCAGCAGCTAGATTGTTAGCNGGAACTAGCAGAAGAGATCACATCACTCCTGTGTTAGTTTCGCTCCATTGGCTCCCAGTTGATTCTAGAATCAAGTTCAAGATCCTCCTGTTAACCTATAAGGCCTTACATGGAATGGCCCCGTCCTATATTAAGGACCTCATAGTCCCTTACCATCCAATCAGAACACTTCGCTCGCAAAATGCAGGACTGCTTGTGGTTCCTAGAATTAGTAAAAGTACGGTTGGAGGTAGAGCGTTTAGCCACCAAGCCCCTGTCTTATGGAATAAACTCCCAGCTCATGTAAGAGAGGCCGACTCAGTTTCTACATTCAAAGTTAGACTGAAAACATTCCTCTTTGGACAGGCTTATTGTCAGACTAGTTAGTATTCAGAGATTATTTAACTTAATGTTAATTTGTTTAAATTAAACTTAATAATAACTATTTCTTTTAAAAGGCTGCTAGAAGTTGAAGCTGGGGTAACTATGGTGCACTGGGGTTCTGTCCTCTTTCCTTTTCTACTTCTACCCTTCCTCTCCTCTATTCTTGATCATNATTTATCATTTAGTTCTCCATGCCTCTGTTTGGTGCAGTGCGATTCATGTATTGTCCCTCTTTTCCTCTCCCCTCCTGGGGAGTGGGAGTGCTTCCAGACTCCAGTTGGCTCATCCGTGCTCCAGTTCCTGACCGTTTACCTCGCCTTTGCTCCTGCTCCTACACCTGGCTGTGGATCCTGCCTCCGGCTCGTCTCTGGCTCGTCTCTGCTCTGTACCTGACCGAGTACCTCGTCTCTGCTCCTGCTCCTACACCTGGCTGTGGTTCCTGTCTCCGGCTCGACTCGCGCCTTTGACTGTCCCCACAACCACGGCTGGATGAAGCTCGTCTGCTGGACTTTTATATATGTAGTTGTAGATTTAGATAAGTTAATTCTTCTCTAAGAGTTCTGGTAAATCGCCTGTCCGTCCTGGGGGAGGATCCCTCCTTCATGTGGGCACCCCTGAGGTTTCTTCGTTTTTTCCGGAATCCGGTTTTTTTGGGAGTTTTTCCTTACCGCGAAGGGGGGTCTAAGGGCAGGGATGCCAGTATAGCTTAGTCAGTTTGTTAGTTCATTTTAGTATTTTCCTATTGAACTCTTTGTATTCGTGATCCTTTTGATTTCATGTTTTACTTCGAAGCCCATCGAGACGACTGTTGTTGTGATTTTGGGCTATACAAATAAAATTGAATTGAA
>Olat_rnd-1_family-112#LINE/Rex-Babar
TTTNTTCTGCCGGAAGAGTCGCCTTTTTGAGGCCTTTAACATACCCCAAAACTCACCAAATTTGGCACACACATCAGGAGTCGCGAAAAATTTCGTATTTTATAGGAGATTGGCATGGGCGCACAAAAACGGCTCGATAGCGCCACCTACAGTGACTTTTGTCCCGACGCCCCGCATACGCTTTAACGTACAAGCTTGATTTTTACAGGGCATGTTCATCAGATGGAAACCTACAAAAAAGTCTCNNGGGACCAAGCTGTCAGTCGCACAGGAAGTCTGCTATATTGATGTCAATATGTCATTTTTGCTNTATTTTGGNCATTTGCAGGCCTCGTTCTAGAACGAACTCCTCCTAGAGATTTGTGAATAATGACTCCAAACTTTGGTTTTGTAAACTAGACACATGTCCGATGTTAAATTGCGAAGCTTTTAAGTTTTTACGGNTGTTTGTGACCGTGGCGGCGCGTCGAAATTGGAGGTCGTTTCGAAAACACGCCATGAAAAGAAAAATGGCCATTACTCAGCCATGCATAATCCAATCTGATCCAAAATTGATGTGCATGATTGTAGTCTGACTCTGAACACATCTGCAGTGGAAGAATCCGGAANAGGTGTAGCGCCACCTGCTGGCAANAGGAAATGACATGTTTTACTTGGAGCATCACTGCTCCAAGTAGGATGAGCCGACACACCTCAAAATGACGTCCACCTGTTGAAAAGCCATTGAAGTTTACTCTGATAAAAAACCATAACTTTCAACGCGGGGGTGTGGTCGTGACAGAGCGGCGAAGTTGGGCGTCTCGCCATGCACACAAAAGTTGCTCTCACGTGCACATTCCTTGTCCAATCTCACTGAAATTCAATGGATATGATGAAGCTTCCATTCTGAACCCATGGATATGACAATCTTGGACGAGCTCTATAGCGCCACCTAGTTATTGACAAATACATTGGGCACATTCTGCCCTGTNTTTTCTCTGTGCTTTGTCCGACGTGCATGAAATTAAAACTGGAGATACTCAGAAGGGTCTTCTCTCATCGTCTAAAGTTTCATGGGTGTACACCTGACGGTGCCTGCGTAAGCCACCGCCAAACAGGAAGTGGTCGATTGCGTTGCAGTCAGATAATTAGAAATTCATAANAAATCAGCCGTTTGTCTCAGGAAGCTGAGATTTCAGAATTAGATGCCTCTTACATACCTCCAGCTTTGATACGCAGCACTATAGGGTCTACGAGAAACTTCATCACTTGATTTTTTTAATGAAATTTTGGACTGAACAAAGATTTTTAGCATAAATTCTGTTTAGGTTATCAGCACCAAGAATTCAACTTTCATAGGCATTTATGTGCTACTGCTTCCTAAAAAAATTCAGAATGATTGAAGTTACAGGTGACATCTTAGAGAGCATTACATCCAAAAAGGTCCGAAAACGTCTTTTTAGGCAAAACTACAAACACCTATTTTTTTTCATAACTTATCCNTCANATATCAACACNATTNATTTTTTTAAACGGTAGGGATCTGTGTTTGCTGCCTTCCATATTTTTTTCAGANTTCCAGGTGNAACAGATGATTTTNAAAAAATCCTGATTCATCCCAAAACCTGTGCTNNNTCCGTCTGGACTCCAAACAAGCGTNTTTTANGATAACTTATGTTTCAACTATCCACACCAAGTTTCACACGCATATAGCTGAACATGTCTAAATGCTCCCTGAATATTTTTACAGATATAAAATGAACTGGTCAACTCTAGGATNTCATTTCCTCTTACATGCTCAAGTCTTTTCTCATGCCGCAGCCTGCTCTCAGTCGCCCTGCTGCAGGAGTCGAGTTACACCCCCCCCCCCCCCCCCCCCCCCAAAAACAATGCCTTTATGGACGTGGCACGGATGGCACGGATGTTCAGCAGGGTAAACCCCAGGAAAGCNGCGGGACCCGACGGNGTTCCCGGACGGGTTCTGCGGGCCTGCGCCGATCAGCTCGCCGAGGTCTTCACAGACATCTTCAACCCGTCCCTAGCTCAGGCNTTCGTCCCCGCCTGCCTGAAGTCNTCCACCATCGTCCCGGTNCCCAAGAAGTCCTCATCCACAGCCTGCCTCAATGACTACCGNCCAGTNGCNCTCACTCCNGTNATCACGAAGTGCTTCGAGNGGCTGGTCCTGAGNCACATCAAAGACNCCCTCCCCCCAATCCTGGACCCCCACCAGTTCGCNTACAGGGCGAACAGATCNACGGANGACGCCGTCTCCGTCGCCCTCCACGCCGCNCTGNCCCACCTGGAGCACAGAGACACCTACGTCAGGATGCTCTTCGTGGACTACAGCTCNGCCTTCAACACNATCATCCCNGACANNCTGGTCGACAAACTGTCCGAACTNGGACTCCGCCCGCTCACCTGCNNNTGGATCANGGACTTCCTGACNGACAGGCCNCAGACGGTNAGACTCGGCCCCCACCTCTCCTCCACCCGGACGCTGAGCACNGGCNCCCCACAGGGNTGTGTGCTGAGCCCCCTGCTGTACACCCTGTACACGCAGACTGCGGNCCAGCCCACACCAGCAACACCGTCGTGAAGTTTGCNGACGACACCACNGTGGTGGGNCTCATCTCCGGGGACGACGAGNCNGCCTACAGAGAGGAGGTCCTGAAGCTGNCAACGTGGTGTCAGGACAACAACCTCGTCCTGAACACCANCAAGACCAAGGAGATCATCGTGGACTTCAGGAAGAACAGNACAGACCCACCCCCNCTCCNCATCGACGGGGACCGCGTGGAGAGGGTCCGCAGCTTCAGGTTCCTGGGCGCCACCATCTCNGCNGACCTCNCCTGGACCGNCAACACCACGGCCGTCGTCAAGAAGGCCCAGCAGCGNCTGCACTTCCTGAGGANNCTCAGGAGGAACGACGTCAGCCAGGAGCTGCTGGCGACCTTCTACCGCTCNACCATNGAGAGCATCCTGACCTACTGCATCACAGTGTGGTNCGGCAGCTGCACCGCCGCGGACGGNAGAGNCTGCAGAGAGTGGTNAAGACNGCNCAGAGGATCATCGGCTGCCCCCTCCCCTCNCTGNAGGACATCTACCAGTCCCGCTGCCTCAGCAGAGCGGCTAGCATCACCGCGGACCCCACCCACCCCGCNTTCCCTCTGTTCGANCTGCTGCCCTCNGGAAGGAGGTACAGGNGCATCAGAACCAGGACAAACAGACTNAGGAACAGCTTCTTTCCANAGGCAATNACCATACGGAACGCACATACGTCCACCAACCACACCTCACTCTAATTTTACTACAATGCGTGCAATATCCTGACTGTCTAACCGGGTCACTGTGCAATAACTTGATATTTATTAAGCTGTGCTCACAGCAACTCATGTAATTCCATTCTATTTTATTCACAAATATTTAATATTTAACAGTTTCTG
>Olat_rnd-1_family-117#LINE TECLASS
AAAGAAATACTGGCTGAGATGTACTAACAACATAAAATCTACAATGTGTAAAAAAAAAAAGCCTTTGTAAACCCCAGTAGTTATCCAGTTTCCAAAATAACATAAATGCAAATGAGTGTTTGATTTTCTGAAGGCTGAAGAGACACCTTGTGTGTCCTACTGAGTTCTGGACAGTGAGACATTAAAAGGCTCTTAGCTGTTTAAAGGGCTGCAGACCCCCGTTTCTGGCTAAATGACCCAAAAGGAAACTTACCTCTGCGGAGACCACGTGACGTTTCCGCCCCCGTCCTCTATACANAAGAGGCCTTCACCGTGATCCTGCNGCCTTTTAAATNTAAGATGGAAAAACGCCTCGTCATTCAACGTTAATCCTAAACAGCCAACACGTTTTTACTAAAAACCCATCTCTGGTTTCCCAAATCTAAACATTACATTTCTACAGAGAAAAGTTCAAAGCATCGCCCACCTTCCAGCTGTCCAAGAGTTCTTCAGCCGCGCGCCTTCCTGCGGGTTCATCCGGGGGTTTCCGGGGGAGTGGGGTGGGGGTGCCCGTATGACGCTGCGTTCACTGGCTTTTCGAAATGCGCANTTCATGTCAATTGGGGCAAATTGAAGGCTTAAAAGCCTGTTTACTTTAGATAATATATCCTATTTAATATATCCTATTTAAAACTTTATTGAGAATTACTACAGGAAACAGTGATGAAACCTTTTTTAACAGATAAATTAGAGCACTTCATTGTAATACTATAATATATGAGATACGTCAAAAAATTGACAGTTAAAGAAAAAAGAATATAATAGATCCTAATATTTTATAAACTCCATCAAAATAATTGTTTCATCTCATTTATCATAATATTTATAGTTTTTTTTATCACACACCATTTAGACTCGTAGTGTGAATAANTTAAAATGCAGAAGATATTGAATAAAAAAATCGCTAAGTAAATTTAGAGAACTCTCCGGTCCGTCCCTGAACTCAACATTCTTCCGGTTTGTTGTCACATGTCAATCAAAGCCTGATCGCCGCAACAGCAACACGGNACGAGAAAACCTATACACGGGTCCNTAGAAATGTAAATAAAANNAATTAATAAATNGCAACGTACCTTTTTACGAGATCTTCCACANGAAAAAAAGAGAAAGGCACGTCACGTGACCCACGTCAGCCCGCATATATTTATGGAAAAGATCAGACGCCTTCAGATCCTTTGAGGAAAAGTTGAACGTAACAAACAAACTAC
>Olat_rnd-1_family-119#Simple_repeat
TTAACCCTTATGTGGTGTTCGGGTCTGTGGGACCCGTTTTCATTTTTTATCAAAAGAAAAATGATACAATTAATTAATTTTTCAAACTCAGACTCACTGGCCTTGGCTCATTTTCTGTGAAGAACATATATCAGAATACATTTTTAATGACCACACACCGTACACCCCCCCAACACATTTCTATTACATATAAGATGTTCGGGTCCACTGGACCCGGGGCCAATAGAAGTGTGGAAATTGATGTTTTTATGTACCTACACTCTGTCCTCCACCTGTNTGGGCCTGCTGTGTGTGTGTGTGTGTGTGTGTGTGTGTGTGTGTGTGTGTGTGTGTGTGTGTGTGTGTGTGTGTGTGTGTGTGTGTGTG
>Olat_rnd-1_family-120#DNA/hAT-Charlie
GCTGTGTCCTGCACGTCTGTTTCTCATCCAGTAATAATGAAAAAAGCAAATTTCTATGTCTTCTGCTGCAGCTACGCATATATCTGCGTTACCTTTTCACCAGTACAGNGTTCCCTCGTTTATCGCGGGAGTTACGTTCTAAAAATAACCGCGATAGGTGAAATCCGCGAAGTAGGATTACAGACG
>Olat_rnd-1_family-124#LTR TECLASS
TAGTTAGCCGCTCAGCCCAGTGGAAATTTCAGAATAAAAGCACTTCCATTGCNGCTTTACTTCCGTTGTGAGTTAATGTGTTGTGNTGTGAGTTAATGTGTTGTGTTGTGAGGTGAGTTAATGTGTTGTGTTGTGAGTTAATGTGTTGTGTTGTGAGTTAA
>Olat_rnd-1_family-13#DNA TECLASS
AATCATCAGAAGTTCACAACCATCACAAAGCCCTCTTCTCTGCCGCTAACACAAAGCTCACTGCTCCTGGCGTGTGTGCGTCTGTCAGCAGCCGGACACACGGAGAAAGCAGTGACGTCATCGCCCCGCCTCCCCTCTGGAAATGCTTNTTCGAATTGAATATTGCGACAATGTTCGCAGGGTGGATGTTAAAATGCAAATGCAATCCCCTCTTTGCATTTTCGTTTTAATTATGACACAGAATAAGCGGTTTTAAGTATAAAATGAAAAAGCATTTTGAAGTATTGCTTTTTCATTTTAATTTTGAGTCATTTGATGCAGCTACATTTTGAAAATTAAAAAGCATTTC
>Olat_rnd-1_family-133#DNA/hAT-Charlie
ACCCGCATAGAACGTGACATTTTATTCCCCCCTTCTGCAGTCTGTGCTCCAACCTGAAACCCTCTAAAATCCCTGTCAAACAGAACAGAAGACAGTGTTCCCTCGCTACGTCGCGGTTCACCTTTCGCGGTTTNGCTCGTTCTTTTAGAGCGATTNTGCTGCTTTTTTTTTTTTTTTTTTTTAAACA
>Olat_rnd-1_family-137#RC/Helitron
CAGAGGTGGGCACTGAGGGCCGCGTTCCTGCATGTTTTCCAGCATACCCTGCTCTGGCATGTTCTNATTGGCTGGACACACCTGANCCAGGTAATCAGCCATGAGTAGGGCAGGATTATTGGCTGGACACACCTGAACCAGGTAATCAGCCATGAGTAGGGCAGGATATCTGGAAANCATGCAGACACACCGGCCCTCGAGGCCTGGANTTGCCCACCCCTGCTCTAG
>Olat_rnd-1_family-139#Retro TECLASS
CTGCTATGTGTGACCCGGCACCATTGACCGTTTGGGCCGCCCCCGTTCGAGTACAGCGCCACGAAGGGAACATGCTATCTAGTGGATCTGCTATGTGTGACCCGGCACCATTGACCGTTTGGGCCGCCCCCGTTCGAGTACAGCGCCACGAAGGGAACATGCTATCTAGTGGATCTGCTATGTGTGACCCGGCACCATTGACCGTTTGGGCCGCCCCCGTTCGAGTACAGCGCCACGAAGGGAACATGCTATCTAGTGGATCTGCTATGTGTGACCCGGCACCATTGACCGTTGGGCCGCCCCCGTTCGAGTACAGCGCCACGAAGGGGACATGCTATCTAGTGGATCTGCTATGTGTGACCCGGCACCATTGACCGTTGGGCCGCCCCCGTTCGAGTACAGCGCCACGAAGGGGACATGCTATCTAGTGGATCTGCTATGTGTGACCCGGCACCATTGACCGTNGGGCCGCTCCCGTTCGTGGAAACCACTAGGGGAACATACTATCTGAAAGAGAGAGGGAAAGAAATAAAAGGGGAGCCAACATAAGAATTACTCATACCTGATCTTAGAACGTAAGCCCACGTCCGCAAAACGCTGTGCGGAACTATAATTTAAACCGCCAAGAACAACCCGTATGANACACTAACTTAACATCCAATCCAANGCTTCCGATGGCGTACTATGACATGCTTAAGTAACANCCATTATTCAAGCTTCCATCAAACTAAGAACGAGCTTGACGGCCATAAACTCTTCCATTTTGGCATACTATNTATACGAGCTTAAGTAACATCCATTATTTCGAAGCTCCCAACGACAGTACTACGAACGAGCTTAACGGCCATAATTTTCTCCATTTGGCATACCAATTATACGCGCTCAAGGAACATCCATTTANTCGAGGTTCCATCTAAATATTAAGAACGAGCTCAACGGCCATATTTACTATGCTTCATTGGCATACTACAAACAAATGAGCTTAAGAACCAGATTCGAGCTCCAGCGCATACTATGATACAACTTAGAACATCCTAAATTTTGAGGCTTCCACCTGGCNATAATTTTCTTTTAACATCTATAATCGAAGAATTTACATTCATTCTGCGGTTGACATTGATTGATTNATTCAGTCAGAAGTGTCATTGGAACGCAGAGGAGGTCCACCGCCCCTTCACTTTCAGTGCAGCAATAGGTACGTCGAGCAGTCATCGTTGCAGCACCAGATCAAGGAATGCATGGGTGACATCATTTCCTGGAAACGGAGAAGCTGATCGGGGCGTAGGGGTTCGCAGGCTCAGGATGCGATGCATAGATAAAGACAAAGCAGTATTAGTCTTGACAAGAATATATAAATAACCCAGAAACTGATCAGTTTCAAAATGNTTGAGATAAATTAAATAACAGTGCTTTTAAAGAACAAATCTGAGAAAGTGAAATTTAGTAGATAGTTAAGGTAAAGACCCATTGTGGATTTATCGCACCCTAGAAACCACCATAATCACAAATTCCAACAGTGAAATGATAGTGAAATATANGACCTGCACGAAATCTTAACACCAATTTTTTATATACTCCAATGATAAGAAAAGTAACCTTTGACAGTTTCAGAGGGACGCACCTTCAGGAGGCCATCGAGGAG
>Olat_rnd-1_family-14#LINE TECLASS
AAGAATGTTAAAGTTACAATTGTTTAAAGAAGCAAAGGTGTGGCCAATGGAGCAAAAANATTGGATAAAGAGAAACAGGAAAACGAAGGGTTGAATGCTTTACAGCATTCAACCAATAAGAGAAGCAGCTGTAGCTGGAAGAGCTAATTATGAAGAAATGGTTAAAGTAGGTAAAAACCTTAAAAAGTTAAAGGAAAAGTCTAGCAGGAATAAGCTGAAAAAGTTGAACATTGTAATA
>Olat_rnd-1_family-147_SINE4#SINE SINE_scan+TECLASS R4-related?
CGGCTGGGTAGCTCGGTTGGTAAGGTGAGAGGCTACCACGCAGGAATCCAGGGTTCGATTCCCGGAGGGGAATGAACAATGGTACTGGGGGCAATTACCATATCAATGGCGAGCAATTAACATCACCCAGTGAGGGTCCTTGGGCAAGACCCTTAACGCTACTGCCTCCCGAGCGCGGTTCGGCTGCAGCTCACCGCTCCCCCAGGGGATGGGTCAAATGCGGAGAAAGAATTTCCCCATTGTGGGATAAATAAAGTATATAAAAAAAAAAAAAAAAAAA
>Olat_rnd-1_family-149#LINE/CR1-Zenon
GAGCAGCGAGAAAACCGGGTCGAGATTCTGGAGAAAAGACTGGACGATGTGGAACAGCAAGTAAGGATGAATAATGTCATTCTCACTGGAGTACCGATCAAGCCTCGAGCGAAGCTGAATGCAGCGGAGCTAGCACTGCTAATGCTAGCGCTAGCGTAGCTAGCAGTGCTAATACGGAGATCGGTGCAGAGTCTCTGGAACAGCAAATACATTCATTTCTCACATCTAAAGGGATTTCCCTGGATCTCAATACCATCGAGACCTGCCACCTGCTCCCCAGGAGAAAGGAGACGGATAAACCAGCGATCCTCATCAGGTTTGTGAATCACAAACACAAGCTAGCTCTGATGAATCAAAGGAAAAATCTGAAAGGNTCNGCTGCTTATCTGAACGACCATCTGACCAGAAGGAATGCTGAAATCTCAAAACATGCACGGCTTCTCAGGAAGCGTAAGCAGATTGAGAACACTTGGGTTAAAGGCTGCAGGATTTACGTCAAACCGCTCGGTCCAGAGGACCGGTCCAAGGTTCTGGTTGTGAACACCATGAAGGACTTTGAGAAGTGTTTGATCACGGTCGTCTGAAACAACATGGAGTAATAAACCAAAGAGCCAAATAATTTCAAGAAATATGACGCCTGGATTCATCACTTTCTCCGTANGTCTGACGTNACCTGAATAACAGCAGAGTTCTGACCTGCAGACAACTTGACCTCAACTTTCACCGCCGCTGATATCAGCTGAAGAAGGATATGGACCTGAATCTAATGTCTGCAGACATAACATCGAAGAGAACTATNAACTCTGTTTTGAACCCAGAAGANCGGCTGTTATCAGTAAAAGAAGAAATACCAACCTTGGACAATCGACAGTTATGGACCCTTTTTTATTTTTCCCCTACAGCATTACTTTATTATAAAAAAAAAAAAAAAAAAAAAATACAAAAAAAATATTAAAAAAAGTAAAACAAATGATTAATCACTTATTGAAAATTGTTAAATTGATTGACTTTTAATGATATTACTTCACTTGCTCCAAAAATTGATAAATTGATTCAAAAATCTTTCCTAATGTAGCATAATTTTGCACATGTTTTAACTTTTGATACTTGATGAAATTTTGCTATGAAAATTCCTGAAACAGTGTTGTGTCTATTTTACTGATATAGTATTATTTTTATTCATATGAATGACTTTTATAAGTAACATAATCTGCATATATTTCGGATGACTGATCTGCATTTGCCATGTTGATTTCTAAAATAGTTATTTTTGACGTAATACTTAAGTAATTCATCTTTGTCATGTGCTTTATCGATACCTTATGATTCTTAATTCTGTCTGATAAAAGCTAGGAACCGGATATTGATAAATCATGTAATAAAATGGTTACAGTATAACGGGGTGGGATTATATAAGTTCGCTTCCTTCCACTCCCTTTCAAGCAATATTTATTAATATGTCTAATTATCCTAAGTTTGATTAGTTACTGTATGAATGTATAACTGATGATTGTATTGCTTTTGTGTATTATTTCTACTTGATTGCTTGAAATAAACCATTTCAAATCAAATCAAA
>Olat_rnd-1_family-153#DNA TECLASS
TAATTAAATAAATAAATATTTAATTAAATAAATAAATATGACCTCATGCAAATACACAATCAACCAATAAATCTCTCATAAATATATAAAAAGATCATGAAATTGTGAAAAACCTGCACACNGATTTTAAATTAGCCATTATATTATTCAATATATTTCATTTTGCTTTAAAAACCTGTTCATTATTTTAAAACAGCATTTTAAAATATTCATTTTTAATCATGTGGAATATTATTATAATTCTACGTCTTTTTTCAGAACCTCGGATTTCAAAATCAATATTTTCCAAAGTAGCTTTGTTTTTATTTCATGTTGCTGTTTTTCACAATGGCTTATTTATTTCATGAAGAGCTTTTTCAGGAGAATGAGTCTGTCTGTCAATCAAACTAGACGAGGCGGAGACGCTTTTGTGATTGGCTACTCCTTTACTCAGACATGAGCAGCAGCACCCTGACTACATCGATCGAAGATGCTTCAGCGAACGTGACGGCGCAATGCACACCCCTCAACACTAGGGGGAGTATGCACCTCAACACATCCACAGTGTTGCCAGAAATTGGGCGGTTTTGGTTCTAAATTTGCGGGTAAAAATGGCTTTGGGCGAGTGTGCATAATTCGGGCGGTTTTAGGGTCGGTTCGGCGGGTTTTTNTCTTCTCATGAACATATAGTAGCGGNCTANGTTAGGCCGNGTGGCTGTTGGAGTTCCACTAAGCTTCTATGNACTGGAGCTCCGTGAACGCACCANGCCGCGTGTGGGAGGGGCTACCAGCTAATGTTTTTAGCCTGATAGCCACATGGAGCGGTTGCCTGTGCTTATCTCAGTNANAATGCATGGATGCACAATGCACACGGAGAGTGTTAAGA
>Olat_rnd-1_family-154#LTR TECLASS
TGTGCACGTGATACGTAAGTGCCCGTAGGACGTCCACACAAACTACACTCTGATTGTCTAATTTCCTCATTTCTAACAGTCAG
>Olat_rnd-1_family-156#DNA/hAT-Charlie
CTCTAGAGCAGGGGTCGGGAACCTATGGCTCGCGAGCCATATATGGCTCTTTTGATGGTCACATGTGGCTCGCAGACAAATCTTTAATTATACTTTTTTTTTTCATTAGACCAGTCCTTCTCGGGCGCGATGCGATGCCAGAGGCGCGCAGTAGTAGCGGTGCTTGGAGAGAAAAATCTGCGCCAGCGCTATCAGTTTACTATTATCTATTATTTCACAGAGTTTGTACCAGCCGGAAACCTGTGAATTGCCGTGCCTAAAACTGCGCGCTCCCGTCTCTGAGAAAGAGCGCGCAGTTGCGGGGACGGGATGTGTGAGGGAGAAAGCAGAGGGTGGGGGTGAGGGGTTGTGGGGACAGGCAGCAGGTGAATCGCGCAGGGATTGTAAAAACGTAAAACCCGCTGCCCGTCACTCACTGCAGCGTGTGAGTGTGTGTTTGGCTCCGCGTCTGCATGTGAGCAGTCTGTCTCACATCTACAGAACATTCAGACCTACGATCACGTTTAAAGTCTCAACGCCTGCATGAAGCAGAAACTCACCACGTATCAACCAGACTAGACCATCAGCAAAACTACCACGAGAAATACTCATCATTTATTAGCAACAGCATAACAATGTTATTAAAAAGAATCCACAGACTTATTGTACTTTAAAAATGTTGAAATTACATCAAATGCACACATTCACTTGTATATTTAGTTTTAAACATATTGTCGCGGACTGAGTTGGATGGCTGTTGGGCCGCGTTAAAAGTTCTGGAGTTCATTGAACGCATCAAGCAGAGATCTGATTGGCCCTCAGTTCTGTCGCTCAGCCTGTTGTTAGGTAGTTTGGACCAATGGGGTTCAGCTATGGGCCGAATAAGGGAAATGGGAGGGCTGGAGCGGGAGCGGGGGAATATAAAGTTGGGAGAAGCGCTCTCGTCTCGGCGGGAGAGATTCAGGAGTTGCTGAATTAATTGTACGGCGTTTGTTGCGGTCTGCAGTAACCAGAATAAAGAACCTTAAAAGAGGTTAAGTCTCCGTGCCTCAGTGTGGGAAAGGGACACTACATTATTGTATGGCTCTTTCGAAATTACATTTAAAAATATGTGGCGTTTATGGCTCTCTCGGCCAAAAAGGTTCCCGACCCCTGCTCTA
>Olat_rnd-1_family-158#LINE/L2
TGGATTACTGTAACTCTCTTNTTAGCAGCGTGTCCTAACAAAGAGTTCCTTAAGAAGTCTCCAGCTNGTCCAGAACGCNGCNGCNAGACTNTTAACNGGAACCAGCAGAAGAGATCACATCACTCCTGTGTTAGTNTCGCTNCATTGGCTCCCNGTCGATTCTAGAATCGATTTTAAGATCCTNCTNTTAGCTTNTAAAGCCTTACATGGACTGGCCCCGNCCTATATTAANGACCTCNTAGCCCCTTACGCTCCCGCGCGNTCCCTGAGGTCCNCCGACCAAAATCTTTTANGCGTTCCAAAAACTCGNTTTAAAACTAGGGGAGACCTNGCCTTTCAGGCNGTCGCTCCCCGACTCTGGAACGGCCTCCCCCTGTCTCTGCGCCAGATCGACTCAGTCGAGTGTTTTAAAGCTCAAGTTAAGACNTTTTTATTTAGGAGAGCTTTTAGCTGACTTTTACTTGTGTTCACTTTTGNCTGTATGCTTGTTTATATGCCTGTGTGCGTTTTATTGGTATTGCTTTTGATTTTATATTGTTTTAACATTGTGAAGCACTTTGTGAGTCGTTCTCTGNGAAAAGTGCTATATAAATAAAGATTACTTACT
>Olat_rnd-1_family-163#Unknown
TTNTTTTTTGTGAGGTTACATAAAATTGCATGTTAATAAACTGGAGGGAAAAACAACTACCAGGGTAAAATTTCAAATAATTTAGTTGAAAATTATTACTGAAAA
>Olat_rnd-1_family-164#LINE/L2
TCAAGTCAGAAATCTAGGGGTAATCNTGGACNCTGACCTGAACTTTGACAGCCATATCAAGTCAGTAACATCAGCGGCATTTTACCATCTGAAAAACATTGCCAAAATCAAAAACATGTGTCAAAGCCAGACCTGGAGATACTNATTCATGCNTTTGTCTCCAGTAGGTTAGACTACTGTAACGCCCTGCTCACCGGCCTCTCCAAACGAGCTGTAAAACGGCTCCAGCTCGTCCAGAACGCNGCTGCTCGANTCCTAACCGGAACCAGGAGGNGNGATCACATCACTCCTGTGTTNAGNTCTCTGCACTGGCTCCCNGTNCGTTNTAGAATNGATTTCAAGATNCTTCTGNTNGTTTATAAGNCTCTNCATGGNCTGGCNCCGNNNTATATCNCTGACCTNTTAGTNCCNTACGAACCATCTCGTACTCTGAGGACCTCAGGNGCAGGCCTCCTGGTGGTTCCCAGAGTCAGAACTAAACANGGGGAGGCAGCGTTTCAATATTCTGCAGCTAAACTCTGGAACAGCCTCCCTGAAGTCGTAAGACAGGCCTCTTCTGTGTCCACGTTCAAATCTAGACTNAAAACATNCCTCTTTAGNCGGGCTTTTAATGATCTNANTGGTTCTTAAATCTANACATTNTATTTTATTGATTTTATTGATTTTTAATCGATTTTCANTTGTTTTCTTGATTTTATTAAGTAGATTTTACGTTGAT
>Olat_rnd-1_family-168#DNA/PIF-Harbinger
CTGTGTCCGAATTCCCACCCTAACCCCTAACTACTAAAAAACTATATAGTGCGGNACTATGTAGTGCCCTGGATTTTAAAAGCAATTCGGACACCATGCTCACTACTTTTTTCTTTCGGGTGTTTTTCATANGGCGCTTGACACGAAAACAAAGTGGCGCATTACCGCCACCACCTGGTCTGGAGGCGAACTACTTCTATTTAACGCGGAGAATGACACCNATTTNCCGAAGTAAAAACCTAATAAATATGAACATTTTACGAAGACTATTTATGAATCCGCTGTGTTCTGATGATGGAAAACNTGGATGATTTATAAATAATTAAATTACAAACACATTGGTGTTGATTTAATGTATTTGTTCATAAATAAACCCCCAAGTTATTAGTCCATGGCAATATTTATTTTTTGTTTTCGTGCCGCTGAACGATTTACGGGCTCTTGCGAGGAGGCATTTTTTTCTGTAGTTTTCTTACACCTTACTGAAAATGGCTTTGAATATGAATCTGTCCGTGTTCCTGGCAATAATTCAACCGTTTTTCGTGAGATCAAACCGAAAACGAGCAGATATGCAGCATCACAGGGCGGCAAGGAGAAGCAGACGTCTCAGAAGATTTCCTCTGGATGCCCTGACCAGACATGAACAACTTGTGAGTTAAACTTAAAGCTTTTTTTTTAGTTAAACTTAA
>Olat_rnd-1_family-170#DNA/TcMar-Tc1
TCTAGCAGCAGACACATCTCTACAACAACTGTTAAAGGAGACTGTGTGAATCAGGCCTTCATGGTAGAATATCTGCTAGGAAACCACTGCTAAAGAAAGGCAACAAGCAGAAGAGACTTGTTTGGGCTAAAGAACACAAGGAATGGACATTAGACCAGTGGAAATCTGTGCTTTGGTCTGATGAGTCCAAATTGGAGATTTTTGGTTCCAACCACCGTGTCTTTGTGCGACGCAGAAAAGGTGAACGGATGGACTCTACATGCCTGGTTCCCACCGTGAAGCATGGAGGAGGAGGTGTGATGGTGTGGGGGTGCTTTGCTGGTGACACTGTTGGGGATTTATTCCAAATTGAAGGCATACTGAACCAGCATGGCTACCACAGCATCTTGCAGCGGCATGCTATTCCATCCGGTTTGCGTTTAGTTGGACCATCATTTATTTTTCAACAGGACAATGACCCCCAAACACACCTCCAGGCTGTGTAAGGGCTATTTGACCAAGAAGGAGAGTGATGGGGTGCTGCGCCAGATGACCTGGCCTCCACAGTCACCGGACCTGAACCCAATCGAGATGGTTTGGGGTGAGCTGGACCGCAGAGTGAAGGCAAAAGGGCCAACAAGTGCTAAGCATCTCTGGGAACTCCTTCAAGACTGTTGGAAGACCATTTCAGGTGACTACCTCTTGAAGCTCATCAAGAGAATGCCAAGAGTGTGCAAAGCAGTAATCAAAGCAAAAGGTGGCTACTATGAAGAACCTACAATATGACATATTTTCAGTTGTTTCACACTTTTTTGTTATGTATATAATTCCACATGTGTTAATTCACAGTTTTGATGCCTTCAGTGTGAATCTACAATTTTCATAGTCATGAAAATAAAGAAAACTCTTTGAATGAGAAGGTGTGTCCAAACTTTTGGTCTGTACTGTATAT
>Olat_rnd-1_family-171#DNA TECLASS DNA?
AGAAAACAAAATGAAATATTAAAAAATGAAAACATTTCAGAAAAACAAAATGAAATATTAAAAAACGAAAAACATTTCAGAAAAAAATGAAATATTAAAAAATGAAAAACATTTCAGAAAACAAAATTAATTTCCAGAAANCAAAACGAAATGTTNAAAAACGAAAAACATTTCCAAACCGGAAGAGGTAGGTACTATGGGACANCGCTGATTGGATGATGACGTTTGTCAATCATTTGAACTGAAAGGTATTTTAAATGAAGCGACGCCGGATTTTATCGTCCAAACAACAATGTACCATAATAATCCACGTATTTCCCATTTACATATTAAATCAAAAATGCAGCAAACGGATAATGAAGGTTTAAATTATTTTTTTAATATTTCGTCTGAAGCAGAACGGTCACCCGGAAGTAGTTTGTGTGGATGACGTCCGTTCTGCAGGTAAACAAAGAAAGGGACGGTAAAACGTTAACNTAAACGTTAATCTTTGAATATTTAGCGGATGTGATGACAGAACGCACGCAGAAATATCAACACCAACCAGGTTTACAAATGTTTCGAAATGTCGTGAGAGGATTCTGTCTGAAGCAGCAGCTGCGAAGAAACGGGTGTTAAAGACGGCGCACATCAGGAAATGCAGTCCCGCCATCCACAGATAAGGTATGGAGGCACATTTGTTTGATCTAATAAATGTAGCGTTAAACGTGATTTCTAGGTGGGTGTTTACAGACAGATCCAAGATCCTTCAGTCATACGTTAATGACAGGTTACCTCATCAGCTGGAGAGGGGGGGTCACGTGGGCAGGATTCTCAGACAGGTGTACCAGCAGCATAAATCAGCAAAGCTGTCAGGTAAACTGCAGCAGTTTGTGTCTCAGAATAACATTTATGAATGCTTCTTATTCACACTATTAAGATCTGTGACTTTAGAGTGTGTCAGTGCACAGAAACATGACAGTAAATGACTGGATGTGCACATCATCAGACACGTCCAGGTGTGTAACTAANGGTGGCAAAGTCTGTAGTGTAAAATAAATCTTTAAAAAAAACGTTTTAGTCTTTCAGGCAGAGGAGGAATACCAAATTGTTTTAGAATGTATTTTTTATAAGACTGAAATAATGTATTTTATTCTGAGTTTGGTGTTTTGACCCCTCCCTAATGAATTTCTGGTTTAACCCGTTTTCTCCTCATTTTGATGAACTCGACTTTTTCCTGAATGAAAGATGAACGGCAGCTGATGTTTTTCTGTCAGGGATTTTTAATTTATTAATTTATTTCTGTCAGGGATTTCAGTGGAGCTGGAGTCCAGTGCAGAGGAAGCTGCAAGCATGTACGAGCAGGAACTGGGGTCCCTTACCTGTGCATCTTCCTCTGGATGTGATGCTGAGCAGCAATGTGGACAAACCTTCCCTGACATGACTCTTTTTGATATAGTTGTTAAGCACAAACAGACTTTTCCCAGATGCATTTTTTCCTCTAATAAATGTGACTGACAGGTACGCTGAGTAAATGCTGANTGTAAACGCAACATTTGATTGACTGCATGAAGAAGCCCATAAAGGAAAATCCACAACTGTTTCTTTGTTTCTGTTACTGAATAACGTATTCATGTTAAGTTTTCAATAAATATACTGCATTGCTATGAAACAAATTTGTTTATTTTCATATCCATTATTACAATCCTCACGTCAGCATTCAGTTTTTTCATTGACAAAGAAACATTTCTAAACAACAGCTTTGAAAATCAAACATCANCTTTGTTAATAAAGCTTTAAAACCTAAAATGGTAAACATGGAAAAACTCCTAAATGAAGCAAGCCTAATATGAACATTTTAAACTGGAGTTTTGCTTAAAGGAACATTAAGTTGTTTGGAGTTGTACAAGTGTTTGATGCGATTCCTCATAGATGTGATTTCCAGATCATCAGCCCGACGCTAAAGCCAGGAATCGTGCTTCGTCTTTCACTCCCCACTGCATCATTTACAACTAATCAGGCTTATGCAGCAGGTTAAAGACGTTTTTTTAAAGGACCTGCAATTTAAAAAAAAAATTAGATATTAAGGTTAAATAATATTTATTGATTACATTGCACATAAATCATGGTGACTTGCCTGTACACTGCACGATGATATGAATGACTTTAGTCTTCTTGTATTCCCATGTAGAGCTGCCATCTGTTCTTCTGCAGCACAAACCTTTCTGGAACTTCGCTTTGAGAAACTTCACCTGCAGAAATATCACATGTTAATTCAATTAAGTATTTTATAAACTTTAAAGTTCATTTTTAAGTNTCAGTATATGTGTATATGCATGGTTCAAAAATATACAATGCACTTNAATATTATTTCCCATAAGAACTTGTTTACTGATTTCAGTCTTAAAGTCGATTTTTAGCAACACTGATGCCATATAATTACTGTAATTACTGTATAAATCACAGAATCAGGCTGGCTCGGAGCTTTTTCTCTCATGTTGTCACCGAAAACGGGAACGGCTATCATGTGAAGACGGTTCGTCTCCATCGGGTTCTTTTTGCGCATGCGCAAGATAAAAAGAAATTATCTTTTCAAAGCAGCACTTTAACATCCTAAAATTAACATCCTTAGAGACATGTGACTGACAAAAGAAAAGATCACAGAATTGATTCTTACCTAAAGATGATTGACAGCGTGAACCTCGCAGCCGTAGACATTAGCGCACAGCGTTCAAAGTAAAAGTGCTCACAAACTACTTCCGGGTGACCGTTGTGTCAGGCGAAATGTTAAAAAAATAATTTTAAAGTTCATTAACAGTTTGCTGCATTTTTTATTTGATATATAAATGGGAAATACGTGGATTATTATAGTACATTGTTGTTTGGACGATAAAATCCGTCATCGCTTCATTTAAAATACTTTTCAGTTCAAATGATTGACAAAAATCATCATCCAATCAGCGTTGTCCCATAGTACCTGCCTCTTCCGGTTTGGAAATGTTTTTCATTTTTGAAGATTTCGTTTTGTTTTCTGGAAATTCATTCTGTGTTCTGAAATGTTTTTCATTTTTTAATATTTCATTTTTTTTCTGAAATGTTTTTCATTTTTTAATATTTCATTTTTTTTCTGGAAATTAATTTTTTTTCTGAAATGTTTTTCATTTTTTAATATTTCGTTTTTTTTCTGGAAATTAATTTTGTTTTCTGAAATGTTTTTNTTTTTTAATTTTTTTTTTT
>Olat_rnd-1_family-172#DNA/hAT-Tip100
CCCCCCTTCCCCCCAATAGAGTCACTTTGTCCATTTATTGTAACTGAAAATACAGTTGGGAAATATTTAATCAAACACAAATAAATAATCTAAAATAAATATTATAAACTACAAATCACACTAATAACACACTAGAATAAATGTAACTGCAGCACTAAGAACAGAAAACACTAACTAAAACCTAACCTTTGTGGCCTTCCTGATGCAAGCTTGTCAATAACGTCATCATATGAAATCTGCTCCCCCCCCTGAATGATTGATACTAACAACAGCAGGTTAGTGAGTTGCTCCTGAGACATTGGTGATCTCAGGTATGACTTGATCAACTGGAGTTTTGAAAAGCTAACAGCAGCAGCAGCAGCAGCAGCAGCAGCAGCAGCAGCAGCAGCAGCAGCAGCAGCAGCAGCAGCAGCAGCA
>Olat_rnd-1_family-174#LINE TECLASS
GCCGAAGGCGGATCCTCCTTCGGGGTTCACTTCCCCGTTCGGACCCTCAGATTCTCCAGAGCGGGTTAATAAAGAGTCCATAGCATTTATTCTGGGGGAAACCTTCTTTTATTACCGTTCTCCTTCCTCCGTAACACACAACATGAACGCGCGCCCCCCACTGCCCCCCCCACTCCCTACCGCGCTGCACGCGCTCTCTCCTCTCTCTTACACACGCGCGCGGCCCCAGCACATACACATCCCCATTCCACAACAGTGGGTACAGACGATCCCGGCTCCAATGCCTTCTTAAAATGAGAAGATTGTAATTGTGCTGGCTCCTTCGTGAAAATAAATGTAATAATGCAAAAAGAGCTCCGCTGTTGACAACACTGTTGTTGACATCCATTGTTAACGTTAGCTACTTCCGCAAACAACGAGTGACGTCGTTCACCGTTGAGTACTCTTCTGCGCATGCGGGTCACTTCTGGGTCGTTTCACGGTCACACAGGAGATCACAAAAGTTCGCATTTAATTGGAAATGTGAACGGCCTTGCAAAAAAA
>Olat_rnd-1_family-179#LINE/L2
GGTTTNTAAAGCTTTACATGGTCTGGCCCCTCCNTATNTCTGAGCTCCTAGCTCCTTACCCTCCGCTAGAGCCCTNAGGTCCGCAGATCAGGCGCTTCTAGCGGTTCCCAGGACTNGTGACCAACGGGGAGACAGAGCCTTTCAGTCGCCAGGCCCCT
>Olat_rnd-1_family-18#DNA/hAT-Ac
TAGGCCTGCACAATATACCGCAAATTTATCGTTATCGCAATATCCAGCTCTGCAATATGCATATCGCAAAAGACGGCGAATATCGCAATAAATCGCAAACCCAAAATGTGTTAAAACAATCTTCTAGCAGCTTGAAGCATTTAACGAATCAAATAAATCCCTTTATGCTTTGACCAATCAGATGGACGCCTTCCCATTGTTGACCAATCAGATGGAGGCCTATTATGTTAACCCTGGTCCTGAAGAGCCTCAACCCTGCCTGTTTTCCAGCTCTCCTTAACCAGCTTGCTGTTGATTGGCTGACTCAAGTGATTTCACATCCTGATTGACTGAACACACCTGATTTTGGTTATCATTATCGAGCAGTCTAGGGAGAATTGGAAAACAGACAGGGTTGAGGCTCTTGAGGACCAGGGTTAGCCACCCTGACGTTTGTCCCCCATGTCGACGAGGGTCATTTGGAGTATAATTTTTAAACTGTTGCAATGAAATGGGAATGATGTTTTTGTTTATTTTTCTATTTGTTTATNTACCGCAAATTATATCGTTATCGCAATATTGATCACTAATATCGCATATCGCGAGTTTTCCTCATATCGTGCAGCCCTAAT
>Olat_rnd-1_family-180#LINE TECLASS
NTGGCGCGGCGTGGCTGGAGGTCTTGACGCGGCGTGGCTGGAGGTCTTGACGCGGCGTGGCTGGGGTCTTGATGCGGCGTGGCTGGAGGTCTTGACGCGGCGTAGCGTTCAGGAAGCTTCAGGAAGGCTGGAGCTGCTCTGGTGACGTCCACTCAGGTGACACTCGTGGTATGGANTCCTGAGACAGGAAAACAGGATTAGCGAGGCGCAAAGACAAGAGAGCGAAGCATGAGCTAGACTGACCAGGCTAGGCACCATNAGGGGCAACGAACTGGCGNCGAATGCTGGNGCTGGGTCTCCTTAAGAAGGGCAGAGTTGATGAGGTGAGTGGTCGCAGCTGGTGGAGTCAGGAGCAGAGCAGAGGGGGAGGGGGAGGAGACTGACAGAGGCACCATGACA
>Olat_rnd-1_family-186#LTR TECLASS
CTTAGCCCCGCCCACGGCCGCTAAGGCTCATGGGAAGTGTTGATTCCCACACCATGAGTTAGGCGGCTGTTACGAGAAGTGACTATCATGTTGTTACAGTCATAGAGTATGGTCAAATNTAAATATTTGTCNTGCTGCACACATGCAGGTGAGCTGTAACTGCTCACCTGTGCCCCAATGATCTTGAAAAGATCTGGGTTGCATGTGGA
>Olat_rnd-1_family-188#DNA
ATTTCTATTTATTTCTNTAATTTTATTTATTCATCTGTAATTGATACGTTGTTCCAAAGTTACAACCAATGGGTCTTTTAATTTTCACATCAAAGACATGAATTACCCAGCAANGTCCCACATCACAAGACAGGAGCTCAANTACCGCGAACTCTGTGTTAAGTATTGGAACATTAACAGTTTGCCGCACAAGGGGGTTGGATTAATAACTTTTAAATGGATTATTTTTATGTACAATCGACATGATTCATTCACGTAAGATTTACAAACATAAAATTTTCTGGTTGAAATGACAAGTTACTTTTTCGTTAACTTAATTGGCTGGTAATTTCCTTTTT
>Olat_rnd-1_family-189#DNA/Crypton
CGAAGCGGAGGACGGTTGCTTCCGCGAAGTGCGTTAAAAAGTGATAATGCACACTTCGAAGGCCATTAACCCGCTTATACCATGGTCACTTACAAAAGAAATAAATATTAACCAGTTTTTAGTCCTTAATTCTTGTTTTTTTTT
>Olat_rnd-1_family-197#LTR/Gypsy
CCCCCACCCCCCCAGGAAGATAACCCCCCACCCCCACCCCACCCAAGGAACCCCCAACCTGCCCACAGCCGTGGGCCAAGGCCCCTGGTCTGGCACGCCGATGTGAATCGCGCGAGGCGGGACCGCAGAATCGCCAGCGACAATCAGGTGAGTTGAAAGTGTTTGCTCTAAAACACATCTTTCTCACATACGACACACCTCATTTCTCCACGATTTGTTTTCAAAGAAGCACAATTTATAGTTACAAATACTCTTTTAAAATTGATTTCACATGAAAAAAAGACACATTTTAGCCTTTTTAGAGTTTTCCTCATTAAACTTTTCCCGTCTATTACACTGACCTATGTAGAAATGCTTTGTGTAGGCCCAACGTTTAAAATTTCACGTCATTTTCTTATTTAAACAATTTTATACACGCAGATTGTCTGAAGTTTTTCCTTGTGAAGTCAAATATTGTTTTTTATTCTGTCGTCAGTTTATTCTGGGGAGGCTGCTACCATTGGCGCGGAACGAGGAGGAGAGGCGCCGCCTCCGCCAAGTTTACGGTCCTAACTAAAATGGTAAGTTTGACTACTCCTGCTTGTTGCGTGTGAACAGATGAGTCGGTGATGTTATTTTTCAATCAAATGTGCATTAAAAAAGAGGAAATCTAAAAACAAAACAAAAACAAAATAGAAAATAATGAAATAATAATTCAAAGAAAAGATTGACCTACAATTTTTGTTCTCTTTTATGATATTATTAGCTCATTTAAAGAAATCCACATTTTATTTAAGTCAAAAAATGATAGATTTTCTTGTTCAGCCTGATCCAGTAGTCCATCACACTTTCGGTGGGGAGTGGCTTGGTGTCATAAAAGTCAGCCATGGGCATAGCAGAGTAGGCTAGCTCACCAAAGTGCTGCTTTAATAAGTCGAATATAACAGCAGGTGTTTGAGAGTCGTCAGTCAATGGAAGATTACGTTAAGTCACTGTCACTACATCTCTAGCTTTTCCCAACAACTTAGTTAAAACTTCAGTTTTCTGTTGTTGAACTGGAAATTCTTTCTTAGACAGAAAAAGCTCTACCATCTGAACCCACTCATAAACTGAGCATTTGTCACTCCCATCACCTCTGTATATTGGTGGTTCCTTGACGTCAGACTGCATTACAAGTTTGACACCAGACAGGTTCAGCTCAGGATGACTTGGAGCTGTTTGAAAACTGCTGTACGACAATGCTAACAATATATTTGTTTTCTTTTCAAACTAACGGACGCAAATCACAGAAGAGAACCCCGTCAAGGTGAGACATTTGTCTTGATATTACAATTTGTTGTGTGTGGAAACAAACTATAGTTAGATACATTGTTTGTTAGATAAATATGCTTTCAGTGTTTTTTTTCTTTGCCCATTGTACAATAAAATGTAAGCTAACCACTCAGCTTGTAGGTACTTCAACGTTAACCGTTTAATGTATTTTTGCAGAATAACAGAAAGAAATGGAAAATCAAAATCCCCCCACCACCTCCCCCACCCCCCCAGGAAGATAACCCCCCACCCCCTCCAAGGAACCCCCAACCCGCCCCCAGCCGTGGGCCCAGGCCCCTGGTCTGGCATACAGCGAATGCCAGAGCGAAGGAAGCCCGCAGAGTCGCTTGGGAAAATCAGGTGAGTTTTCAGTGTTTTTTTTCTTTGCCCATTGTACAATAAAATGTAAGCTAACCACTCAGCTTGTAGGTACTTCAACGTTAACCGTTTAATGTATTTTTGCAGAATAACAGAAAGAAATGGAAAATCAAAATCCCCCACCCCCCCAGGAAGATAACCCCCCACCCCCACCCCACCCAAGGAACCCCCAACCTGCCCACAGCCGTGGGCCAAGGCCCCTGGTCTGGCACGCCGATGTGAATCGCGCGAGGCGGGACCGCAGAATCGCCAGCGACAATCAGGTGAGTTGAAAGTGTTTGCTCTAAAACACATCTTTCTCACATACGACACACCTCATTTCTCCACGATTTGTTTTCAAAGAAGCACAATTTATAGTTACAAATACTCTTTTAAAATTGATTTCACATGAAAAAAAGACACATTTTAGCCTTTTTAGAGTTTTCCTCATTAAACTTTTCCCGTCTATTACACTGACCTATGTAGAAATGCTTTGTGTAGGCCCAACGTTTAAAATTTCACGTCATTTTCTTATTTAAACAATTTTATACACGCAGATTGTCTGAAGTTTTTCCTTGTGAAGTCAAATATTGTTTTTTATTCTGTCGTCAGTTTATTCTGGGGAGGCTGCTACCATTGGCGCGGAACGAGGAGGAGAGGCGCCGCCTCCGCCAAGTTTACGGTCCTAACTAAAATGGTAAGTTTGACTACTCCTGCTTGTTGCGTGTGAACAGATGAGTCGGTGATGTTATTTTTCAATCAAATGTGCATTAAAAAAGAGGAAATCTAAAAACAAAACAAAAACAAAATAGAAAATAATGAAATAATAATTCAAAGAAAAGATTGACCTACAATTTTTGTTCTCTTTTATGATATTATTAGCTCATTTAAAGAAATCCACATTTTATTTAAGTCAAAAAATGATAGATTTTCTTGTTCAGCCTGATCCAGTAGTCCATCACACTTTCGGTGGGGAGTGGCTTGGTGTCATAAAAGTCAGCCATGGGCATAGCAGAGTAGGCTAGCTCACCAAAGTGCTGCTTTAATAAGTCGAATATAACAGCAGGTGTTTGAGAGTCGTCAGTCAATGGAAGATTACGTNAAGTCACTGTCACTACATCTCTAGCTTTTCCCAACAACTTAGTTAAAACTTCAGTTTTCTGTTGTTGAACTGGAAATTCTTTCTTAGACAGAAAAAGCTCTACCATCTGAACCCACTCATAAACTGAGCATTTGTCACTCCCATCACCTCTGTATATTGGTGGTTCCTTGACGTCAGACTGCATTACAAGTTTGACACCAGACAGGTTCAGCTCAGGATGACTTGGAGCTGTTTGAAAACTGCTGTACGACAATGCTAACAATATATTTGTTTTCTTTTCAAACTAACGGACGCAAATCACAGAAGAGAACCCCGTCAAGGTGAGACATTTGTCTTGATATTACAATTTGTTGTGTGTGGAAACAAACTATAGTTAGATACATTGTTTGTTAGATAAATATGCTTTCAGTGTTTTTTTTCTTTGCCCATTGTACAATAAAATGTAAGCTAACCACTCAGCTTGTAGGTACTTCAACGTTAACCGTTTAATGTATTTTTGCAGAATAACAGAAAGAAATGGAAAATCAAAATCCCCCACCACCTCCCCCACCCCCCCAGGAAGATAACCCCCCACCCCCCCCAAGGAACCCCCAACCCGCCCCCAGCCGTGGGCCCAGGCCCCTGGTCTGGCATACAGCGAATGCCAGAGCGAAGGAAGCCCGCAGAGTCGCTTGGGAAAATCAGGTGAGTTTTCAGTGTTTTTTTTCTTTGCCCATTGTACAATAAAATGTAAGCTAACCACTCAGCTTGTAGGTACTTCAACGTTAACCGTTAAATGTATTTTTGCAGGATAACAGAAAGAAATGGAAAATCAAAATCCCCCACCACCACCCCCACCCCCCCAGGAAGATAACCCCCCACCCCCACCCCACCCAAGGAACCCCCAACCTGCCCACAGCCGTGGGCCCAGGCCCCTGGTCTGGCACGCCGATGTGAATCGCGCGAGGCGGGACCGCAGAATCGCCAGCGACAATCAGGTGAGTTGAAAGTGTTTGCTCTAAAACACATCTTTCTCACATACGACACACCTCATTTCTCCACGATTTGTTTTCAAAGAAGCACAATTTATAGTTACAAATACTCTTTTAAAATTGATTTCACATGAAAAAAAGACACATTTTAGCCTTTTTAGAGTTTTCCTCATTAAACTTTTCCCGTCTATTACACTGACCTATGTAGAAATGCTTTGTGTAGGCCCAACGTTTAAAATTTCACGTCATTTTCTTATTTAAACAATTTTATACACGCAGATTGTCTGAAGTTTTTCCTTGTGAAGTCAAATATTGTTTTTTATTCTGTCGTCAGTTTATTCTGGGGAGGCTGCTACCATTGGCGCGGAACGAGGAGGAGAGGCGCCGCCTCCGCCAAGTTTACGGTCCTAACTAAAATGGTAAGTTTGACTACTCCTGCTTGTTGCGTGTGAACAGATGAGTCGGTGATGTTATTTTTCAATCAAATGTGCATTAAAAAAGAGGAAATCTAAAAACAAAACAAAAACAAAATAGAAAATAATGAAATAATAATTCAAAGAAAAGATTGACCTACAATTTTTGTTCTCTTTTATGATATTATTAGCTCATTTAAAGAAATCCACATTTTATTTAAGTCAAAAAATGATAGATTTTCTTGTTCAGCCTGATCCAGTAGTCCATCACACTTTCGGTGGGGAGTGGCTTGGTGTCATAAAAGTCAGCCATGGGCATAGCAGAGTAGGCTAGCTCACCAAAGTGCTGCTTTAATAAGTCGAATATAACAGCAGGTGTTTGAGAGTCGTCAGTCAATGGAAGATTACGTNAAGTCACTGTCACTACATCTCTAGCTTTTCCCAACAACTTAGTTAAAACTTCAGTTTTCTGTTGTTGAACTGGAAATTCTTTCTTAGACAGAAAAAGCTCTACCATCTGAACCCACTCATAAACTGAGCATTTGTCACTCCCATCACCTCTGTATATTGGTGGTTCCTTGACGTCAGACTGCATTACAAGTTTGACACCAGACAGGTTCAGCTCAGGATGACTTGGAGCTGTTTGAAAACTGCTGTACGACAATGCTAACAATATATTTGTTTTCTTTTCAAACTAACGGACGCAAATCACAGAAGAGAACCCCGTCAAGGTGAGACATTTGTCTTGATATTACAATTTGTTGTGTGTGGAAACAAACTATAGTTAGATACATTGTTTGTTAGATAAATATGCTTTCAGTGTTTTTTTTCTTTGCCCATTGTACAATAAAATGTAAGCTAACCACTCAGCTTGTAGGTACTTCAACGTTAACCGTTTAATGTATTTTTGCAGAATAACAGAAAGAAATGGAAAATCAAAATCCCCCACCACCTCCCCCACCCCCCCAGGAAGATAACCCCCACCCCCTCCAAGGAACCCCCAACCTGCCCCCAGCCGTGGGCCCAGGCCCCTGGTCTGGCATACAGCGAATGCCAGAGCGAAGGAAGCCCGCAGAGTCGCTTGGGAAAATCAGGTGAGTTTTCAGTGTTTTTTTTCTTTGCCCATTGTACAATAAAATGTAAGCTAACCACTCAGCTTGTAGGTACTTCAACGTTAACCGTTTAATGTATTTTTGCAGAATAACAGAAAGAAATGGAAAATCAAAATCCCCCACCCCCCCCCCC
>Olat_rnd-1_family-198#LTR TECLASS
TGTCATGGTGCCTCTGTCAGCTCTCCTCCCCCTCCCCTCTCTGCTCTGCTCCTGACTCGACCAGCTGCGNCCACTCACCTCATCACCTGCCTGCCTTCTTAAGGAGATCCAGGACCAGCATTCGNCGCCAGTTCGTTGCCCCCNACGGTGCTANGTCTGGTCAGTCTAGCTCATGTTTTGCTCTCTTGTCCTTGTCACGCTAATCTTGTTTTCCCTGTCTCAGGACTTCATCCCACGAGTGTCACCTGAGTCGCCGTTCCACGAGCGGCCTCGGCATTCCTGAAGCGCTCCTGAGCGCTTCAGCCTCGCCGCGTCAAGACCTCCAGCCACGCCGCGCCTAAACCTCCAGCCACGCCGCGTCAAGACCTCCAGCCACGCCGCGTCTGAACCTCCAGCCACGCCGCGTCAAGACCTCCAGCCACGCCGCTCAGTCACCGGCCACGCCAAGACCTGCCTCTTGCCACAAACCCGCNTCG
>Olat_rnd-1_family-199#DNA/TcMar-Tc1
TACAGTGGGGCAAAAAAGTATTTAGTCAGCCACCAATTGTGCAAGTTCTCCCACTTAAAAAGATGAGAGAGGCCTGTAATTTTCATCATAGGTANACCTCAACTATGAGAGACAAAATGAGAAAAAAATCCAGAAAATCACATTGTCTGATTTTTAAAGAATTTATTTGTAAATTATGGTGGAAAATAAGTATTTGGTCAATAACAAAAGTTCAACTCAATACTTTGTTATATACCCTTTGTTGGCAATGACAGCGGTCAAACGTTTTCTGTAAGTCTTCACAAGGTTTTCACAAACT
>Olat_rnd-1_family-2#DNA TECLASS
TTTAATTATTATTNTTCTTGTTTCTAACGGCGCCTTTGAGCGNAAATTTGACCCCCGCCACATACCCGAAAACTCACCAAAATTGGCACACACCTGGGATAAATTGAAAATGAATTTTCGGCAAAGANAACGTCACCCCCCCGAAGACGATGACATCACGGCGAGCGNTCCCGTAAAAAAAATGAATGGGCCGAAAATCGCTTATGGGGCCAAAAAAAAATATTTCGAAATACAGTTACGAAACCAAAACACGCGTGTCGGGGATATCCCAAAGAAGTTNTGAAATCATTATGGGACGGCCACACGACCTACGGCTTGGCGGCCATTTTGTGGCGAACTCNGAGAANTGGCGATTTTCGTGTTTTTCCACAATATGGGAAAACGACACTTTTGTTCGAGCGATTTTCACGAAATTGCACACACATGCCGCCAGCNCGANTCTACAACCACCAAAGAAGTTTCGTTGACCTTTGACCTTGGGAAGAGGCGGCCATCTTGAATTTTCANAAAAAAGCACCTTTAGTANCGGATACAAACGAAAACTCGTCCTAGGGATTTTTATCGATCNTCTCGAAACTTCTCGGGCATCAATGGCAAGCTACTGTGGACAAAATGTTGGAATTAGAAGTTGTAGATTTTGAANNGCGTGCGCGTGGCGAATTCGCAACCGTCGCCATTTTAGCTAGCTCGCACATNTTTTATCGGAATANCGTGAAACTGAAATATGCGATNCCCTGGCCCACACTGAACAAAACGATGTCACATACGACAAGATCGATAAAGGAATGTGGCCGTGGTAAACAAAAAACCGTCGCAAAAAAAAGTGCTGACTCGGCAAAAAAAAAATTTTTCGGATTTTATTTTTAAGAATCGGCTAACGAAACCCAGATAACTTTGTCGGGTATATCCAAAGAAAGTTTTGAAATCATTACGTGATGGCGACACGACCTACGGTTTGGCGGCCATTTTGTGCCAAAATCTGCCATTTTGCGTTTTTCGCGTTTTTACACAATATGGAAAAATGAACTTTTTTTCGAGCGATTTTCACGAAATTTGACNCGCATGTCCCTAGCGTAAGTCTACAATCACCTCTGGAGTTTCGTCGACCTTTGACCTCGGGAAAAGGCGGCCATCTTGAATTTTCTATAAAAAACACCTTTACCACCGGATTCAAACGTAAACTTGTCGTTGGAATTTTCATCGATCGTCTCGAAACTTTTTGGGCATCAATGGCAAGCTACTGTGGAAAAAATGTTGGAATTAGAAGTTGTAGATTTTGAACGGCGTGCGCGTGGCGAGCTAGCAAAGTGGCGCACTGTTATAACTCCCATGCNTTTCAATACAATACNGTGAAAATTGAATGCATGCATTCATGCCTGAAACTGAATACATTGAAAAACACTGGATATGGACATATAAGGAATGTGGGCGTGGTTAGCATAAAACCACTGTTGCTAAGGACGACAAAAAGTTTACTTTTACCGATTTGTCCGAAACTGACGTCGATCTGTTCGTCCTCCCGAGGGGACCAAAACATAAAATGGTTGCTATGGAGATAAAATCAACAGAAAAGCCGCCATTTTGGAAAAAGTGGNTTTTTTATCAACTTATGACATGTAGCTCTCACCAATGGAGGCGTTAGCATAGCTAGCATAGTTAGCATAATTAGCATTTTAGGTCATTAGCATAGCTAGCATAGTTAGCATAATTAGCATTTTAGGTCATTAGCATAGCTAGCATAGTTAGCATAATTAGCATTTTAGGTCGTTAGCATAGCTAGCATAGTTAGCATAATTAGCATTTTAGGTCATTAGCATAGCTAGCATAGTTAGCATAATTAGCA
>Olat_rnd-1_family-21#LINE TECLASS
GGCCCGGGTCCCGACGTTTGTTCACAAGATGGCTGGAGCACATGTTTGAACTGCAGCTTCCAGCTACGAGGAGGAAAATAAAAAATACATCAAAACTAACTTAGATTTGCTCCCACTGTTTTTTCTAACATACATCGAGTGTTTGTGTGTGTGCTTTAAGCTGCTCTGATCATTTTAACGTTTGAATGGTGTCTCTAGCTAAAATTGTGTGGAAGTTGTAAGGGTTGGAAGAATCAAAGGTTGTCAAAGA
>Olat_rnd-1_family-211#DNA/TcMar-Tc1
TACAGTACAGACCAAAAGTTTGGACACACCTTCTCATTCAAAGAGTTTTCTTTATTTTCATGACTATGAAAATTGTAGATTCACACTGAAGGCATCAAAACTGTGAATTAACACATGTGGAATTATATACATAACAAAAAAGTGTGAAACAACTGAAAATATGTCATATTGTAGGTTCTTCATAGTAGCCACCTTTTGCTTTGATTACTGCTTTGCACACTCTTGGCATTCTCTTGATGAGCTTCAAGAGGTAGTCACCTGAAATGNTCTTCACTTCACAGGTGTGCCCTGTCAGGTTTAATAAGTGTGATTTCTTGCCTTATAAATGGGGTTGGGACCATCAGTTGTGTTGTGCAGAAGTCAGGTGGATACACAGCTGATAGTCCTACTGAATAGACTGTTAGAATTTGTATTATGGCAAGAAAAAAGCAGCTAAGTACAGAAAAACGAGTGGCCATCATTACTTTAAGAAATGAAGGTCAGTCAGTCCGAAAAATTGGGAAAACTTTGAAAGTGTCCCCAAGTGCAGTCACAAAAACCATCAAGCGCTACAAAGAAACTGGCTCACATGCGGACCGCCCCAGGAAAGGAAGACCAAGAGTCACCTCTGCTGCGGAGGATAAGTTCATCCGAGTCACCAGCCTCAGAAATGGCAGGTTAACAGCAGCTCAGATTAGAGAGCAGGTCAATGGCACACAGAGTTCTAGCAGCAGACACATCTCTACAAC
>Olat_rnd-1_family-213#LTR TECLASS
TCCAGGCTCATGTCTNGTTCCTATGTTTTGGTCCCGCGCTAACCTTGTTCTCCTGCCTCAGGACTTCAAGCCACGAGTGTCACCTGAGTCGGACGTTCCCACGAGCAGCCGCTACGTTCCTGAAACTCCTGGGAAAACCCCACGCCACGCACCCGTAACGCGACCTCCAGCCACGCCA
>Olat_rnd-1_family-218#Retro TECLASS
CGGTATATATGTTTTTNAAAAATTATTTGTCTGAATTAAATTATTATATNTCTTTTACAGAACGATTTGTGTATGTTTAGTCTGTTTTAATGTCATAAAGTTCTTTTTACAATCTTTATGCTTTGTGGTTGTTTGTGGTAAAAAACGTCCACACTTTAGATGAGGTGCTGCAAAACAATTAATAAACTGTTAACAAAGTTAATTAATACATTTGTAAAGCTTATAAGCAGTTTAGTAATATGGATTTAGAAGACAATGGTCTGACTTTAGATGTTAATAAATCTTATTAACACTTTCAGGTATTTGCAAGACATCTATAATGCTAATAAATATCTTACTAGCATCTGACACATTAATAAAGCCTATTAATTTGTTAAGTTAGTTAATAAAACTTATTAAGCTTATGAACACTTAGGCTTGTGTGAGACATCTATAATGCTAATAAATATCTTACTAGAACCCCAAACAATAATAATACTTCTTAATTTGTTAACAAAGGTTGTTAATAAATCTTATTAAGCTTATTAACACTGACACATTTGTTAGGCACCTATAATGCCAGTAAATGCATCATTAGCATCTTAAAAACATCCTAATAATAATGCTTGTAAATGTGTTAACTAAGTAATTTAATAAACCTTATTAGACTTATTGTACTAATAAATGTCTTACTAACACCCTATAAATTCATTTATAATGCTTGTTAATGCGTTAACAAAGCTTGTTAAGGAATCTTAATATAAAGTGTTACCA
>Olat_rnd-1_family-226#LINE/Dong-R4
NCCTCACAACATGAGAGACAATGAACCACATGTCATGCCGGCTCAGACGTCGCCCGGCCAAACAAGGTCTGCGTCAGGTGCTGGGGGACCAGAGCACCCTGATGGAAAGTGGGCTACTGGAACAAGACGGAAATGGACTAGATGTGAGAACAAGGTTCTGTTAGAATGCTACTACTCAAGTAATCCCACCCAGAGGGGTTACATGCAGAGAATGTGGAATGAATGGATGCTTCGAAACCCACAATCAAGGCTAACTGCCAAACAACTGGTAGCCCAATGCTCTAACATCCACAAACTCCTATCACAACTTGAGATTGAAGCGATACAATACAATTGCAATGCCACGGGAGAGCCAGAACAGCAGGTCAGAGAGGAGGCTATACCACACTCCCACCCTGAGATTGGGTACACAGCCCCAACAACCACAGNTACGCTGAGCGAGGCAGCAACTGACCTGAAAGACAAGATCATGTCTAGAATGAACACTAGGCAACCCCGACACCAGCTACAACGGTTAAGTGATGTACCGCCTGAAAGTCTACTGGAAACTGTGAATGAAGCATTGAGGGCAATTCCTACCACAACCATCACAGAAACCAATGAACTGGTTTACACTTCAGCAGCAGTGATCCTTGAGATGCTTGGCTATAAGAGCAACCATGGGAGAAAACAATACCCACCATGGAAGCAACGGTTAGAGGCCAAAATCAAGGCAACTCGGAAGGATGTGAGTAAGCTGACAGAGGCTCAAAGAGGTACAATGAGAAAGCAAGTACCTAAGAGATACAGCCAGATGCCCATACCTGAAGCACTGGAAACTGCCAAACAAAGGCTCCTAGCCTTGAGCAGCCGCCTAAAGAGGTACACAAGAGACAATGAAGCCAGACGGATAAACAGGCTGTTCGCAACTCAACCTGCGAAAGTGTACGCTCAGTGGCAGGGTCAAAACAGCCGAGCAGACCCACCAAGGCTAGAAACTGAACAGTACTGGAAAAGTATATGGGAGAAAGAGACAGCACATAACAGCAATGCCCAGTGGCTGGTCTCTCTGAGAAAAGAACATAGCAACCTCCCTGAACAGAATCCAGTAACCATCACAGTGGCAGACATCCAAGAAAGAGTCTCAGGTATGAAGAACTGGACAGCACCGGG
>Olat_rnd-1_family-229#DNA/hAT-Charlie
CCGGTNTGACGTCACGCAAAGTTTTCACGGACCGGTCTTTNANATGTAGGCGGACGANTACTGTAGCAACGCTACGATGAAGGAGGAACAGAGACGTGACAAGACGNACTCTGAGCTTTTATTTTGACACGCACGACATTGTACATCGCACAGGTGTCATCATCCTCTCCCCTTCCCACACTCATGGTGCAAAAAAGAAGTACTGTCTGTTAAATGCAGCTTTCTTTTTTTTTGAAGTCGAAGGCTCCTCTTCTGTCTCCTCGCTGGGCCTTTTCCCCTTGGCAAAGAAACTTTCCAAANACGTTTGTTTTTTGCTCATTTTGCTAGCTCCTGGGTTTTANTTTAGCGGTANCCTATCACGTGACCGAGAAGAGCGCCTTGGCCTGCGTCAAGAGTGACATAGACGGATGTAACAGAGAATCCGGCAGTTTTTCAAAATAAAACNTCTTTC
>Olat_rnd-1_family-231#LINE TECLASS
GAGACGNGTAGGTAAGTAGAAATGGTTTAATTCACAGCAGTGATTATGATGTCCCATGAAGAGCGGAGTCTTGACTTGGAGGCGAGGCGTGGCTGGAGGGTTCGGCGGCGGCAACCGGATGATCCGGCTTGAACAGGATAGGAGGAGGACGAGGAGCGTGGACAGGCGACAGCGACCAGNGGAGCACTCGTGGTGATNTTTCATGAGAACATGAGCGACCAGACTANGCACCGTAGAGGAA
>Olat_rnd-1_family-233#LINE TECLASS
ATATATTCTTTCTAAATAGTGATTTATTTTTTTATATTTNTTTTCAATGTTGGTGCAAAGGCAACTGTAATTTTTGAACAATTATATGATCACAATATGTTTGATAAATTTTACACAAAAAGACTAACATTATATTTATGTTTTCTGTAGCTACACAAAAAGTGAACATGTTGAAGTTTTATTAGTTTTTCTTTTGTCTTAATCAAAGATGAAGTCTTTGAAAACTTTAACAAAAATGTTTTATTTCTTTTTAGATGATTAAATTGTTTCAATTTAGTTTAATTGTGTCTGTTGGCCACTTCACCTTAATCCTGTTTCTTAAATGTTGTTATTACTTCTTCTTAAGTTTAACATATAAAATAATCCAGACGTTATTAGAAAAGTGTTTCAGTTAGAAAGATGACTTGGACCAAACTCTGGGATGTTTGGCTGTTAATAAACACAAACCTTGAAGGAGAACTAAACTGTTGACCTCTGATTTCATCA
>Olat_rnd-1_family-235#LTR TECLASS
GCCGGTGTAGGTACCATAACCGTTCGGCCTGCAACAACCGTTCGGGGTCCTTTCGACTGANGATGACGTCACACTACGGTAGCCCCACTTGGACAAACTACGTAGCGTGGAGATCTGCTCGGGCTCTACATATTTTCATTTCACGTTTCCTTTTGTAACCTAAAGTTCTTTTCCCTCATAAGTTGTGTCTGACATTATTCTTTGTAATGTTTATAGAGAGATTTTGCCACAACCCACTTTGTAAAAAGATCTGTGGCTGTTAGAATGAACCNGCTGCTCCACGCGAGCGAACCGTGTCTCTGAGCAGAGCAGCCGGACTCGTAGCTTCGTGTTTGCGGGCAGGGAGGGTGCTTTGTTACGGTGTGCGGTCCGGAGGAGGCTTCGGACCGCAGTCCGTCCGGCTGCAATGCACTTAATAATAATCAT
>Olat_rnd-1_family-240#DNA/hAT-Charlie
TAGANCACATGTGTCAAACTCAAGGCCCGGGGGCCAAATGTGGCCCTCCATGTCATTTTATGTGGCCCGCGAGAGCATAAAAGTTTTTAATTTCTTAAAATAAAAAATAAAAATTGGTGTGTATTTATTCATATCTAGGGGGAATCGGACTTGAAATATCGGATTGGGCAACTATACATTAGGACTTAAACACTGTCCATATAACCTAACCTGACAGAATCAAATTTAAAAGGATTTATGCTAGAGTAACAAGCAAACATATGTTTTCTATGCAACTGTAATTGTCACTTTAAAAAGTTATAATAAATAAATAATGAGTTATTTAACATTAAGGAGTAGTTACGTTTATTTTTCATTACATTTAGTTACATGTATAAGTTAATGAGTTATTTAACATTAAGGAGTAGTTACGTTTATTTTTCATTACATTTAGTTACATGTATAAGTTATATCTGGCCCTTTGAGGACAGCCACTATGCTGATGTGGCCCTCGGTGAAAATGAGTTTGACACCCCTGCTCTA
>Olat_rnd-1_family-241#DNA/TcMar-Tc2
ATTATAAGGCGCACCGTCAATGAATGGTCTATTTTCGAACTTATGTCATATATAAGGCGCACCGAACTATAAGGCGCATTAAGCGAGACAAAAGAGTCAGAGATAAGTCCGTCAGTCAG
>Olat_rnd-1_family-247#Retro TECLASS
AACATAACAGGACGAAATAACTAAGAGCGAAACANAGTAAAACAGCCANACGAAAAGACACGTGGGCAAAAAGAAACACCCGCGCTC
>Olat_rnd-1_family-25#DNA/hAT-Charlie
GAGCCACATGTGGCTCTTTCATCCATCTGTTGTGGCTCCCTGTGACTTTGGAAAATAATGAGTATTTTATAATAATTAAATTTTATTTTAGTTTGTTCATTTTTCATGGCATTTCAAAGGCGCTGCTGGCTCCGTACGAAGCGCGNGCCACGTAAAAAACAGCTTCCTAATGAGCTCGTATTTATCGGGCGAGANCTGCAGAGCTGATAGCAGGAGGAGACACGCGGGGCGGCTTCAATAAACACTCCGATCTTCTGCCGGGAACTTGACGTGCCGCGGGGCAGAGACCAACTCG
>Olat_rnd-1_family-251#LINE/Rex-Babar
CACTCACTCCNGTCATCACGAAGTGCTTNGAGAGGCTGGTCCTGNNNCACATCAAGGACNCCCTCCCNCCAATCCTNGACCCCCACCAGTTTGCNTACAGAGCGAACAGATCNACGGANGACGCCGTCGCCACGGCCCTCCACGCCGCCCTGNNCCACCTGGAGCACAGAGACACCTACGCCAGGATGCTCTTCGTGGACTNCAGCTCNGCCTTCAACACNATCATCCCNGACANNCTGGCCGACAAACTGTCCGANCTNGGACTCCGCCCACTCACCTGCNNGTGGATCACGGACTTCCTGACNGACAGACCGCAGNCGGTGAGACTGGACCCCCACCTCTCCTCCACCCGGACCCTGAGCACCGGCNCCCCACAGGGNTGTGTNCTNAGCCCCCTGCTNTNCNCCCTGTACACANCAGACTGCAGCCAGCCCACACCAGCAACACCGTCGTGAAGTTTGCNGACGACACCACNGTNGTNGGNCTCATCTCCGGGGACGATGAGNCNGCCTACAGGGGNGAGGTCCGAAGCTGGCGNCGTGGTGTCAGGCCAACAACCTCGNCCTGAACGCCNNCAAGACNAAGGAGATGATNGTGGACTTCAGGAAGGACAGAACAGACCCACCCCCCCTCTTCATCGACGGGGACCGTGTGGAGAGGGTCCGCAGCTTCAGGTTCCTGGGCGCCACCATCTCAGCCGACCTCACCTGGNCCGNCAACACCACGNCCGTCGTCAAGAAGGCCCAGCAGNGNCTGTACTTCCTGAGGAAGCTNAGGAGGNNCGACCTCAGCCAGAAGCTGCTGGCGACCTTCTACAGCGCCACCATCGAGAGCGTCCTGACCTACTGCATCACGGTGTGGTNCGGCAGCTGCACCGCGGCAGAACGGCAGAGNCTGCAGNGNGTCGTNAANACNGCGCAGAAGATCATCGGCTGCCCCCTCCCCTCNCTGNAGGACATCTACCAGTCTCGCTGCCTCAGCAGAGCGGCCAGCATCGTCGNNGACCCCACCCACCCNGCACACCCTCTGTTCGACCTGCTNCCCTCNGGNAGGAGGTACAGGTCCATCAGAACCAGGACCANCAGACTCAGGAACAGCTTCTTCCCACAGGCAATNACCATACGGAATGCACATACGTCCACCAACCACACCTCACTCTAATTTTACTACAATGCGTGCAATATCCTGACTGTCTAACCGGGTCACTGTGCAATAACTTGATATTTATTANGCTGTGCTCACAGCAACTCATGTAATTCCATTCTATTTTATCCACAAATATTTAATATTTAACAGTTTCTGTACATATTGTTCATTTTTTGTTAAGAGTTGTAAATACAGTATTTNTCTTTCTATTCTATTTTTATTTTTATTTTATTTANCTCCTTCACTCCAAGGCTGCTGCAATTTCATTGTATCCCCATGTACAATGACAATAAANGATTCTGATTCTGATTATATCACTTAGACACAGAT
>Olat_rnd-1_family-252#DNA/PIF-Harbinger
GGCTACGTTCACACTGCAGGCTGAAACGACCCAATTCCGATTTTTTTGCCCCTATGCGACCTGCATCCGATCTTTTCATGACAGTCTGAACGACACAGATCCGATCTTTTCAAATGCGACCCAGGCCACTTGGGTATGCGGTCCTGAATCCGANACGTATCCGATCTTTTCAAATGCGACCGCCGTCTGACCGGCCAGGCCACATGAATCCGACCCGTACGTCATCGATACGCTACAAACGTCATCATTCTGCGTTGAAGTAGGCGGGAACGAGAACGTAAACATCAACCATGGCGGACGATGCTGCTGAGACCAGTCAGTGGAAGGGAAGCGAGGTCACCGATTGGATTAATATTTGGGGTGACAGCTCTATTCAGGCCAAACTCCAGGGCTCTTATCGCAACCGGGCGGTTTTTGAAAAAATTTCCAGCGAAATGGCCGAGCGTGGTGTTGAACCTTTCCCGCGATGACTTTTTTTTTTCTC
>Olat_rnd-1_family-254#LINE/Rex-Babar
CCCGCTGCAGTTCGCCTACCGGCCGGGCATCGGGGTGGANGACGCCGTCATCTACCTGCTGCATCGGGCCCTGTCNCACCTGGAGGCCCCTGGGAGCACTGTGAGAGTCATGTTCTTCGACTTCTCCAGTGCCTTCAACACCATCCAGCCATCACTGCTGAGGGGGAAGCTGGAGGNTGCAGGTGTGGACCAACGTCTGGCTGCNTGGATCACCGACTNCCTGACCGACAGACCGCAGTATGTGAGGCTGCGCGACTGCGTGTCTGACGCGGTGGTCCGCAGCACGGGGGCNCCNCAGGGGACTGTGCTCTCNCCNCTCCTGTTCACCCTGTACACNNCGGACTTCACCTACGACTCNCACCACTGTCACCTNCAGAAGTTCTCNGACGACACCGCCGTCGTGGGCCGCGTATCAGGGGGGGACGAGNNGGAGTACAGGGGGGTNGTCGCCGACTTTGTGGNCTGGTGCGGGGNNAACNACCTGCNGCTNAACGCCGGCAAGACNAAGGAGATGGTNNTGGACTTCAGGAGGNCCCCACCACCACACTCACCGGTGAACATCCAGGGTCGGACGTGGAGGTGGTGGACACCTACAAGTACCTGGGTGTTCACCTCGACAACAAACTGGACTGGNCCAACAACACGGATGCTCTGTACAAGAAGGGCCAGAGCNGNCTCCACTTCCTGAGGAGACTGAGGTCCTTCGGCGTGTGCAGACAGCTGCTNAGGACCTTCTACGAGTCTGTGGTGGCCTCAGCGGTCCTCTATGCNGTGGTCTGCTGGGGGGGCGGCANTGCAGGCAGGGACANNAANAGACTGAACAAGCTGGTCAGGAGGGCCGGCTCTGTCCTGGGCTGCACACTGGACTCCGTCGAGGAGGTGGCGGAGAGGAGGACGCTGGCCAAGCTGACATCCATCATGGACAACCCCNCCCACCCCCTGCACCAGACTGTAGAGGCGCTGAGCAGCTCCTTCAGCGNCAGACTGNTGCACCCNCGGTGCAAGAAGGAGCGCTACCGNAGGTCATTCNTCCCCACAGCCATCAGACTGTACAACACCGTGTCAAAGTGACACTCCACGGTCCCAGGGGTGTTTTTCTGTTTACTCATTTATTCATTTACTTTTGTTGCAGTTGTTGTTTTTCAATTTTAAATTGTTTTTTGTTCCTGAACGGTTGTTTGTTTT
>Olat_rnd-1_family-255#DNA/TcMar-Tc1
ATACAGTCAGGACCATAAATATTTGGACAGAGACACATTCTTTCTAATTTAGTTTCTGTACATTACCACAGTGAATTTTAAATAAAACAACTCAGATGCCATTGAAGTGCAGACTTTCAGCTTTTATTCCATGGGTTGAACAAAAAGATTGCATAAAAATGTGAAAAACTAAAGCATTTTTTAAACACAATCCCTTCATTTCATGGGCTCGTAAGTAATTGGACAANTGACTTCCATGCTATTGCATGGGCAGGTGTGGGCAATTCCCTTGTTATGTCATTATGAGTGAAGCAGATAAAAGGCCTGGAGTTGATTAGAGGACTCGTGCTTGCATTTTGAAGATTTTGCTGTGAACAGACAACATGCGGTCAAAGGAGCTCTCCATGCAGGTGAAAGGAGCCATCATTAAGCTGAGAAAACAGAAAAAAAACATGCCAGAAATTGCTACAGTATTAGGAGTGGCAAAATCAACAGTGTGGTACATCCTGAGAAAGAAAGAAAGCACTGGTGAACTCAGCAACGCAAAAAGACCTGGACGTCCACGGAAGACAACAGTGGTGGATGATCGCAGAATCATTTCCATGGTGAAGAGGAACCCGTTCACAACAGCCAACCAAGTGAACAACACTCTCCAGGAGGTAGGCGTATCAATATCCAAGTCTACCATAAAAAGAAGACTGCATGAAAGTAGATNCAGAGGGTACACTGCAAGATGCAAGCCACTCATAAGCCTCAAGAATAGGAAGGCTAGATTGGACTTTGCTAAAAAGCATCTAAAAAAGCCAGCACAGTTCTGGAAAAACATTCTTTGGACAGATGAAACCAAAATCAACCTCTACCAGAATGATGGCAAGAGAAAAGTATGGAGAAGGCGTGGAGAAGCTCATGATCCAAAGCACACTACATCATCAGTAAAACACNGTGGAGGCAGTGTGATGGTCTGGGCGTGCATGGCTGCTAGTGGCACTGGGACACTAGTGTTTATTGATGACGTGACACAGGACAGAAGCAGCCCAATGAATTCTGAGGTGTTCAGAGACATACTGTCTGC
>Olat_rnd-1_family-257#DNA/TcMar-Tc1
GTAAAACACNGTGGAGGCAGTGTGATGGTCTGGGCGTGCATGGCTGCTAGTGGCACTGGGACACTAGTGTTTATTGATGACGTGACACAGGACAGAAGCAGCCCAATGAATTCTGAGGTGTTCAGAGACAGTACTGTCTGCGCAGATCCAGGTGAATGCAGCCAAACTGATTGGGCGGCGTTTCATAATACAGATGGACAACGACCCAAAACATACAGCCAAAGCAACTCAGGAGTTTATTAAAGCAAAGAAGTGGAATATTCTTGAATGGCCAAGTCAGTCACCTGATCTTAACCCAATTGAGCAGCATTTCACTTGTTGAAGACTAAACTTCAGACAGAAAGGCCCACAAACAAACAGCAACTGAAAGCCGCTGCAGTAAAGGCCTGGCAGAGCATTCAGAAGGAGAAAACCCAGCATCTGGTGATGTCCATGAGTTCAAGACTTCAGGCTGTCATTGCCAACAAAGGGTTTTCAACCAAATATTAGTAATGACCATTTTGTTTTCAGTTATTTCATTTGTCCAATTACTTACGAGCCCATGAAATGAAGGGATTGTGTTTAAAAAATGCTTTAGTTTTTCACATTTTTATGCAATCTTTTTGTTCAACCCATGGAATAAAAGCTGAAAGTCTGCACTTCAATGGCATCTGAGTTGTTTTATTTAAAATTCACTGTGGTAATGTACAGAAACTAAATTAGAAAGAATGTGTCTCTGTCCAAATATTTATGGTCCTGACTGTATA
>Olat_rnd-1_family-265#DNA/TcMar-Tc1
AGATGCTGATTAGACAGCATGATTATTGCACAGGTGTGCCTTAGACTGGCCACAAGAAAAGGCCACTCTGAAATCTTCAGTTGTATCACACAGCACAATGCCACAGATGTCGCAAGTTTTGAGGGAGCGTGCAATTGGCATGCTGATAGCAGGAATGTCCACCAGAGCTGTTGCTAGGGAATTGAATGTCCATTTCTCCACCATAAGCCGTCTCCAAAGGCGTTTCCGAGAATTTGGCAGCACATCCAACCGGCCTCACAACCGCAGACCACGTGTAACCACACCAGCCCAAGACCTCCACATCCAGCATGTCCACCTCCAAGATCGTCTGAGACCAGCCACTCGGACAGCTGCTGAAACAATCGGTTTGCATAACCACAGAATTTCTGCACAAACTGTCAGAAACCGTCTCAGGGAAGCTCATCTGCATGCTCGTCGTCCTCATCGAGGTCTCGACCTCACTCCAGTTCGTCGTCGTAACCGACTTGAGTGGGCAAATGCTCACATGCGATGGCGTCTGGCACGTTGGAGAGGTGTTCTCTTCACGGATGAATCCCGGTTTACACTGTTCAGGGCAGATGGCAGACAGCGTGTGTGGCGTCGTGTGGGTGAGCGGTTTTCTGATGTCAATGTTGTGGATCGAGTAGCCCATGGTGGTGGTGGGGTTATGGTATGGGCAGGCATATGTTATGGGCGAAGAACACAGGTGCATTTCATTGATGGCATTTTGAATGCACAGAGATACCGTGACGAGATCCTGGGGCCCATTGTTGTGCCGTACATCCAACAACATCACCTCATGTTGCAGCATGATAATGCACGGCCCCATGTTGCAAGGATCTGTACACAATTCTTGGAAGCTGAAAACATCCCAGTTCTTGCATGGCCAGCATACTCACCGGACATGTCACCCATTGAGCATGTTTGGGATGCTCTGGATCGGCGTATACGACAGCGTGTTCCAGTTCCTGCCAATATCCAGCAACTTCGCACAGCCATTGAAGAAGAGTGGACCAACATTCCACAGGCCACAATAGACAACCTGATCAACTCTATGCGAAGGAGATGTGTCGCACTTCATGAGGCAAATGGTGGTCACACCAGATACTGACTGGTTGTCTGAGTCCCCTGACCCCCTCAATAAAACAAAACTGAAGATTTCAGAGTGGCCTTTTCTTGTGGCCAGTCTAAGGCACACCTGTGCAATAATCATGCTGTCTAATCAGCATCTTGATATGGCACACCTGCGAGGTGGGATGGATTGTCTTGGCAAAGGAGAAGTGCTCACTATCACAGATTTAGACAGATTTGTGAACAATATTTCAGAGAACTGGTTATTTTGTGTATGTGGAAAATGTTTCACATCTTTGAGTTCATACCATAAAAAATGGGAGCAATAACAAAAGTGTTGCGTTTATATTTTTGGTCAGTGTATAT
>Olat_rnd-1_family-266#DNA/hAT-Tip100
CTAACATATTCCTATCTATTCCTGCCATGTCTTCCACATCTCTGACATGCTTCAGTCTCTCTTCAGTGACGGTGTCGGATTTATGATCACCGCGGTGANAAACCACCAGGGGGCGCGGTGATNTGTGTGTCGGTTTAAATATATCTGCTAAAATGTAATAATAACCCACTGGCTTGTTCCTTCGTTGTTGCTGTTTAACATTGTTTTGTATTGAATTGTTACATTCAATAAAGTTTGAAAAAAAAAATTGAGTGAGCGCGTGCCGCGTGGTGCTCGGCAGTGANAGCCGCGCGCGCAGGCGGGAGNGAAGGAGAACAGTGATAAAAGGTTTCCCACAGAAACCCTTGAAGTCTGAACACAGGACTAGCAGAAAAAGTAAATTATCAGCAAAGACGAGGTAAATCTACACGTTTTCGCAAAATATACTTTATTGAAAAAGGTGAAGAATATATTAACCGTTAGATATTTTAGTGGCCCGAGCGGACAAGTGAAAAATAAAGTCTTGTGGTCCGTACTGCTCGAAAAACAGGACCGGGCCAGCGGACAAATGGCTATGTCGAGCCCTG
>Olat_rnd-1_family-267#LTR/Gypsy
GANGAACCCATGCAGATNGGNCACTCNAAGCTCTCCGCNGAGGAACGNCAGAAACGNCGNGANGAGGGTNCGTGTTTTTACTGCGGNCANCCGGGNCACCNGGTNTCNCAATGCGCNNNNCGTTTAAACTCCCGAACCCCCCGCTAGANGACAGGCCGCGGGGGGTCAAAACGTTCACGTCAAAGAACTTTCTNTNCGTTCCTGTCAAGATTACTCATCAGAGCCAAGTCATGAATTCAAGGCCCTNATTGACTCTGGNGCCGAACANAGCCTNATCGACTCANANCTCGTTNATCANCTCTCTCTNCCCGCNGAACCTCTCGACNCCCCCGTTAANGCCGCCGGNTTGGGGGGTCAACANCTNTCCCGCATCACCATCGCACCAAACCCGTCCTCATTCTCACCTCCGGTAACCATCGNGAATACCATCAGTTTTTCGTCACTCANTCCCCCCAGACCCCCGTCGTTTTGGGNTTTTCCTGGCTNCAAACTCACAACCCNCANNTCGACTGGGCCGATCNTCGCATCACCAACTGGAGCGCCTNTTGCATGGCTAACTGTCTNCGNTCCGCCGTTCCCTCCNCCGTTNCCATCACCTCGGAGTCCGAAATGAAATCGATCTNTCTAACGTNCCCNCCTGTTACCACGACCTCAGANCCGTNTTCAGTAAATCCAAGGCCAGCGCCCTACCNCCNCACAGGCCNTACGACTGCGCCATCGANCTNCTCGACGGCGCCCCNCTCCCTAAGGGNAGACTGTTCAATCTNTCCGGTCCCGAAAAGGNNGCCATGGAGAANTACATCCAGGAGGCNCTNTCCCCGGGTCACATCCGNCCCTCCTCNTCTCCNGTCGGNGCNGGGTTCTTCTTCGTNGAGAAGAAGGACAAGACCCTNCGNCCCTGCATCGACTACCGNGAGCTNAACCAGATNACNGTCAAAGACAAATACTCTCTNCCNCTNATCAGCTCCGTTTTCGACTCCGTCCAGGAGGCCCGNATNTTCTCCAAACTNGACCTCCGNAACGCNTACCACCTGGTNCGNATNCGGGAGGGNGACGAGTGGAAGACNGCNTTCAACACCCCNCTNGGNCACTNCGAATATCTGGTCATGCCNTTCGGNCTCACCAACGCCCCNGCNGTNTTTCAGCGNCTNGTNAACGACGTCCTCCGNGACTTCCTNAACCGNTTCGTNTTCGTCTATCTNGACGACATTCTNATTTACTCCCCCGACCCGACCCAGCACGAACACCACGTCCGNCTNGTCCTNNAGNGNCTNCTNGAAAACCAGCTNTTCGTCAAGGCNGAGAAATGCGAGTTCCACGTCTCCNCCGTCCCNTTCCTGGGNTATATCATCGAGGCNGGCAGCATCCGNCCCGACCCNGCCAAGATCGAGGCCGTCNCCGANTGGGAGNCCCCCGANACCCGNAAGAAGCTNCAGCGGTTTCTGGGNTTCGCNAACTTCTACNGGCGNTTCATCCGGAACTACAGCGGCATCGCCGCNCCCCTCACNCAGCTCACNTCCGCCAACGAGCCCTTCGTCTGGAACCCCGCGGCCGANGCNGCTTTCGANAANCTCAAAGAACTNTTCGTCTCCGCCCCCATNCTCATNCAACCCGACGCCNCCAGACAGTTCATCGTNGAGGTNGACGCCTCCGACTCTGGGGTNGGGGCCGTCCTNTCCCAGCGNGAGGANNCNTCCGGNAAGCTCAAACCCTGCGCCTTCTTCTCCCGNAAACTNNCCCCCGCNGAGCGGAACTACGACGTGGGNAACCGNGAACTNCTGGCNATCAAGCTGGCNCTGGAGGAGTGGCGNCACTGGCTGGAGGGGGCGGAACAACCNTTCATNGTCTGGACNGACCACAAGAACCTGGCNTACCTNCGNNCTGCCAAACGACTNAACTCCCGCCAGGCCCGCTGGTGTCTGTTTTTCGACCGNTTCAACTTCACCATCACCTACCGNCCNGGCAGCCGNAACGTCAAGCCGGACGCCCTNTCCCGGAAATACTCCGCCACGGAACCCGCCNCTGANTCCACCATCATCCCNNCCNCCTGCGTCGTNGGNAACCTCACCTGGGANATCGAGACCAAGGTCCNGCAGGCCCAAGGTGAGGAACCCGACCATGCCACCTGTCCTCCTGGCACCCTGTATGTNCCCGACTCCCTCAGGTCCGACGTCNTCACCTGGGGNCACGCCTCCCGNATCGCCTGCCATGGNGGNGTCCGCAGNACCCTCAACCTCCTCCGNCGNCGNTTCTTCTGGCCCTCCATGGAGAAGGACGTCCGGGAGTACGTCGCCGCCTGTACCGCCTGCGCCCGCTCCAAGNCCTCCAACTCACCNCCCGCTGGNCTTCTNCANCCNCTGCCCACNCCCAGCCGNCCCTGGTCCCACATCGCCGTGGACTTCGTCACCGGNCTNCCNCCNTCNCAGGGTAACACNGTNATCCTCACCGTCATTGACCGNTTCTCCAAGNCCGCCCANTTCATTCCCCTNCCNCAGCTNCCCNCNGCCACNGAAACNGCCGACGTCCTGGTCNACCACGTNTTCCGNCACCACGGNATCCCNNCNGACATCGTNTCCGACCGNGGNCCCCAGTTCGCGTCCCAGGTNTGGAAGGCCTTCTGCTCCGCCCTGGGNGCCACGGTCAGCCTCACCTCNGGNTACCACCCCCAGTCCAACGGCCAGGCGGAGNGGGCCAACCAGGAGCTGGAGGCCGCCCTCCGNTGCCTGGCGGCCCAGAACCACGCNGACTGGTCCAAGTACCTGGTNTGGGTNGAGTACGCCCACAACACTCACCCCTCCTCTGCCACGGGNNTGTCNCCNTTCGAGGCCTCCCTNGGGTACTCACCACCTCTGTTTCCNTCCCAGGAACTNGATCTGGCGGTGCCCTCGGTCCAGCACCATCTCCAGCGNTGCCAGGACGTCTGGCGCCAGACCAGGGCNGCTCTCCTCCGCACCAAGGAGAGCAACTGCCGGATCGCCAACCGTCACAGGGTGGTGGGNCCCGCCTACCAACCTGGNCAGAAGGTNTGGCTCTCNTCCCGGAACATTCCCATCCAGGCCACCTCCCGNAAGCTGGCTCCCCGNTTCATCGGNCCTTACGCCATCGACCGGGTCATCAACCCCNCCTGTGTCCGCCTCCGNCTNCCNGCNGCCCTCAAGGTNCATCCCNCNTTCCACGTCTCCCAGATCAAGCCNGTCCNNGANAGCCCTCTGTGCCCGCCGTCCGCTTCCCCNCCGCCCGCCCGGNTCATCGACGGCGCCCCGGCCTTCACCGTCAGCCGGATTCTGGACGTCCGGCGCCGGGGTCGCGGNCTCCAGTTCCTGGTGGACTGGGAGGGTTACGGTCCGGAGGAGCGCTCNTGGATCTCCCGCTCCCTCATCCTGGACCNTTCCCTCATCGACGACTTCTACCGNGCCCACCCGGATCGNCGTCCTGGACCGCCTGGAGGCGGTCGTTGAGGGGGGGGTACTGTCATGGTGCCTCTGTCAGNCTCCTTCCCCCCTCCCT
>Olat_rnd-1_family-268#DNA TECLASS
AGACTGACATTTTGACAGAGCGCCGTGTACCTCTCAAAATCGCTTCGACATCAGTAAG
>Olat_rnd-1_family-271#Unknown
CCGGTGTGGGTACCGGATGTTCTCGGGTTGCCGGATGTTCTCGGGGTCCTTCGGGGTCCTTCNAATGAGTTATATCACTAGAGGAGACATCACGTGGTTCCTCATGGGAGGAGAGCACCGCCATCTTGGTGAGGTCAAGTTTTGAAGACCAAACCACTTTTTATAACATTTAATAAAGAGCTCTGTTTTTACTTTCAATCACTTCATTATATGAAAAAGAAGAATGGCTTGAAATTGCTTAGTTTTGTTCAGAAATACAAACTTCACGAGTACCCCTAACTTAACTAGTATTAGACTACTTAGATTTTTTCTATGTTCCTTTATTTTATTTTACTTATGTTTTTATTTATTTGTGTGTTATGTTCATTGTTTCTTTTTTTCCCCTCTATTCTTTATTTTCTATGTCAATATGTTATGTTTGGCAATGGTGACTGATCTTCGAGGCAATATTGATTACATCGTTATTGTTCGTTGTTAACGTTAATGTCATTGTTAATGTATGATACCGCAATTGTCAATAAAGTTTTTAAAAAAACTTAGCGACGTTAACTCATTGGTCGTGGCAACTTACAGCCAATCAAATAGTGTGACGTCATCATTGGTCGAAGGACCCCGAAGGACCCCGAGAACATCCGGCAGCCCGAGAACATCCGGTACCCACACCGG
>Olat_rnd-1_family-274#DNA
TGTGTATGTGTTGGGGCCGCGCGCGCGCGTGTGTGTGTGTGTAAGGAGGAGAGAGCGCGTGCAGCGAGGTAGAGAATGAGGGGGGCAGTGTGGGCGCGCATTCATGTTGTGTGTTACGGAGGAAGGAGAACGGTAATAAAAGAAGGTTTCCCCCAGAATAANTGCTNTGGACTCTTTATTAACCCGCTCTGGAGGATCTGAGGGTCCGAACGGGGAAGTGAACCCCGAAGGAGGATCCGCCTTGGGTCCCCCGCGCTTCTGACCACGGTCGGAAAGGGAGAAAAAAAAAAGTCATCGCGGGAAAGGTTCAACAC
>Olat_rnd-1_family-275#DNA
CCGCTCCCGCGGGAGACGGGTCAGCTGAGGAGAATAAATGTCCCACACCTACGTGCGTGACAGCTAACGGGGCTTTAACTTTAAACACGTGCGAGCAACAACAAGATTAGTCTTAGACACACTGAAAATACGTGGGGAAAATGCAACGATAGACGTGTTTGAGATGAACCAGCGCCTCGCCTGGATCGTTGGGGAGACCGGGGGGGGGGCGTGGGATGAAGGCGAAGCTGCAGCGAGACTGAAGGAGAACAGGAAGTTGGAGTTGTCCTTAACATTCAATTTAGTTTTAATATGCCTCTCCCCCTTAGTATGATCTGTGTTATTATATCTTTTATAATTATTTTAATGTTTTGTAATGTATGTAGCCTTTTTTAATCAATTGGTATTTTAAATTATTTTAATTGATCACTCAACTACAAAAACCATCAGGACACATGTCCCATAATGCATTGTTTTGTAGTCTGTAGGGCAGCTTTCAGTCAGTNCAGTACTAAATTTCCAGCTGCGTTCGCNCAGGTTGGCGNTTTACTATTTGTACTGTCATGACAGCGATGCTGCTGTCAGTTTACCTTCTTGTTGCATCTTCAAAAGTGCAGAATAAAATGTGACACTGAATTTGAAACAGCACATTGTAATTTCTGCATCTATTATTAAAGTATTTATTAGTAATACAGTGGAAATTAGTAGATTTGGTTAGCATGTTGATTTACGGTATGCGCCCCTAAATTTTCTGGTTGTGCCCCTAAAATTTTCAGTTGGGGGCCACTGTGCTCCTAGTGAAAAAAGTTAGTCTGGAGCCCTG
>Olat_rnd-1_family-276#LTR TECLASS
GATCAGGAGAAAGAAGAATACACAGCTTTCGTTGATGTTTTTCCCCTACTGGACTGATTNAGCACCCGATCGANGATTTTTCNAAATAAAAGATAGTTCAGACTAATAATAAAAGGATTGATAAACACAGACACCGCTCCATGCGGCGATCAGGCCANAACNTTAGCTGGTAGCTCCTCCCACACGCGGCCGCGGTGTCAGGCTTTAAAGAACACAATTTCTAAGAGGCGGGGCGTTGCACNCCCCCAACAACAGGTTAGATGACAGAGCCCGTTAAGCGTCTCTGCCTGGTGCGTTCACGGAGCTTCAGTACATAGAANTCCAACAGCCACNCGGCCTAACGTAGNCCGCTACTATATATTCATGAGGGAAAAAANCCGCCGAACCGACCCTAAAACCGCCCGAATTATGCACACTCGCCCAAAGCCATTTTTACCCGCAAATTTAGAACCAAAACCGCCCAATCTGGCAACACTGCTGCTAGCTTCTCTTGTAGAAAAATCATGCTCCCTCCACAGCTCACTGTGACGTTACTTTCTGTTAGGCA
>Olat_rnd-1_family-277#LTR/Gypsy
GAGGGAGGGAGCTGTTCAGCACAGCAGTTGGGAGGACGCGGGCGGCAAACATGGCGGAGAGGTCTTCTGAACGGGATCAGTCTCAGCCCGTAAGTAATGCACTTATTTGATCATTCCCTCGTTGTACGTCCTGTAATGTTATTGAATACTAAGTTGAAGCGNTCTCCTTNGCCAAGTGACATGTGTGAATGCTTTATGAACACTGCAGCCGAGTCGTTTGCAGAGTACCCCCACCGCAAATTAGCTTAGCTTTGTTTGCTTAGCCTGTGCAAGTTGTGTCTGCCTGCCCTGTGAGTGTGAGTGAAGTTCAAGCCGGCGCGTCGGTTCAAGCTAGCGTCTATAGCCAATGATCTGTAGGTTCTTAACATGATTCANANGGAACTGAGGGGAAAAGCATGCCGGACTTACAGCAGCAAAGAAAGTTTAATAAAAAGTGTTGATTTGGAGACGGCGATTTGTTTAAACACTGATGCTATGCTATGCTAACTAGCTAGCTGTTCCGTGTGCCGCCTTTATGTAAACGCGATCCGGGTTAAAGTCAGACACAGTATTTTCACGGNCCGGACTTTAAGACGGGGCGGATAAGTGCAACAAAGTTAATTCATANGACATTCATGAAAACGGCATTTTTTAAATATAACAGACATGAATCCACTGTTGAATGAAAGAAGCCTCATTAAGTTTCTAACGTTAGAACCCGTATTGTGCTGAAAAGCCCTGTGAGATTGTGTCAGAGTGACAGCCACTAAANTCCCCGTATCTTTACTTCCAATGACGTAATGACAAGAATCCCAAACATTATGTTTTTAGGCTGTTTTGTAGTCGATAAGTAGTCACAGAAAGGGCGGATGGGAGAAATCNGCTGTCAACAGTGATTTGAGTAGAAGTTACTGTAAGTATTACACACAGGCTTCCTGTGATCAGTGTCTTGTCTCTGATTTTTTTTAAAGGTGTTCTTTACTACAAGCTCAAGTTATCATAGCAAGAGTGTTTTAAAAAAATTCCCCTTTCANATATTTGAAAATTATGTAATTTAAGATCAGACAGCTAAATGATCTAATCCATGTTTGTTGTGTTTTTATTTATTCTCTAGGAATTACTGAAGCGTGACAGCGTGACAATCTTTTGTTCCTCGTGCCATCAGGCAATACAACTCTCTGGCAGGGCATCTTACAAGTAATTTCTTTTAATTTTACCCACTGATTTTCCAATTATTTACCTTTTTTTATCAATCTTTTTATTTTGTGATATTTCTATTTGTAATGCGTGTGTGTTTATGTGTTTTTTTAAGATGGCCATTTTTAAAAAATTTCCTCAGGGATTATTAAATACCCTTCTATTCTATTCTATTTCATATTTTATCATCCTATTGTATTACTGTTTTACCTGTCAATTGGGAATTTAGCATTTTTGCCCCTGTAAATATCTGTCAGTTGAAAGTATTTGTACTTGTATTCCATGTATCCTGTACCTGAAGATAGCAGANAACAACTGTGCAGACACCCACTTGGCCTTCTTCAGTGACGCTGTGAACGTTTATGGCTTTCCTCTGAGGTATTCATGTTATTCATAAAGAAATCTTTTATTCACATATCAGGCAGTATAAGTACTTGGTTATTTGTACAAAAATAAAATNACTTTTTT
>Olat_rnd-1_family-278#DNA/TcMar-Tc1
TAAGTACAGAAAAACGAGTGGCCATCATTACTTTAAGAAATGAAGGTCAGTCAGTCCGAAAAATTGGGAAAACTTTGAAAGTGTCCCCAAGTGCAGTCACAAAAACCATCAAGCGCTACAAAGAAACTGGCTCACATGCGGACCGCCCCAGGAAAGGAAGACCAAGAGTCACCTCTGCTGCGGAGGATAAGTTCATCCGAGTCACCAGCCTCAGAAATGGCAGGTTAACAGCAGCTCAGATTAGAGAGCAGGTCAATGGCACACAGAGTTCTAGCAGCAGACACATCTCTACAACAACTGTTAAAAGGAGACTGTGTGAATCAGGCCTTCATGGTAGAATATCTGCTAGGAAACCACTGCTAAAGAAAGGCAACAAGCAGAAGAGACTTGTTTGGGCTAAAGAACACAAGGACTGGACANTAGAAGATTGGAAAAACGTTNTCTGGTCTGATGAGTCCAAATTGGAGATTTTTGGTTCCAACCACCGTGTCTTTGTGCGACGCAGAAAAGGTGAACGGATGGACTCTACATGCCTGGTTCCCACCGTGAAGCATGGAGGAGGAGGTGTGATGGTGTGGGGGTGCTTTGCTGGTGACACTGTTGGGGATTTATTCCAAATTGAAGGCATACTGAACCAGCATGGCTACCACAGCATCTTGCAGCGGCATGCTATTCCATCCGGTTTGCGTTCAGTTGGACCATCATTTATCTTCCAACAGGACAATGACCCCAAACACACCTCCAGGCTGTGTAAGGGCTATTTGACCAAGAAGGAGAGTGATGGGGTGCTGCGCCAGATGACCTGGCCTCCACAGTCACCGGACCTGAACCCAATCGAGATGGTTTGGGGTGAGCTGGACCGCAGAGTGAAGGCAAAAGGGCCAACAAGTGCTAAGCATCTCTGGGAACTC
>Olat_rnd-1_family-279#DNA TECLASS
ACAAAACAGTANAAAGGAGCATTCCAAAGAACACATTATTGGCCTGAGGGTCGTGCTTTTTGTCCGTCGAAATTCTTTCAGCAGAGTTTGGTAACGGTGCAGGACTTCTTCAGGGTTTGTAACTGCAAGAAAANTCACAATACGAGCTCAAGTGAACATAAAAAGCATAACGACTTTGATGAAATACAAAGTANATTTTACTTATTTCATCATTTCTGTAATGAGTTTGATAAATCTGTGTGAATTTCTTTATCGCTTTGACTGCAATGCTTGAAATNAATCAAATTATCCTCATTTATAAACATGATAATAAATTATTCACAACTTNACTTTTTGTTANATATTGTTCTAAAAATGAA
>Olat_rnd-1_family-28#DNA TECLASS
GCTGCCTTCATTTCTTAAAGTGGTTTCTGAATATAGTTGAGTCCAGGTTTATGCGATTCATCCGTTGATGATCGGTCCAAACCTTCATCTATGTGGAGTTGTCAATAGTGGTTCAGTGCTGAGAAACATCAAAAGAAACAGTCAGAAGAAGGAAAGCTGCTGTTTTTGGAGGTCCAGCAGCAACACGTTCTGCTTTTGAAGGAGTTGAAGTTTTTGCTGCATCGCTGCACACTGCTGAAGACCCAAGGCTAACCGGACCACTAGCTGGATGCTGTGACCTCCATGACAACCATGGTTGTTGTTTGCTCCTCAAAGAGCAGTCGGTTTTTCTGGAGGGGCGTGTCTTTAATGACACACTCCAATGAAAATGGTGTTTTTAATACGTTCTTGTGCCCAGATCTCAGCCTTGTTATTCTGATTTCAACCCTGTTACTACATCATTTTAATAAACAATAATAATTCTCAATTCATTTCTCAAACATGCTGTTTTTGAAAAGTTGATAGAGACAGATTTGGAAAGTTGTTAAAATGATTTCAAATCAAGTCATAGGTGACATCAAATAGTTCTTCAGAGAGAATATTATAATGACCTTAATGGGAAAAGAATTCCATTTCAGAATCAATAATGGACTTTTTTTTTAGCTTGTTCAGTGTTGGTAACAGGGTTGTATCAAATGTTTTACACACCAAATAAATAATTATTATTTTGAAGCCAAAATGTCCTCCAATTCTGGAATGACCCACACNCTCTCCCGCTAGCTTACAGCCCCTCACAACCCCAACCTAACATTAGCGGTGCAACAAAAATGGCGAGCAATATCGGAGCTATCCAGCCGTACAGTTTTGAGCCAGATNCCAGCTCAGACGAGGAGCTCGTGGATCGCTTGTTGTAGGTCCTACGTCACAACNANAAGTTTTTCAAACAGCGTTTTTT
>Olat_rnd-1_family-280#DNA/hAT-Charlie
TGAACATTGTGAATCTGAACTTGCATTCTTGACTGACATTACTGGAAAACTAAACCACTTGATCTGCGAGCTGCAAGACAATGGCAAAACTATATTTTTTTTGACCAGCCTGCCTGAGCCAGTGTTTTTCTTGTGGGGATCTTTTCTGCCAGGGCTTGCCGGCTTGGTCGGTGGNTGTTGCTGCGGTTGTCGCCCTTGCTGGGGCGGCTGGAGTTNAACNCTGCAGCCTCACGGCTGTGAAGTGGACCCCGTTGCTGTCCCGGTCTGGGTGGGCACTGTGGCGATGTTCCNATGGCCGGGCTGGCTCCTGGTATGAAGAGATTCCCAAATACCGTTTCCTCACAGCAGAGCCAAGGATGTGTTTACATGTTTAGGTCAAAAATGTGATGGACAGCTTCATGTTGTCTATGATGTAAGTTTAAACCTAAACATGCCACCCTGTTATTAATCCAGTTGATATGGTTCTCCATCCGTGTCTAGGTGATAGAAAAGCATTTTTTTATATTTAGAGCTCTAAGCAAACAAACAGTTGTCTATATAAAAGAGCTTTTACAATTGTGCACTTTTAGCAGGTCTCTGAGTTCATGTGACCAATGTATGGTGGATTTTCACAGACCTTGTTTAAAACTGAAGGTGACAGAGACTTTGGAGAAGTGGCTTCATCGTTCTGGAGTTCTTTGTTTCATCCACAGAAGAGTAGAATCGGTGATTGATTTTGAAAAGCTGCTGAAAAAAGTATCTTTTTAAAATTGCAATTTCTAATTTGGGTTTTACATTTTGTGTTCCATTTTTTGTGCTTTTATTGGGAAGCATTTGTTATTTGTTTGGTGTTTTAAAGGTGCTACAAATATACACATNATTTTTTAGAGACATTTGCTATCAGTTGTGTTTGTTGATTTGTAGTTTAATTTCATTGGATGTATAGAAAGGAAAAGAAGTTGCAGCATTGATTAAAAAAGGATAAAAGAGACATTTACTGTCTGATGTTACATCTGTAGGAGTGTACTGAGGCTGGGTTTTGTTTTGGAGCACATTCATATGTTTTGTTTGTAAAAAAAAAAAAAGATAAAATATAAAGTTAATTGCATTTTGGATGAATAAAAAAGCAATGATTAGTGCTAAAGATGTATAAAAGACANACAAAACAAAGGAAAANGCGTTTTTAGTGTTGAACTAGGCTTTCTAACTGTGTCTAAACTCTTGTCTGCTCACTCCTGGCTAATTNACATGTGAGCACGCAGCCGGGGGGGGGGGGGGGGG
>Olat_rnd-1_family-281#LTR/Gypsy
TTCNCGNAGNCGGACGTCNGANCGNAGGGCNGCNGTGACNAGNTCCTCAAAAGNGTNAGCTTCGGGCTGNGTACATAGGTGATCTTTNATGNNTTCGTTCAGNGACTGGTAGAANACNCCTTTGAGNGCNGGGTCNGGCCAGCCNGCCTCNACCGCCAGGATGCGGAAGTCGATGACGTGNTCGCTNACCGANCGGTTGCGTTGTTTGAGGCTNAGCAGCCGCCGGGTGGCTTCCTCCTGCTTNCGNGGCTGGTCGAANACCAGNCGGAATTCNCCGATGAAGCGNTCGAANGGAGATGAGNGATGGGATTGGCGGCCAGGAANGCCTGGGCCCACTGNAGNGCTTTGCTNCGGAGGGAGTTNACGATNAGNGTGATTTTGCTGTGGTCGGANTGGTAGTACCTGGGGGCCTGCTGGAANATNAGCTGGCACTGNAGNAGGAANCCNCCGCAGGCTTCGACGTCGCCGNGGAANGGTTCCGGCTGNAGGCGGAAGTTTTCGGGTGGGTTGGCGGAACCGGAAGCGGAAGCGGCGNTGTTGCCGGAAGCAGGAGCGGAAGGCTGTAGCGGGATTAGCGGNTTGNCCGGTTAANTCCATNAGAGTTTGNGTNATACCGTCNAGACGGCGAAANAGGTCCTGCTGGGCNGANGCCATTTGNGNNAGGGCGTCGGCTTGACGNCCCAGNANGATNCCTTGCTGGGTGACGGCGNGGCGGAGTCCTTCCGGGTCAGCTGGGTCNGGAGTTTGGCCAGTTCGTTCTGTCATGACTCTAGCGAGGCTAACAGACCCAGACGCTGGAACCCGGAAGGAG
>Olat_rnd-1_family-282#DNA/Mariner
TACAGTAAACCCTTGTTTTTCGCGGGGGTTACGTTCCAAAAAGAACCCGTGATAGGCAAAATCCGTGAAGTAGAAACCTTTATTTTTTTTTACAATTATTATACAATTAAATACTCTATTATACATTGAAAAGAAAGAACAAACCATTTTACAGGCTCAAGCATTTGTTTCACAAATAAAAGTACTTTAGAAACGTTTTTTTCAACAAATAACTTCTGTACTGTACTGTCAAATAATAATTTTAATCATCGATGTGAACAGAAGGCTTCAAATCGCGGAGATTAGCCCCGCCCACCGCGACCCGAGTAATTGGATTAAACGGGAGAAAATTTAAAATGATTATGAAAAAAATACAAAGTACAGTCGGACAAATAGTGACTCAGGTGTATTTCACTGCTCTTCAGACTGAGCCGCTGCATCCTGACTCCGCTCTGCAGTGTTTTCTTCTTTTGAAGCCCGCGGTGCAGCTGTGTTTGTTCGGGAGAAGAACATAGTGATAGGCAGTTGTTGTCGCTCTTTTTTCTATGGGTTTTAGAGAAACTCGAAATTGCAAGAGAATTTGCACGTACGTAATGTAAATTTGGCAAGCTGTTTTACGTACGTGTACATATTAAACTGCAACGTTATTGACGCACAGGTAGAGAAGAAGCGGAGTGACTTTTTAGCCAATCAGAATGCAGAACACAATGCACGATGCAAATCCGTGAAGTAGCGAAACCGTGAAAAGTAAACCGCGTTATAGCGAGGGATCACTGTA
>Olat_rnd-1_family-284#LINE/Rex-Babar
AGCGGTGTGGGGGCNCCACAGGGGACTGTGCTCTCCCCNTTCCTGTTCACCCTGTACACCTCNGACTTCCAGTACAACTCAGAGTCCTGCCACCTNCAGAAGTTCTCNGACGACACNGCCGTTGTNGGCTGCGTCAACGGCGGGCGGGAGGAGGAGTACAGGGAGCTCGTGGACGACTTTGTGGNCTGGTGCGGAGANAACNACCTGCTGCTNAACGCGGNCAAGACCAAGGAGATGGTNGTGGACTTCAGGAGGAAACCACCAGCTCCCCAGCCNCTCANCATCNNTGGCAGGGAGGTGGCAGAGGTGGAGGAGTACAAGTACCTGGGCGTNACCATCGACAACAGACTGGACTGGACGAGCAACAGCACTGCCGTGTACAAGAAGGCCAGCAGCAGNCTCTACTTCCTGAGGAGGCTGAGGTCCTTCGACGTGTGCAGCAAGATGCTCGGGACCTTCTACCAGTCTGTGGTGGCCAGCGCTCTGTTCTACGCNGTGGTCTGCTGGGGGGGCAGCATACGCCAGGGACAGNAANAGACTGAACAAGCTGATCAGGAGGGCCGGCTCTGTCNTNGGCTGCAAACTGGACACGTTTGGAGCGTGGTGGAGAGGAGGACGCTGANCAAGCTNNCGTCCATCATGGACAACCCCGANCATCCTCTCCACCCTGTTCTGGACGGNCAGCGGAGCTCCTTCTCCAGNAGGCTNAGGCAGCTCCGCTGCAANACCGACCGCTACCGGAGATCNTTCNTACCCCACGCCATCGGACTCTACAACTCGTCATCCATGTGCAATAGATAAACTCATTTATGGTCTGTCTATTTTTTCTCTCCTGATGTGGCACGCAATACGACTGTTCTAATTCACTGATGTTTCTTTCCGATTGATTGTTCTGGTTCTCTGT
>Olat_rnd-1_family-285#LINE/Rex-Babar
TTCCTAAAAAAATTCAGAATGATTGAAGTTACAGGTGACNTCTTAGAGAGCATTNCATCCAAAAAGGTCCGAAAACGTCTTTTTAGGCAAAACTGCAAACACCTATTTTTTTNCATAACTTATCCTTCANATATCAGCACAAAAAAATTAAAAACGGTAGGGATCTGTGTTTGCTGCCTTCCATATTTTTTTCAGACTTNNAGGTGNAACAGATGATTTNTAAAAAATCCTNATTCATCCCAAAACCTGTGCTNAATCCGTCTGGACTCCAAACAAGCGTGTTTTTATNATAACTTATGTTTCAACTATCNACACCAAGTTTCACACGCATATAGCTGAACATGTCTAAATGCTCCCTGAATATTTTCACAGATATAAAATGAACTGGTCAACTCTAGGATNTCATTTCACATCTTAAGTCTTACATGCCGNAGCCTCTCCTCAGTCTNCCCTGCTGCAGGAGTCGAGTTACACCCCCCCCCCCCCCNGCTGNGCCCCTGCTCACATGTAAATTAGCCAGGAGTGGCAGACAGATGAGGAGTAAGAACGGTTAGAAAGCCTAGTTCAACACTGAAAGACATATTTCTTCGTTTTGTNTGTCTTTTATACATCTTTAGCACTAAAAACTCTCCAAGCTGAACGTGCCTGACTCCACCTGCAGGTGGATCACGGACTTCCTGACGGACAGACCGCAGTATGTGAGGCTGGGGAAGCTCGTCTCAGACACCCGGACCACGAGCACCGGNNCCCCNCAGGGCTGTGTNCTTTCACCCCTGCTNTTCNCCCTGTACACNNACGACTGCACAGCCGGTCACCCGTCTGTCAAACTCCTGAAGTTTGCNGACGACACCACNGTCGTCGGNCTCATCTCCGACGGNGACGAGNCNGCCTACAGGGGNGAGGTGGCCAGGCTGGCGTCATGGTGCAGCGNCAACAACCTCGNNCTNAACGCCNNNAAGACAANGGAGATGATNGTGGACTTCAGGAAGGCCCCAGCCCCCCTCCCCCCTNTCATCCTCTGTGACTCCGGTGACCTCTGTGGAGTCCTTCAGNTTCCTGGGNACCACCATCAGCCAGGACCTCACGTGGGAGCAGAACATCAGCTCCGTCACTAAGAAGGCCCAGCAGAGGCTGTACTTCCTGAGGCAGCTGAAGAAGTTCGACCTCCCCGAGGAGCTGCTGGCAGACTTCTACACCGCCATCATCGAGTCCGTCCTCACGTCCTCCATCACGGTNTGGTTCGCTGCGGCCACGGCCAGAGACAGGGACAGGCTGCAGAGNGTCGTCAANTCAGCNGAGAAGATNATCGGCTGCCGCCTCCCNTCNCTCCAGGANCTGTACGTCTCCAGGACCCGGAGGCGGGCGGCCAGGATCGTAGCCGACCCCTCTCATCCNGGACATNACCTCTTTCGGCCCCTCCCTTCTGGCAGGAGGCTCNGGTCCATCAGGACC
>Olat_rnd-1_family-291#LTR TECLASS
GTCTGTTGCCCAGTTCGCCGGAAAAGTAATAATAAAAAAGTGTTTCCTCCAAAGTACGGAGACTGATTCTTNNAGTAAACCCTGGCTGCAGAANTGCCCAATCAACCCCGGATCTCCGCTGCGTTTTCCGACCACGGTCAGAAACGTCATCGCAGGAAAGGTTCAACATATTCCCGGGAGGGAAAAATAAAATCAGAGGACCTGATTTTNATTATTGTCTCGATGAAAATAGAAAAATATCATAAGGTTCAGGAGGCCCGAGCAGGCTTGTTCCGCTTCGCGCAGCTGCCCGGTCTGCTCTGTCGGNCCGCCAGCTCGCCTCCCGCGAGCCGGCACAGTGTAAGGCACGATGTGAGCTCTGAGTGAATGGCGTAAGAATGAGGAGTGTTTCAACGGGGGACTTCGAGACGTGGACGACCGGAGCTCCTCTGTGGTTTGGTCCACACAAACCCTCAAACTACAAAAACAGAGTCGTCCATGTTTGC
>Olat_rnd-1_family-293#DNA/PIF-Harbinger
TGAACTATCCCGACAAGGATTGCAAAGCGCAGGACTTCCATNATTCTNTCTCTGTTGCTTTGCCCCGCCCTCGTAATTCCTGGCCAATGACTGAAGAGATCTTTAGTCACGTGGTTTTGTTTACAAGCTTTGGTTCGAAACAGAAANGTCCGCTTGACGGCAGTCTGAATACAGACCAAACGCAAGGTTCAGGACTCGATCCGGACCAAATTAAGCGGACTCGGTCCGGACCAACGGACTTTTCCAGTCTGAATACACCCTA
>Olat_rnd-1_family-295#LINE/Rex-Babar
TGGACTTCAGGAAGGAGAGGAGGAACCCTCATCAGCCNCTCCTCATCCGGGGACTGGAAGTGGAGAGGGTGNACAGCTTCAGGTTCCTGGGNGTCCACCTCAGCCAGGACCTCACCTGGACGCCGAACACATCACGGCTGGTNAAGAAGGCCCAGCAGNGGCTGTACTTCCTGAGGNAGCTNAGGAGGNCCGGCATGTCCCCGAAGATCCTCGGCAACTTCTACAGCGGCATCGTCGAGNGCGTCCTGACCNNCTGCATCACGGTGTGGTACGGCAGCTCTACCGCCACGGACAGGAAGGGCCTGCAGAGNGTCGTNAAGACTGCGCAAGATCATCGGGGCTCCCCTCCCCTCNCTGCAGGACATCTACAAACGCAGGGCCTGCAGGAGGGCTGNCAGCATCGTCAAGGACCCCACCCACCCNGGACACGACTGTTCGNCCTNCTCCCCTCNGGNAGGAGGTACAGGNGCATCAGGACCAGGACCACCAGACTCAGGAACAGCTTCTTCCCCNCTGCCGTCAGACTCCTGAACAGCTGACAGGAGTCTGGAAACAACAAACTGCACCTTTGCACATCCTCATTGTTCGCTACTGTTATTGTCACTTTTGCACATTTGCACTTTTAGAATTGCCACTCGACATCTTGTGTTTTTGTGTGTATGTTGTGTGTGAATTGTTTNGTTTCCTNTATACTTTTTGGCATTCGGAGCAGACAGCAAAGNAAGAATTTCATTGTGCAGGGAAACCCGTTTCTTTACTGTGCATATGACAATAAACCCTTTGAATCT
>Olat_rnd-1_family-298#Retro TECLASS
TCACCGCCTCGCCGCCCCCATCGTAAGTCCTCCCCTGTTTCCTGGATGGAGCGGGACGTTCTCCGGCCACAGGCCTTCCTGGACCCNCCGGACCGGGACATGCGGCTGCGGGAGGACCTATTGCCTGGAGGAGGAGGGGGTCGAGGCCCAGTGGGCCTTGGACCGGNCCCAGCTCCCCGCCTCCGNCTTCGACGGGAGTCGTCTGGCCGTGAGGGGGGGTCGCGCCGCCGTCGTCGCCGCCGCCCCTCTCGACGCCCCGTCCTGGTTCCGGAGGTGGNCCCGGACGCACCACGACCCGTTCCNGCTCCAGGAGGTCGCCGGACGCACCCCGACCCGTTCCTGCTCCNAGGAGGGTGCCGGACGCACCACGACCCGTTCCNGCTCCGAGGAGGTTGCCGGACGCACCCCGACCCGTTCCTGCTCCCAGGAGGGTGCCGGACGCACCNCGACCCGTTCCNGCTCCNAGGAGGNTGCCGGACGCGACCCCGACCCGTTCCTGCTCCCAGGGGGGTGCCGGACGCNCCACGACCCGTTCCTGCTCCGAGGAGGTTGCCGGAC
>Olat_rnd-1_family-3#DNA TECLASS
TTAGCCCCGCCCACGGCCGCTAAGGCTCATGGGAAGTGTTGATTCCCACACCATGAGTTAGGTGGCTGTTACGAGAAGTGACTATCATGTTGTTACACCACATATGTTAGTGGTTAAATGACAATATAATGCTGTGTCATTCAGCTAGCTAGCTGATGATCAATATATCTCATCCANTATACATGGATGAGTGTGCTAAGATTGATGGCACATGCATAGTTGAGAGAATTGATCTTGAGGCTCAGCATTTGACAGGATGCCCCCTACTGGAGGAGGTGACTCCACTTTTACTGTCAAATGATCAGTGCTTTGGATTACAACATCAAGGTTTGAAGTCATTATGGGATGGAGACTGTTTGGCAGCCATTTTGTGTTTTTCAAATCCTTGAAAACCTTTGTTGCTTTCAAGCATTATAACTTTAACATGCTTTCAGCTAGAGGCACCGTTCAAACATTGAAATGCTCACAAGGCTTTGGACTTCAACATACGTTTNGAAATTATTATGGGATGGCGACACAACCTACTGTTTGGTGGGCATTTTTTGACAAAATCTGAAGCAAATGTTGCAATAAACTTCATCCATGGCTGGAACTGAACATATTGAAATTCACTGGATCTGGACATATAAGGAATGTGGGCGTGGTTAGCAAACAAACCTCGTTGCTAAGGACGTCCAAAGGTTTACTTTTTCCGATTCGTCTGAAACCGACGTCGATTTGTTCGTCATCCCAGGCGACCCAAACATAAAATGGTTGCTATGGAGATAAAATCAATAGAAAAGCCGCCATTTTGAAAAAAGTGGATTTTCTATCAACTTAGAACATGTAGCTTTTACCAATATGATACTCTCAAACAATGTGTTTTTTTGAGTCAGTTGATGATGCTGATTCCAATGCTAGCACTTTTAGCCATTTTAGCAACATCTTCAAATTTTCAACAGTTCAGCCATTTTTTCAACAATTTCAGCTTTCAT
>Olat_rnd-1_family-300#LTR TECLASS
TGAATGAAAGCTGAATTTGCTGAAGAAATGGCTGAACTGTNCTGGAAAATCCTGGAANATTTTAAAAGTTAAAGGATCAAAAGTCAAAGCTTATGAGTAACCCCACCTGAAAGAAAATTCTTCCATGTAACGAAATATAATTGAGTTAGTCGAACTGAATTTTATCAAGAAAGGCAAGGTAAAAAACCATGCAGAAAAAGTCGAATGCCGGANTCGAACTCAGAACCTCAGTATTATAAACCCGCTNACTNAGCCGCTGAGCTAACACTTCTGTGACGACACAATGCAGCCGGTATAAATTAATAAGGCTCGTCGTGTATCGTCTTATTGGGAGAAGCCGAGTTGAAACGATTTCGNGCCACAGTNCGTTTTTTACGTGGAAAAAACGAACGAAAGTTTTCACTTTTGAAAAGTCGAAGGATTTGAAGGACCAAAAGTGGTGGTAAAAAA
>Olat_rnd-1_family-301#DNA/TcMar-Tc2
CAGCTGCCAGAGAATTCAAAATAATGAATCCATGGTTCGCAAGTGGAGGACGCTGGAAAACCAACTCCGACAAGACAAGAAGACGCAGCAGCAGCTGAGTTTCCGCGGAAAAGGAAAGGCCTGTGTTGGAAGATCGACTCGAGGCTGAGCGCTGCNACTTCCAGCGGATGACCGTGAAAGCTGTCCATCCTCCCCCCTTACCGGGACGCAGCGCCGGCGAGTTACGCCACANTTTGGGACTGCAGGACTTAAACTTGGCCTGACGCGTCTGCTTTCACTGTTCTTTGGAGCCGCACGGCAACGAGACGGACTCTGACGATGACGAAAGGGAAGCCGGCGTGTTTGATAGAAATNTAGCCCAGCTGTTCATTTCAGATACAGAAGATGAGGACTTTGATGGATTTTGGATGCTGATTGATGACTGAAAAAATAAATCACAACCAACTCAGTTTTGCTCCCGCTGCCTTTTTNAAACACACACTAGCATGCATGTTTTACCGGTATGTGTGTTAACGTTAAATACAGAAAAAACACCCANAACTGAAACNGCGCCGTTTAATCCAGTGCTGTTGTAAGGAGAGGAGTGTGTTATGGGAAATAATATGGCTTTAATTGCGTGTTTGTGTGTGTGTCTGGCAGGTCAGTGTGTGGTGTGGCTCTTTGACTNTCACAGTTAGAAATTTCGGCTCTTTGTGTCAAACTTGTTCGTCCCCCCTTGTGTTAGAGGCNTTCATAGAAAAAAAACGCGGATGTAACGTGGATTAAAACGTTAACCAACGACCCAAGACCAAGGTAAGAAAGTGCAGCGGGTTTTTTTGTGCTGTAAGTTTTTCTCATGTGAAATTCACTGCATTTGTTACCGTTTTAATGCTTTTAATCCACGTTACAGCCGCCGTTCCTTTTCTATTAAAGCCCCAAAATGAAAGTCCCGCCCCGCTGCCTCGCCGGATGACATGCAAATTTCGGCCAATCAGATCAACCAGAAAGGTTCCTGCCCCCAAGTGACAAACACGCCCCTGAACACCGCCCCCAAGTGACAAAAACGCCCCCTTAACACTGAGCGTAAATCCAGGTGAGGGCGCAAAGGAGAACTGACCGCGCAGGATCACCGCTCAGTTAGGATTGCAGCCGTGCAGTTGTAAAATACGGGGTCGCTCGGTTAGAATTGCGCCTGCGCGGTTGTAAGGTTCACTCACTCAGTTCCTGAATACGCCCGCTCAGTTGTCTTTACGCCCTTTCANTTTATGGCAGATATGTAATTCCATA
>Olat_rnd-1_family-303#DNA/hAT
AAGTGTAGGTTATAGAATGTCACCTTATGACTGACTTATAAAAAGGTTTTATGAAGTAGATTCAAACCCCCGCCCTTGTCCCCACCTAGCCACTTAATTTGGAAGCGNCCCACAATTGAACTGATTCCCCGCAGCCCCCCCCCCCCCCCCCTTTCGTCACACATTTCCAGCAGGAGCGCGTGCAGCTGCACCCAGGGGCGCCGATTCGCTACATGGCGGCGCAATTTTTATTTTTATTTTTTTCATCAAGCACTGAGCCGCGGCCCGCGACCGTCGCCTCCCCTGGAAGANGATCCAGCCAGGTTTTGCGCATGCGCAACGCGGCNGCGCTCCGTGCTCCCCCCGCGCCCCCTCCCTTCTCCTTCACACACATCTGCGCCTCCTTCTCAGAGACGGGAGCGCGCAGCTGCGGGGCACGGCGATTCACAGGTTTCAGGCTGTTACAAACTCTGTGANATAAGTAAACCAATAGTGGCGCAGATATTTTTTCCAAGCGCTGAGCCGCCGNCGCCGCCCCCCGTCAANTTTGCGCCCCGGGCAATCGCCCGTATNGCCCGTGCCTAAAACCGCTACTG
>Olat_rnd-1_family-309#DNA TECLASS
AAAGTTTCGAGAAAAAACTCGTCGTGTCGAGATAAAAGTCGAAATAAAGTTTCGAGATTAAAGTCGCAATGTTGCGCGAGAGNAGTGAAGCTGAGTCTTTCAGGAGTATTCAGTGTTATGGCTAATGTTAGTGAGCTAGTGGCTTTGTACTTCAGAGTTTACGACGGAGTTTTAGGGCCACCAAAAAAAAGTAATTTTATTACGAGA
>Olat_rnd-1_family-310#LTR TECLASS
TGTTGAGAACTTAAAACNNATTTCATTGTGATGACACTTTGTATGCTGCAGACGTGTATCATATTAAAGATTGTTGTTTTCACTGCTGTCTTGTTTCTCTTTAAACTTGCCTCATGTTACAAGAAGTAATCAGGCCAGAATATGTTTTTACAATGCAGTTACTTCACCCTTACCAACAAGTTAGCATTGTCTCATTTGGTGAGGTCAGAAGACCAAGTGTGTATGTACACTGTACGGGAAGGTAATACGTGAACATACCCAGCATTTACTACTGAAAGTACCATGTAATAGAGTGGAAATAGGGCTGACTTTCTTTTACAGTACAGTACTTACAGTGTACTTAAGNGGTANTTACGTGGTAATATTCAAGTGTAACATACCCGGTATTTAGTACTGAAAGTACCATGTAGTTGAGTGGAAATAGGGCTGACTTTCTTTTACAGTCACAGTTTCANTGTACTTAAGGGGTAGTTTCTGTGGTAAATTCATGGTAAATACCATGAAACATGCAGCGAGTGCAGACCTAAAGGTCAAGGTACTTTATTTGTACTTACCTTGTTCTTACATGTGGTAAGTACCACAAAAGACACCTTTGCACAACATGTAAATACCCAGTAAGTATATTATAAATACCCAGTATGTACCACATAGGTATGAACCAAATAGTACCACATAAATACACAGTAAGTACCATGTAAGTACCGAGTAGACACAAAAAGTACCATGTAAGTACCCAGTAAATTCCATAAAAAGTACCATGTAAATACCCTGTAAGTACCCAGTAAGTTACACAATAAGTACCATGTAAATACCACTGTAAGTACACTGTA
>Olat_rnd-1_family-315#Retro TECLASS
TCTCGTTTAGTTTATGCCAGTGTTCATGCTCACGTCTAACTTCTGTCTCGCCTCGCCTTCAGGACATCCTAACCACGAGTGCTCACCTGGTCGCCGGTCCCCCGCGCCGCGGCCTCNCGGAACCCAGGAACCTCCAGCCAGCCGCCTCGCCTCGCTTGGTTCAAGCCTCGCC
>Olat_rnd-1_family-317#DNA?
GCTGCGTTCACACCGAACGCGATTCGCGCGTCAAATTCGCGTCGGCCGCCTCTCTTTGTGGCCAAATTCGCTGCTCGACGCTTGTCCAAAAATGTCGCTCGAAGCCTCCGACGCGTGTGGGAGGAGCTACCGTCAAANGTTTTTAGCCTCATCGCTACATGGA
>Olat_rnd-1_family-319#LTR TECLASS
CCCTCCAGCCACGCCACGAGCCACTGTCCANTCCGGACCTCGCCNCGCCAAAGCCACAAACACCTCTGGAAAGAAAATAATAAATCCATTCTTACCTNCCACTTACCTGTCCTCCTTCCGGGTTCCAGCGTCTGGGTCTGCCTCGCCTTGAAATCATGACA
>Olat_rnd-1_family-321#DNA/hAT-Charlie
GTCAAGGATTACGATTCAGATCCAACATCTCTGAGGAGACNTGGGCAGCCATATATGAAGGAATCCAGTCATTTATTGTATTTTCGGTCACTATTGATGAAAGCACCAACATCACAGATATGTACAGCTGTGCATATTTATTAGAGGTGTTGAAGAGACCGTCACAGCGGAGTTTCTTGAGTTGATGGACACAACAACAGCTGATGACATAGTCAGCTCTCTAGTTACTGTGCTGGACGATGTTGGAGTGAACTGGTCACGTGANGTNAGTCTGGTCACTGATGGCGCCCCATCAAAGGTCAGGAAGAAGGCAGGTGTTGCCACAAAATTCAGGCAGAAACCAGGAAAAGATTCTTGGACATTTCATTGTGTTTTGCACACTTGAATGACAGTAAATGTGTTTCTGCACAGGATCTGAATCCTGATATTGACGGNCGGGTGAAGTTTCAGGAGAGAAAGGAGGTTAACTCCAAACTCTTATGTTCACAAATGTTTGCAAGTTTAATTTAGTTTAATTTTTCATCGATTTGGACGTTTACATTTTAGGCAGGTGTTTCATTTTTTTCTGTAGCCCCTCTTGAGTTTATTATCGGGATTGCTTCAGTGTCAGATGTAAAATATTCAGTCTGTATAAAATTGAATAAACCAATTTTTTTTAAAGTGAAATTAATTTTTATTTGAGATCCATTGGCCTCTGTGAATGAATGTGTAATAANAAGTGATTAGGCTACCATGTTGGTTGAGGCATTTTTTCCAACTGAGTAAAAAAACAAAAACAAAGCTGTTATTTTGCTTTTACGTTACTGGTCCGGCCCACTTGAGGNCAGACGCTATGCTGAATGTGGCCCCCGAACCAAAATGAGTTTGACACCCCTGCTTTAGA
>Olat_rnd-1_family-324#DNA TECLASS
CAGTGACGTGCAGTCAGGAGAGGCAGGTGAGGCNGNGCCTCACCTGTCATTATGGGAAGAAAAGAGAAAAAATAAATTCAATTATTATATTTAATCAGTAATTTGTGCTTTGCGGTCATTTTCCATTTAAATGTACCGTTTTTGGGTGTTTTTTCTTTTCAAAATCGCTGAATTTCCGCATTTGCCGTTCAGATACTAAGTGACGTGCGATGAGGCACCAGCCCGCTGAGCCTCACCTTGGATTGCGCAATACCTATGCAGTCAGACGGTACTGCTGTCTCTCTGTATGTCGGTTCAATCACTTGTACTATATGAGCTGAGTTTACATAATTTAGCAGATGTATATGATGTACAGTGTTTGTTTTTATAAATAACTGTATGTGAGGGACGTGTTTCTTGTGCTGAGCGCTAAACGCCGGCGAAAAAGCCGCTGGGTGAGGCCAGCAGTTCTCGTGCCTCATGGTTAGGGGGCGCCGGTGAGCCCTGAGATTATGACGCTAAAAAATAATAGAAGAAGTGATAGCAAGCGGCAAGTCATTTTCTTCAGAAGGAGCGGCGTATGGACTTTATTTACAAGTAAAGGTAAGNCGATAATAACGTTTGTGCTTTTTTCTATGCTGCAGTTTGTATATGAAAAAAAACATGTTGAAATGATATTTTAAACAAAACACGTTAACTGTTGTCGATCGAATGGTGAATAAGTTACTCAGTTCTTATGGTTCATATGTTTGTAAATCTGACTCCAGATGACGTCAGTGCCTCACCAGCCATCAACCTCACCGCACGTCACTG
>Olat_rnd-1_family-325#LINE/Rex-Babar
GGGGGGGGGGGGGGGGGGCTAACTCCACTCCTGCAGCAGGGGAGACTGATGAAAAGCTTGAGGATGTAAGATTGAATAAATAAAATCCTAGAGTTGACCAGTTCATTTTATATATGTAAATATTTTTTATCTTGGTGCTGATAACCTAAACAGAATTTATGCTAAAAATNTTTGTTCAAAATGTCCAAAAATTGCTTTCAGTAAAAAAGGGGATCAAGGTGGTGAAGTTTCTCGTAGACCCTATAGTGCTGCNTATCAAANNTGGAGNTTTGTAAGANGCATCTAATTCTGAAATCTCAGCTTCCTGAGACAAACGGCTGATTTNCTATGAAGCTCGATTATATGATCATGCTTCATGATCATTTATGAACATATATAGCTCGTCCAAAATTGTCATATCCATGGGTTCAGAATGGAAGTTTCATCAAATCTATTTAATTTCAGTGAGATCGGACAAGGAATGTGNACGTGAGAGCAACATTTGTGTGCATGGCGAGATACCCAACTTCGCCGCTCTGTCACGACCACACCCCCGCGTTGAAAGATATTGTTTTTCATCAGAGTAAACTTCAATGGTTTTTCAACAGGTGGACGTCATTTTGAGGTGTGTCTGCTCATCCTACTTGGAGCAGTGATGCTCCAAGTAAAACATGTCATTTCCTGTTGCCAGCAGGTGGCGCTACACCTGTTCCGGATTTTTCCACTGCAGATGTGTTCAGAGTCAGACTACAATCATGCACANCAANTTTGGATCAGATTAGATTATNCATGGCTGAGTAATGGCCATTTTTCTTTTCATGGCGTGATTTCGAAACGACCTCAAATTTCGACGCGCCGCCACGGTCACAAACAACCGTAAAAACTTAAAAGCTTCGCAATTTAAGATCGGACATGTGTTTAGTTTACAAAACCAAAGTTTGGAGTCATTGTTCAAAAATCTCTAGGAGGAGTTCGTTCTAGAACGAGGCCTGCAAATGACCAAAATACAGCAAAAATGACATATTGACATCAATATAGCAGACTTCCTGTGCGACTGACAGCTTGGTNCCAAGAGACTTTTTTGTAGGTTTCCATCTGATGAACATGTCCTGTAAATATCAAGCTTGTATGTTAAAGAACATGGCGGGGCTCTGCGAAAACAAACATGGTAGGTGGCGCTATTGAGCCGTTTCTCGTNCACCCATGCAGTGCTGCGTATCNAAGTTGGAGATATGTAAGAGGCATCTCATTCTGAAATCTCAGCCTCGTGANACAAACGGCTGATTTTTTATGAATTTTTAATTATCTGAGTGCAACGCAATCGACCACTTCCTGTTTGGCGGTGGCTTACGCAGGCACCGTCAGGTGTACACCCATGAAACTTTAGACGATGAGAGAGGACCCTTCTGAGTATCTCCAGTTTTAATTTCATGCACGTCGGACAAAGCACAGAGAAAANACAGGGCAGAATGTGCCCAATGTTTTCAATAACTAGGTGGCGCTATAGAGCTCGTCCAAGATTGTCATATCCATGGGTTCAGAATGGAAGCTTCATCATATCCATTGAATTTCAGTGAGATTGGACAAGGAATGTGCACGTGAGAGCAACTTTTGTGTGCATGGCGAGACGCCCAACTTCGCCGCTCTGTCACGACCACACCCCCGCATTGAAAGTTATGGCTTTTTGTCAGAGTAAACTTCAATGGCTTTTCAACAGGTGGACGTCATTTTNAGGTGTGTCGGCTCATCCTACTCGGAGCAGTGATGCTCCAAGTAAAACATGTCATTTCCTCTTGCCAGCAGGTGGCGCTACACCTNTTCCGGATTCTTCCACTGCAGATGTGTTCAGAGTCAGACTACAATCATGCATATCAATTTTGGATCAGATTGGATTNTGCATGGCTGAGTAATGGCCATTTTTCTTTTCATGGCGTGTTTTCGAAACGACCTCCAATTTCGACGCGCCGCCACGGTCACAAACATCCGTAAAAACTTAAAAGCTTCGCAATTTAACATCGGACATGTGTCTAGTTTACAAAACCAAAGTTTGGAGTCATTATTCACAAATCTCTAGGAGGAGTTCGTTCTAGAGCGAGGCCTGCAAATGTCCAAAATGGAGCAAAAATGACATATTGACNTCAATATANCAGACTTCCTGTGCGACTGACAGGTGGGTCCCTNCAGACTTTTTTGTAGGTCTCCATCTGANGAACATGCCCTGTAAAAATCAAGCTTGTACGTTAAAGCGTATGCGGGGCGTCGGGACAAAAGTCACTGTAGGTGGCGCTATCGAGCCGTTTTTGCGCGCCCATGCCAATCTCCTATAAAATACGAAATTTTTCGCGACTCCTGATGTGTGTGCCAAATTTGGTGAGTTTTGGGGTATGTTAAAGGCCTCAAAAAGGCGACTCTTCCGGNAGAATAATAATAATAATA
>Olat_rnd-1_family-330#DNA/hAT
TCGCGCGCATACTCATGAGACGCGAGCACGCACACTCTCGCGTGATGCCTGTCTGTGAGGCGGCCAATGCGTGTGAGAAGAATAGGGAAAGTCACTGTAAGTGGCTAAAATGCGTGGAGGGGGAGGGGCCTAGAGATAATCGAGCGCGCGTAAACATCTGTGGGAAGGAAACGGAGACAAATATCATCACAACCTGATATGTGCGTCTGAGCTATGAGCAAGCGAACTATTGATTCGTTCTTCCGACCTGCGGCTAGTGTACCAGTGCCAGAGTGTACAGCAGGGGTCTCAAACTCGCGGCCCGCGGGCTATTTGCGGCCCCCAAGATGATATTTTGCGGCCCCCGCCTTAATATGAAAGTTTAATGTTANTGCGGCCCGCCAGTTTGTATGAATGACACTTTTTCATTGTCGTGCGCGGAGCTGACGAACCAACCAATCACAGTGGGGTATATGACTCTTGGGGGCGTGACAATGACCGGGCTTGAAAGCAGGACACCTGACAGCCCCCTCCCCGGACCACATTAAGGAGTTCCTTACTTTCCTTTAGAANGTGTCTATTCGCNCGTAATTTTCTAAATACGTGCGGCCAGTG
>Olat_rnd-1_family-337#DNA TECLASS
AATTAAAAAAAAAAAAAAAATTTAAAAAGCAGCATTACATTTTAGAAAACAAAACAAAATTTCAGAAACCAAAACTTGAAAAACAAAAATGACAAAAAAAAAAACATTTCAGAAAACAAAATTAATTTCCAGGAAAAAAAAGAAATATTAAAAAATGAAAACATTTCAGAAAAAAAAAAATTTCCAGAAAAAAAATGAAATATTAAAAAATGAAAAACATTTCAGAAAAAAAAATAATTTCCAGAAAACAAAATGAAATATTAAAAAATGAAAAACATTTCAGAAAAAAAATGAAATATTAAAAAATGAAAAACATTTCAGAAAACAGAATTAATTTCCAGAAANCAAAACGAAATNTTCAAAAATGAAAAACATTTCCAAACCGGAAGAGGTAGGTACTATGGGACATCGCTGATTGGATGATGACGTTTGTCNATCATTTGAACTGAAAGGTATTTTAAATGAAGCGATGNCGGATTTTATCGTCCAAACAACAATGTACCATAATAATCCACGTATTTCCCATTTACATATCAAATAAAAAATGCAGCAAACTGNTAATGAACNTTNAAATTATTTTTTTAACATTTCGCCTGACGCAGAACGGTCACCCGGAAGTAGTTTGTGAGCACTTTTACTTTGAACGCTGTGCGCTAATGTCTACGGCTGCGAGGTTCACGCTGTCAATCATCTTTAGGTAAGAATCAATTCTGTGATCTTTTCTTTTGTCAGTCACATGTCTCTAAGGATGTTAATTTTAGGATGTTAAAGTGCTGCTTTGAAAAGATAATTTCTTTTTATCTTGCGCATGCGCAAAAAGAACCCGATGGAGACGAACCGTCTTCACATGATAGCCGTTCCCGTTTTCGGTGACAACATGAGAGAAAAAGCTCCGAGCCAGCCTGATTCTGTGATTTATACAGTAATTACAGTAATTATATGGCATCAGTGTTGCTAAAAATCGACTTTAAGACTGAAATCAGTAAACAAGTTCTTATGGGAAATAATATTNAAGTGCATTGTATATTTTTGAACCATGCATATACACATATACTGANACTTAAAAATGAACTTTAAAGTTTATAAAATACTTAATTGAATTAACATGTGATATTTCTGCAGGTGAAGTTTCTCAAAGCGAAGTTCCAGAAAGGTTTGTGCTGCAGAAGAACAGATGGCAGCTCTACATGGGAATACAAGAAGACTAAAGTCATTCATATCATCGTGCAGTGTACAGGCAAGTCACCATGATTTATGTGCAATGTAATCAATAAATATTATTTAACCTTAATATCTANTTTTTTTTTTAAATTGCAGGTCCTTTAAAAAAACGTCTTTAACCTGCTGCATAAGCCTGATTAGTTGTAAATGATGCAGTGGGGAGTGAAAGACGAAGCACGATTCCTGGCTTTAGCGTCGGGCTGATGATCTGGAAATCACATCTATGAGGAATCGCATCAAACACTTGTACAACTCCAAACAACTTAATGTTCCTTTAAGCAAAACTCCAGTTTAAAATGTTCATATTAGGCTTGCTTCATTTAGGAGTTTTTCCATGTTTACCATTTTAGGTTTTAAAGCTTTATTAACAAAGNTGATGTTTGATTTTCAAAGCTGTTGTTTAGAAATGTTTCTTTGTCAATGAAAAAACTGAATGCTGACGTGAGGATTGTAATAATGGATATGAAAATAAACAAATTTGTTTCATAGCAATGCAGTATATTTATTGAAAACTTA
>Olat_rnd-1_family-338#DNA/TcMar-ISRm11
TTACAGTTTTTCTCAGTCGCTTTAGTACAATTCTCAGATCAGAATTGAAGTTTGCAAATACGTGTGTGCATTTCTCAAAACAATTTGTACAAACAGCAAAACACTATGGATTTCTTGCAAAAGCCTGTAACTTGCTCAAAATCTTTAGTTCATCTCTCAAAACTAAGTCTTTATGTCATTGAACATGTCAGTGCCATCAGAATGTCAAGTCCTTGTGTCATTGTCTACGAACAAGACAGTCAAATTACTTAGTCATGTTGTCAATATAACTGTGTACTTTAGAGGGAGGTTCTGATGTAAACTATGGCTAAAGTTTTGATGACAATTATTGTAAAATGTAAGTTACACCTTTTTTGTTTGATTGCAAGAGACTGGACAAGATTCACATTTACACTTTTATTGTTCATATTGTAATTTGTTGACAGACCATGTCATACCAACATAGAAAAAACCCACTGCAAACAGTAACACAAAGGGAAAAAAAAGATAGGACAATATTCTGTACAACAGTACAGGCAGTGCAGTAGGAATTGGTGTGGTCTTCCTACACCTCTTGTCGTTCCTGTATGTTAGGCCACAAATTCTCATCCACATCACAGCGAATATCCTCTCTTGCAATGCAGCGAAATATGTTTGTCACATTATGACAACTTGGTCAACCATTTTGCAGTTAATGACTTATACGATGAACTAATGACTAGGCGTTTTGAGGAGTAAGACTATTGCACAGTGAACTATATAATACATTTTGATCAACATGACATAAACAATTGATAATGTAGCAAAGAGCAGAGAATTGTACATAATCATTTGCATGGATGTACCAAAGCAATTGCAACTTGTTCAAAGAAGTGAGAAACTGCTTATATGATGTGCACAAGTGACATCATGATGTGAAGATTGAACAAATAGTTTTGGGAATTTCATTCTGATCTGAGAATTGTACTAAAGCGACTGAGAAAAACTGTAA
>Olat_rnd-1_family-339#Retro TECLASS
CCGAATTCCTCCCCTACCCCTACGGCTTCTCCCTACCCCTACATTTANCCCTCCAAGCGGAGAGNTATGGAAAAATAGTGTCTTCAAATTCGGACGTTACTACCGCTCGATGACGTCATCAATAGTCGCCGGTCATCTACGTTAGCGCGTAGCTG
>Olat_rnd-1_family-345#DNA/PIF-Harbinger
GGGGCCTCATTTATAAACGTTGCGTACGCACAAAAGAAGGCGTACGCCACTCTCTACGCAATAGTTGAGATTTATAAAAAGCAAACTTGACGGGAAAATGTGCGGTCCTTCACGCAAGCTCTGACCCAGGCGTACGCACAAAAACGGGTGAAATGAGAAACGGCGACACCGTCGGCAGATGGAAGAAACACGTGAAAGTGAAAATGACAATACTGCCTCTCAGAAATAACATGAAGACTTCACAAAGCAAGTCTTACAATTAACAGCTACACGAACACCCGTTTGATCGATCAGCAGTGAAACAAACAAAAAAAAAATCAAACGAAAATTACAACAGAAATTCAAATGAACACNTATTTGCAAAAAGAAAAGTGAAATATGTTCTGCAATATTGGCATGTTGTGCAATTCATCCTCATAAATAATATATAGTTAACAGAACGAAATAATGTACAAAACTGATATTCTCGTCAATGTGTCCGTCTGGCGGAGCAGATATAGGTGCAATCAGACAGACAGACGGATAGACAGAGCATTAATTGTCCACTGGGGAAAGTTGTTTTCATAGTAAAACATTTCTTCATAAGCTACGGAATTATGGTATTCATGCATATGCCTTTAGTTTGTTTTATTTTTGATAAAACAATGTATGGCGTATGTCTCAACCATTCAGAAAGCAACAAGAAATTACATTTGCGCTGANCAATTTCCCATTTCCACGTCGATTATTACCGACATCTGTAGCTTGTCAGATGTAATTAAATGGATGGAAATAAAATGCCCCATCACAATGCGTAATGACGCACAATGGCTGATCTTGCGCTCTTAGAAGATGTGGCAAATGGAAGAATTCGGAGTGAACGCATCTTTAGACAGCAAGAAGACTTGCTGGCAAACGAGGACGAGTGGCTTATGAGCCGGTTCCGACTTCCTCGAGCCGTCCTGTTGGACCTCTGCGGGCTTTTGGGGGCGTGTCACCCGGTGCATCTGGCGCGTCGGTGTCCCCCTGCGCCTCAGTCACCACTCCACTTAAAAGGGATTCCCCAATTATTGCCGCCAGTCTCTCATCAAGAGGGGTCAGCTCCGGTGTCCCCCCCCCCCCCCCC
>Olat_rnd-1_family-348#DNA/hAT-Charlie?
GCTGTTGTAATTATTCAATGTTTGCAGGTCTTATGTGTGTATGCAGACAAATTGTTGTCATCAAACCATCAGTTGGATGCAAGGCTGTGTGCAGCCTTTTTTTGTAAAATGTTACACGTGTAATACATGTTCTTTCTAGCTCAGTTTTATGTTATTTTTCTTTATTCACTTGGACAGTTTGATCCTTCATTAATGGAGTTATGTGGGTTTTAATAAGCGGACAAAATTTAAAAGGATTTATGCTAGAGTAACAAGCAAACATATGTTTTCTATGCAACTGTAATTGTCACTTTAAAAAGTTATAATAAATAAATA
>Olat_rnd-1_family-350#DNA TECLASS
AGTGTTGGATGACGCTAGCATCATAGCTAATAAGGATAAAGTATTAGCATCTATCCTGAGTGAAACATTCATTGCAAATCCCATCACCAGGAGACAGTTCTCTGNATTCAATGCCAACTGCATTCAACCACTGTTGCCTTGCTTCCAAGTCCACNGGAAAGTTGCACAAGCCAGTAATTTTTGAAGACCGAAGGCAATAAACCTACAGGAGCCATGCTAAAGCTAACACGCTAACGACCGACCGGTACAGAATCAAAGATGGGCGGGGCTTTTTGTCACCTGCGTGAAAGCGTAGAGAAAGTCTAAGGGGCCATTCGATTGGCTGAAAGCGAGCNCGCCTGCTTTGCCGATGAGTTTGATTGACAGATTCACTAGCCAATGGTGACATTAGTTGACCCGCTCCGTCAGATGAGTCTCAATATTCACCGTAGAAAAATCTCTCACACACGCGGGGAGATTCACAAACGAGAACGGGATTTTGAATGCACAGTCTGCAATTCGAATGATCTGTGAGTTCACATCACATGTGTACCTAAAAATCACGTTTGTGAAGCACTTACTGTGCATTTCTGATACATTTATTGTGAATTTCTAAAATGTTTTTTGTGAAAAACAGTGTGCACATTTGTGAGAAACACTTATTGTGCATTTGTAAAACATTTAGTGTGCATTTGTGAAACACAATGTGTGTGTTTGTGAAACACAGGGTGTGTATTTCCGAATTTATTTTTCACGTTTGCATAAAATGACATTTGTGAATCGGAGCGTGTGTATTTGTAAAACAGGTTGTGTGCATTTCTGATTATTGAGACTGAATTAACTCCATA
>Olat_rnd-1_family-352#LINE/L2
ATAAATAAACAAATAAATACGTAAATAAATAGCTAATTAATAAATAAATAAATAATAAAAGACATAAGNAATGATCAAAATCANCTAAAAGCTAGATTAAAAAGGTGGGTCTTGAGCCTCTTCTTAAAAACNTCNACGGTCTCTGCGGCCCTGAGGTCCTCCGGCAGGCTGTTCCACAGGCGAGGNCCGTAGTGNCGGAACGAGGCCTCGCCGTAGGTTTTGGTTCTNACCTTNGGGACGACTAANAGGCCNGCGCCAGAGGACCTCAGGGTC
>Olat_rnd-1_family-353#LINE/Rex-Babar
GTTCTTCTCTGTGGTCTGCTGGGGGGGCAGCATNNCGGCAGGGACAGNAANAGACTGAACAAGCTGATCAGGAGGGCCGGCTCTGTCNTNGGCTGCAAACTGGACNCNNTNGAAGCNGTGGCGGAGAGGAGGACGCTGANCAAGCTGNCATCCATCATGGACAACCCCGNCCACCCTCTCCACCCTGTACTGGACGGNCAGCGGAGCTCCTTCNCCAGNAGGCTNAGGCAGCTCCGCTGCAAGACGGANCGCTACCGGAGGTCNTTCNTACCCCACGCCATCGGACTCTACAACTTGTCATCCATGTGCAATAGATAAAGTCATTTATGGTCTGTCTATTTTTTCTCTCCTGATGTGGCACGCAATACGACTGTTCTAATTCACTGATGTTTCTTTCCGATTGATTGTTCTGGTTCTCTTGTCATCTATTGTTTGTATGTTTGTATCTTGAGCCTAACGCCGACGCTGCGACAACCGAATTTCCCCAACGTGGGATCAATAAAGTATCTTTATCTTATCTTATCTTA
>Olat_rnd-1_family-354#Retro TECLASS
TTTAAGTTTAACTTTAAATACGTGCGGCCAACAACAAAATTCAGCCTTGGACGCACTTAAAATACGTGCGGGCAATGCAGCAATGTGCCATCTTCTCTTCTCCCGCACCTGAGCTTGTGCACGCTGGACGGGGCAGATCAGGGAGCTTG
>Olat_rnd-1_family-359#buffer
TTATTCATCTATTTATTAATTGAGGTATTTATTTACNTATTTATTTATTTATTTATTTATCTATTTATTTATTTATTTTCTTGTAAGGACTATTATTATCTTTGTTTTTAATATGCTANTCTTTTTATTGTTATTTTACCAATGATACTTAGGTTATGTTTTAATCGCTNACGTATTTTATTTTTTAATTACTAACATTNTTATATCTTATTTTATTTTTTATCTTTTTCTATTTTTATTGTTGTTATTTTATGATCATTTTTATTTTTTATTCTGATGTTTTTAGCCCCAGTGTTTCCTCTGGGGGATCCNTTCTTCCGGGGCACTGCCGGCTTGGCCTGTAGGGCGTGCTGTTGCTGCGGTTGTCGCCCTCGCTGGGGCGGCTGGGGTCCAACTCTGCGGCCTNACGGCCGTGGAGTGGACCCCGNTGCTGTCCCGTGCTGGGCGGGCGCTGTGGCGATGCTCCCGTGGCCGGGCTGGCCCCTGGNATGAANGGATTCCCAAATACCGTTTCCTCACAGCAGAGCCAAGCCAGACCTTCTTTAACTGCAGTTNTTTGTTTCTGTTCAGNGTTCTACTGGGGGAACTGGGTGGGTGGAGGGAGGGGGGTGGTGAGGGAGGGGTNCCGTCTTTGTGTGATTGTCCTGTGTTTTCTGTTTTNAATAATTTTCATTTTTTATGACTGTTTTATCTGCTTTTATGTNAAGCGCTTTGTGTTTTTAACCGAAATGAAAGGCGCTATATAAATAAATAAAGTTTGAGTTTGAGTT
>Olat_rnd-1_family-360_SINE2#SINE SINE_scan	
ATTTCAGTCAGACAACTCTTGCAGTAAGAAATATTTATTTGACATTTTCCACATTCTTTAAGTTGGCATTCACATTTTTCGTTTGGCATAAGGCTCCGTTCAATTCCATGAGAAATTTCCATAAACTTTCGGGTAACAAAACCCCCCTTTACGGAGCCCACAGGTGGAAGCCGGGGAGGAGGGGGGGCGAAGAATGAGCGCTGAAGGTAAGAAAGAGAATGAACCTGCGCACCTGGGCTTAAATAGGACGCTGAGCAGGTGAGTTAATTGACTGAACCGCCCTAGGGTATTACCTGTAAAACACTGCAGCGAGTATCTGCCGAAATACGAAATCGTCAT
>Olat_rnd-1_family-362#Unknown
CCCCCACCCCNCCCAAGGAACCCCCAACCTGCCCCCAGCCGTGGGCCCAGGCCCCTGGTCTGGCATACAGCGGATGCGCAGAGCGAAGGAGGCCCGCAGAGTCGCTTGGGAAAATCAGTTTATTCTGGGGAGGCTGCTACCATTGGCGCGGAACGAGGAGGAGAGGCGCCGCCTCCGCCAAGTTTACGGTCCTAACTAAAATTAGCCCAAGTTCACGCTGCGACTTTTGGTGGGACCAGTGCCATTTGAACGGCATCCTTCCCCTTTCTGCTTGCAACAATTCAGCGTGTTGTGGACAGAGGTGCCACTTGAAAATGTTGCTGTAAAGTTGAAAAAAATGTGCTGTGTTTACTTTATACAAGATATTGGTGTGCTCATCTTTTAAGGATTTCTGTCCACCAAGATGGCGGTGCTCTCCTCCCATGAGGAACCACGTGATGTCTCCTCTAGCGATATGTGCCTTAACCGTTCACATATGTATTCTGAACTCANAGGAAAATGAAGAAATTTCCACCCACACCCTCTCTCAGAACCCCAACCCCTCGTAGAGCCACTCCCCAGCCCAGAGCCCCACCCCCTCCCAGAGCCCCGCTCCGGCCCAGAGCCCCACCCCCTCCCAGAGCCCCGCTCCCGCCAAGACCCCCACTCCGGCCCAGAATCCCACCCCCTCCCAGNGCCCCGCTCCCGCCAAGACCCCCACTCCGGCCCAGAGCGCCACCCCCTCCCAGAGCCCC
>Olat_rnd-1_family-367#DNA
AGGCTACGTTCACACTGCAGGGCTTAATGCTCAATTCCGATTTTTTGAAAANATCCGATTTTTTTGACGANCCGTTCACATCATCTTTTAAAAGTGACCCGTATCCGATTTTTGCATTTACACTATACAATGCTGAAACTATCAAACGTAGACGTTCTCAGGACTACGTAGCAGCATTTCCGCCTTCCGCGGTCCTCCTTCGGACTTTTGTGTGACTGCGGTTGTCATGGAGGCAACGCGGCGACGGAAGGAGGCGTTGCCTTGGGCGCTCCGGATGAGGAGGAGAGGGGATGCGCGGGAGAGGAAAA
>Olat_rnd-1_family-369#Retro TECLASS
TATTTTATGTATTTAATTTNATTTTATGCATCTTATTCTCAATTTTATGTTTTTATNTTCATTTTATGTNTTTAATTTTAGCATCTTATCATGATTTTAGCCCCAGTG
>Olat_rnd-1_family-376#LINE/RTE-BovB
CGTCACTTTGCCGCAGACAACGGAATTTCCCCATCGTGGGATNAATAAAGTTCTATCTTATCTTATCTNTCAAATGAAGAGCTCGAATAATGACTTTGTCTTCAACATGGCTGACTGTGTGTCTGGTGGGACACACTCTTAGCAAGAAATATGTCTGCAAGGAGCATGCACAAACTCTCTNCACATCCTGTGTACAGTAGTGCAGACTAAAAGCTCNACTCTGGGCATAAAGAACTGTTCCATGTTCTGACTATCTGACTTATGTTCTCATTATGATTTTCTGTTTCACACAAAA
>Olat_rnd-1_family-378#Simple_repeat
GGGGGGGGCTGCGGGTATAAAAAAGGTATAAAAAAATCATGCTTTTTTGGTTATTTTTGTGTGAAATGCCCAAATAAAAAATGGGAAAACAAAANAAATNCTGTCACTNAGGTGACAGTTGGTTTAGTCGACGGACTTGATGCCTACGTGAGGACATTTATGCTAAACGCAAAAACATCTGAAATATGGAGAAAAAAGGTCAAAGCCATCTGGTGCCCAATTTAGAAAGAAAAGAGAAGAAGAGGAGAAAAGAGACAAAGAAAAGGGTATTNTCNCATAGCTAGATGCACGTTTTCTAAATTCGAATGCTACCTGCCCTACAACAACAACAACGTTGCAGAGGAAAAATCTCTTGTTTGGTCTATCATGACCAAAACTGAAGTAGGCCCAAATGTTGCAAATAACGTCATTTTTAAGATATTTATTCTTAAACGTTTGCTCTGCCTTAACTTGTAACATTAGTTATGATTCGTGTGTCTGTCTGCTCTGCTGTAACACAAAGTTTTTGTTGTGTTTTGTTGTTGTATATTAGTTCATAATGTTAAATAAGCTGCTGCTGCTGCTGCTGCTGCTGCTGCTGCTGCTGCTGCTGCT
>Olat_rnd-1_family-380#DNA/hAT-Charlie
AATAAAAGAAAGATNAAAGAAGTTTAAAGAAAAAGAGTTATTGTGGCCCTCACAAGAAAAAGTTTGGGGACCCCGCTCTAGCATCCATGTGGTGTTGGAAGATTTGTTGTTTTTCATTTTTCCGATCATTCCAACACCACATGAACGCAGCATTTCTCTAAGTTTTNCNCGAGGGACATCAACCCATTGGTGCAATTGGCNCTAAAATGAGAACAAAAGTTTTAAACTAAAAACTCTAAAATGTTCTGTTTTAAAATATAATTTTCAATCCAAATGTTTTCGTCCAGATTCCATGTTATTTCTTTCTCACTCCACGCATCTGCTCCTGGTCCGGCCCTTCTGTCAAATTTTAGAACCCTTTGTGGCCCGCGAGTCAAAANGTTTGCCCACCCCTGCT
>Olat_rnd-1_family-384#LTR TECLASS
CCGCAATATGTATGTCCACTCCCGCCCGCACCCGCAAAACTCANAGAATTTAGTCCCGCACAGTAATAGAGATGCATTGATTTTGTATCGTCTCCCGTCCCGCAGGAAAAAAACACGTATTTGTATTGATATTATTAAAGAGATTCATGTCCCTCCTCCAGCCTCATCTTTTCATGCATTCCTCTTTTGTGTAATNTGCAACTTAATTATTAAATATATTTTCACAAATCCTGTTCGGTTAAAAGTGTGCGTGTGTGCGCGCGCAGACAGACGGCCTGAAGCGCGCTCTTAGTAAGAGGCGGGGCGNNGCGCACCCCCAACAACAGGTTAGATGACAGAGGCCATTNAGCGTCTCTGCCTGGTGCGTTCACGGAGCTCCAGTACATAAGAATCCAACAGCCACCCAGCCTAACGTAGTCCGCTACTATATATTCATGAGATATTCATGGCAGCACTGATCCCGCGGGGTTTTTTTTTGCCGCCCGCTCCCGCCCGCAGCACAATTCAAACCGCCCAATCCCGCGAGATTTGGGTTGGGTCCCGCGGGACCCGGCGGGACCCAATCCCAATGCAGCCCTCT
>Olat_rnd-1_family-388#DNA/TcMar-Tc2
CTTTAGTATCTTCAGAGCTATTGANCATTTATGTTATGATTCATATCTCTATTAAATTTTAAAAANTATATGCAATAAAATAAAGATNGACTTTCTNACAAAATATTTATTGTAGCATGAATATGCTGACGAGTCTTCATTACCAGTTCATATAAATGTAGACATTTATTCGCTTTTTGAGAGATTATTGATTTTTACAGAATGGTGTTTCACAGAGGTTGCACTTTGTTGACGGTCCCTTGGCAGCCGGCTCGCTGCTATGTCTGCATTCACAGCTCGAAGAGAACAATTCTGATTAAAAGGCAANAAAAACGATCTTTTTTCTTTNGAAATGCATTTGTAGTTCACTCTCTGTGTTAATACAAAACGATTGAGATACTTGCTGTCACATTTGAACGTTTATCAGAAGAGTTATTGAGGCCGGAAGTCCGAATCTGTGAAGATCTTTCTAACTTTACCGAACTGCAGCTGCTCTATTCCCGTGTTCCTCCGCGTAGCTGATAGCTTGCAGTTTAAACTGTGCTTCATAATCGTGTCTCTTTGCATTTCCAGGGTTTCCAAAACGANGTTGTTCTGCATTATGCACATATCTGCNCCTTTGTACTATGGGGGGGGG
>Olat_rnd-1_family-390#DNA/TcMar-Tc1
TTTTCCATCTGGCAATCTGATGGACGAGTCTGGGTTTGGAGGTTGCCAGGAGAACGGTACATTTGGGACTGCATTGTGCCGAGTGTGAAATTTGGTGGAGGAGGAATTATGGTGTGGGGTTGTTTTTCAGGACTTGGGCTTGGCCCCTTAGTTCCAGTGAAAGGAACTCTGAATGCTTCAGGATACCAAAACATTTTGGACAATTCCATGCTCCCAACCTTGTGGGAACAGTTTGGAGCGGCCCCTTCCTCTTCCAACANGACTGTGCACCAGNGCACAAAGCAAGGTCCATGAAGACATGGATGACAGAGTCTGGTGTGGATGAACTGGACTGGCCTGCACAGAGTCCTGACCTGAACCCCATAGAACACCTTTGGGATGAGCTGGAGCAGAGACTGAGAGCCAGGCCTTCTCCACCAACATCAGTGTGTGACCTCACCAAT
>Olat_rnd-1_family-391#LTR TECLASS
GACCANGAGCAAAACTGCAATTCCCAGGGTCCTTAGGGGCGTGACGTCACCGATTACCGAGTAAACAGGAAGCGAGACGCAGCCTTAGAAAACAACACGGGAAAAGNACCGCATGCCGCTCACCGTAGAAATTCGGGTGACCACGGCAGACGAGAAGACCCGGACNGCTCCTGATCGGGCGCCACGGACAACCCGAACACCGCGGAAAGCACACCCCCCGCAGATGCACGCGACCGCGGCGACACGAACGCGCTGNGCGCCGTCAGCCGCCCGCGGATCGCCGCGAAAAAGGAGAGCAGACGCGGCGAAACGAAAACCCCACATCAGAAAGATGGGGATCATCCATCCGAAGGACGGGGGAACACAGCAAGACGCCGAAAGAGAAGGAGGCCGGCGAGCACGGAGGCGGCGAAGAATG
>Olat_rnd-1_family-392#DNA/TcMar-Tc2
CACGGCAGTGACACGGCAGTAACACGGCACTAACAGGGCTGGTTAAAAAAACATACCGGTAAAAGTCACTGAGAGCTTTCTTCATCTTCCTCCTGTGCACTGAAACCATGGAAGTCTTCCTCCTCAGTGTCGGATTGGAATAGCGTCAGACATTCTTCGCCACACNCTCTCTCAGTCTCTCCTTCGTTGTCGCTGTCACTGTGACTCNGAGGTAAATTCACTCCTGAGCTGCGCTGTTCTCTCCGTCACGCAGCAGACCGGCTTTTCCAAACCCGTTGGTGATGGTGGATTTTTTCACGCTGCTTTTAACGATTGCTTTTAACTTGAAAGCTGCGTCATAT
>Olat_rnd-1_family-394#Retro TECLASS
AAAAATGCTTTTGGACTGTTTCATGTATTTAAAATGTCCACATAAAGAAAACAGTAATAAATAACATTTAAAAAATCATACACGATTGGTTTTATATTACGTCCCTTTCTGTTAGAAGCCGTGTCTCCGCTTTCGCTGTTGTGTTTCGGGATTTGCTATTTGTTGTGTTTCGTGATTTGCTGTTGTGTTTCAGTATTTGCTGTTGTGTTTCGTGATTTGCTGTTGTGTTTCGNGATTTGCTGTTGTGTTTCGTGATTTGCTGTTGTGTTTCAGTGATTTG
>Olat_rnd-1_family-395#LINE/CR1-Zenon
TTCCGGTTCCGGGTTACACGGCAGGACGCGTGGCGTGCCTCTCTGCGAATACAACTATCTTCAAATTACTTAAAAAGTTGATTTTCTCCAAAAAAAGAGAGCTGACCATGCCCCCGAAGAAACCCCAGGAATACGAAGACCTCAAAAAGACTCTTGACGNTATTCAAGAAACGCTGAAAAGTTTTATGGAACAAGTGTCGGCTAAGCTAACGCCGCTTTGGGAGATGATGGAAGAGTTCCGAAGATTTCGGGCTCAAAACGAGCAGCGAGAAAACCGGGTCGAGATTCTGGAGAAAAGACTGGACGATGTGGAACAGCAAGTAAGGATGAATAATGTCATTCTCACTGGAGTACCGATCAAGCCTCGAGCGAAGCTGAATGCAGCTGGAGCTAGCACTGCTAATGCTAGCGCTAGCGTAGCTAGCAGTGCTAATACGGAGATCGGTGCAGAGTCTCTGGAACAGCAAATACATTCATTTCTCACATCTAAAGGGATTTCCCTGGATCTCAATACCATCGAGACCTGCCACCCGCTCCCCAGGAGAAAGGAGACGGATAAACCAGCGATCCTCATCAGGTTTGTGAATCACAAACACAAGCTAGCTCTGATGAATCAAAGGAAAAATCTGAAAGGNTCNGCTGCTTATCTGAACGACCATCTGACCAGAAGGAATGCTGAAATCTCAAAACATGCACGGCTTCTCAGGAAGCGTAAGCAGATTGAGAACACTTGGGTTAAAGGCTGCAGGATTTACGTCAAACCGCTCGGTCCAGAGGACCGGTCCAAGGTTCTGGTTGTGAACACCATGAAGGACTTTGAGAAGTGTTTGATCACGGTCGTCTGAAACAACATGGAGTAATAAACCAAAGAGCCAAATAATTTCAAGAAATATGACGCCTGGATTCATCACTTTCTCCGTANGTCTGACGTNACCTGAATAACAGCAGAGTTCTGACCTGCAGACAACTTGACCTCAACTTTCACCGCCGCTGATATCAGCTGAAGAAGGATATGGACCTGAATCTAATGTCTGCAGACATAACATCGAAGAGAACTATAAACTCTGTTTAAACCCAGAAGAACGGCTGTTATCAGCAAAAGAAGAAATACCAACCTTGGACAATCGACAGATTATGGACCCTTTTTACTTTTCCCCTACAGCATTACTTTATTATAAAAAAATAAAAAATAAAAAAAAANTAAAA
>Olat_rnd-1_family-398#LINE/Rex-Babar
TTCCTGGGGACCACCATCAGCCAGGACCTCACGTGGNAGCAGCACATCAGCTCCGTCACCAAGAAGGCCCAGCAGAGGCTGTACTTCCTGAGGCAGCTGAAGAAGTTCGACCTCCCCAGAAGCTGCTGGCGAACTTCTACACCGCCATCATCGAGNCCGTCCTGACCNNCTGCATCACGGTGTGGTTCGCTGCGGCCACGGCCAGAGACAGGAACAGNCTGCAGAGNGTCGTNAANNCNGCNGAGAAGATCATCGGCTGCCNCCTCCCCTCCCTCCAGGACCTGCACGTCTCCAGGGCCCGGAGGCGGGCGGCCAGGATCGTAGCGGACCCCTCCCACCCNGGACATNACCTCTTTCGGCCCCTCCCCTCNGGNAGGAGGCTCAGGNCCATCAGGACCAGGACCACNCGCCACAAGAACAGCTTCTTCCCCNNNGCNGTCAGNCTGCTGAACAGTACCCCGACTCC
>Olat_rnd-1_family-401#DNA/PIF-Harbinger
ACGGATGTGAACAATACTTTGATTTACAGCAGATACATTCACATTTCTGCCACGGCACTAGCGCTCATCATCATCTATCAAAGGAGACGTCGGCGTCTTNTTCAGGCCGTGGAGCGGCGAGCTCCTTACACGTGGGAGGGGCTACGGATGAAGCCATTTTGGGAAATGGTGGTTGGTGATTTTACAGAGGAGCTGTGGATCCAACAATTC
>Olat_rnd-1_family-404#DNA TECLASS
AATTGAATCGGTTAGTTCAAAAGGGGCCCAAGTCCACAATTTTTCAAAATAGAGATATTATATGTTCTATGGTCTTCAAGGGAAAAGCTATCTGATTATGTGCAAAAAAGTCCCAAGTCCGTTGTAATGTATTGACTATGCTTGACATTTAAAATGCATTAAGTGCAAAATTCCTGGACTTGGGCCTCTCTTGCATGGGTTTNGCTTTATCCCATAGATGGCAGCACTAGTTATCCAATATGGCAGCGCCCCTGTTTAATTCAAGAAGGGCCCAAGTCCAGAGACTTTAGTTTGCTAGTCCTCTGAAATNATAAAAGTGAGGTGCTTCATATTATAGCATTTGTAAGCTATGAACTGGTGCTAAATCTGGGTAAAGTATTAATCATTTGGTGTAGCCTCCCTTTAAGCTATGCAATTAAAATCATTTCCTGGAAAAACAAACCTCTTGGACTTGGGCCCCTTTTGAACTAACCGATTCAATT
>Olat_rnd-1_family-405#DNA/hAT
TAGGGGTGTNAGAAAAAATCGATTCGGCGATATATCGCGATAGTTCATTTGGCGATACTTGTATCGATTCAAAATGCTGTCAGGACGATATTTATTTAATTATTTNTGAGCGTCCTTCAGCGTCTGACTCTTGTTTTCCACTTCAACCTCCGACCGCTAGTTGGCAGCAGAGCACACNGAGCCTCTTTGAGCAGCTCTACACCGCACAAAACAACAGGAAGACCTCAGCNAGAGGCAGCTTGTTTTGTTGTTATGAGACATGAACTACTTAGTTTTTACTTGGGATGGGTACCGAACCGAAACTCTGTGCCATGTTGCTGCCAGTANCATATAAAAACGCGGATTGCGGTGCTTTNTAGCGGCTCAGATAAA
>Olat_rnd-1_family-407#DNA/hAT-Charlie
GATGAGCGCAGACCATTTTTTTATGGATTGAGTTTTTTTGGAGGATTTCTACTGTTGGTGTTGCACAAANTTAGGGAAATGCCAAATATTTTTGGAGTAATCCCACTGATGAGTTCTATGATTTAGTTTTTAATGTTTTATAAGACCTAAACATATTAATCACAATAAGTTTTATTTTTTAGATCTAATCCCTCTGATACGTTTCACAAAGACACACACAGGACGTCACACACCAAGAAATTATTGCTAAAAATGANGCAGGAGTCCAGCTCTAAAAAAAATGCTCTAAAAAATGACGAAAGAGCAAAGAAAACGGAATTATTTGATTTGTNATTTCTTATTATTAATATTTCCAGGCTTTCTTTGTTTTTTGTTCTGCAGCATGTTCATATTTGTATAATTTTGACAGAATATATTTTTATGGAGAGCAAAATATTACAAGTTATTTAAGGTTTAACTTGAGTTATTCTGGATTAATGTTCCTGTTTTTATTCATATTTATGTTCAAAAAGTTCAGTTTNAAAGGTTTAAAAGTTTAGCTTTAGTGTGTTCAGTAAATGTTTATCTTGTTCGGCCCAAAACCTNAAGCGTGTTTTGAATTTAGGCCCCTGTGCGACTGAGTTTGACCCCCCCTGTAATACGAGTCTAGAAAATTCATGCATTTTTTGTGTAAAATGGCTAAATAGAAGATAGGGAACACAACAGGATGTCGTCAAATTTTGTATGTGTGCGGGGGGGGGGGGGGGGGGGGGG
>Olat_rnd-1_family-409#LINE/Rex-Babar
TCCATCATGGACAACCCCTCCCACCCCCTGCACCAGACTGTGGAGGCGCTGAGCAGCTCCTTCAGCGCCAGACTGTTGCACCCTCAGTGCANGAAGGAGCGNTACCGCAGGTCGTTCCTCCCCGCAGCCGTCAGACTGTACAACCTTAGCTGCTCCCAGTGAACCACGTTAANCAACATCATCGGCTCTGTCTATTTATCTTACCCTGTGCAATAACCGATCATATGGTCATCCTGTGCAATNTTTTGGAATGTATGTGTGTATATTGTGTATATANGTGTTTATACTTACTCCATAGTCTTTTTCTTTTATATACTGCTCTCTGTTCTTGTACTGCTGCCGCAATAAGGAAATTTCCCCATCGTGGGATTAATAAAGGAATATCTTAT
>Olat_rnd-1_family-414#DNA
GGGATGCGCGGGAGAGGAAAAAGGAGGGCTGCTCGGCCGCTTATGTGCTCTCTCTGAGTTTTGAATGAGGAAGTGTTTGCAGACGTTGTGCTGTACTAACAGTTTGATCCAAGCAAAGAAATAAACGGCTTCTAGCCTGTTCCAGAGCAACGGTGTCCCGCTTGATTAGTTACCGTTTGCGTCCCGACCGGGACCGGACCGGAAATAACAGCGGTTTCCGACTACGGTCTGAAGCCTGAGGCTGAAAGGTAACACGCTGATGGGGCTCCAGCTGTCCTCGAACAGCAAAATCAGCGCACAAAAGCACCTTAATAAGTCATGTGATCTCAGTTGGTGGTGTCCTGAGTTGACGTCACTGACGTACGACTCGCATTTACTGGGGAATATCCGATTTGTCTGCTTACATGGCACACGCAAATGCACGTATCCGATTCGTNTCCGATTTATTTCCACATATGAGNGAGGCCTGNATCCGATCTGAGAAAATCGGAATCCATGCGCTTTTGTCCTGCTTACACGTTCACCGGTCATATCNGATCTGNGCCGCATAGGGGCAAAAAAATCGGAATTGGGTCGTTTCAGCCATGCAGTGTGAACGCGGCCTAAGA
>Olat_rnd-1_family-425#DNA/MITE?
TATGGAGAGAAATTAGACTCAGTCGGATTTGTGCGTGCGTAATTCTTGATTTGTGCGTAAATTAGGATTTGTGTATGCATATTCTTGCTTTGTGCGTGCGTAAATTAGGATTTGTGCATAAATTTGGATTTGTGCGTGATTTGTTACTCGCATAATACGTTTTGTGTATAAGTTGAAAANATATAAAATGAAAAAAATACAAAATGCAATTTACGTATGCACAACTTGAAATTACANCAGCTTGAAACTACTTACGCACACAAATCTTTAAANAGTACGCACCAATCGCCTGATACGCACACACGAAACCACATTTACGCACGGATCTANCGTGAGACTGTTTTCACGTCTCACAGATTCGTCCGTAGATGATGCGTTTAAATGCCGGTGGAATGCTCGGTCATTAGAATTTTCCTATCAGCCTTCCCTTCTAAACGTATCCAGACAATGACTCAATCAATACATGAAGACAGTAGATGTTAGTGTTGAACATAGAGGCTACTTACTTCGGGGCGCTGACCACCGAGATGGGCCGCCATTCTTCCCGTGACTCTCTCAGTCTGACTGCCTTTGATTTTTCCGGAAGAAAAAAAACAGTGCCCCCTACTGGTCGTTCCTGTTACGCATTTTGTATCAATTCGGTGTCTCGGAGAATAATATACTTTTAATATATATATTAGCGTTTAAAAGTGAACGTCATATTCTCAGACGATAATTTTTATTTTCCTTTAAAGTTTTTTTAAGCCCTGCTACACCCACTGAAGGAAATACGTTTAGAAGGGAAGGCTGATAGGAAAATTCTAATGACCGAGCATTCCACTGGTATTTAAACGCAGCACTTACGGACGAATTTGTGAGACGTGAAAACAGTCTCACGGTAGATCCGTGCGTAACTTTGGCTTCGTGTGTGCGTAACAAGGGATTCGTGCGTGTTTTTTAAAGATGTGTGTGTGTAAGTAGTTTCAAGCTGTTGTAATCTTAATTTGTGCATACGTAAATTGCATTTTGTATTTTTTTCATTTTATATTTTTTTAACTTATACACAAAACGTATTATGTGAGTAACAAATCACGCACAAATCCAAATTTATGCACAAATCCTAATTTACGCACGCACAAAGCAAGAATATGCATACACAAATCCTAATTTACGCACAAATCAAGAATTACGCACGCACAAATCCGACTGAGTCTAATTTCTCTCCATA
>Olat_rnd-1_family-430#LTR TECLASS
TGTTTTTTGGTTTGTTTAGTTTTGTTATTAAAGCCCCTGTTCCCCTGCAACCTCCTGCCTCCTCTCCTCTCTGCGCCTGGGTACTTCCCCCCTATTCCCCCGTGACATTATGGACCAGCCANACCTGNACCCAGCAGAGCGGGACCTGNTTCTGGTGGACCCCTGAGTGTTCCCAGATCCCCTCGGACTTCAANGGGAGTCGTCTGGCCGTGAGGGGGGGTCGTCGTCGTCGCCGCCGCCCCCA
>Olat_rnd-1_family-433#LINE/L2
GCTCGCTCCCTCCGGTCCTCCTCCTCCCTTCAGCTCTCTGTCCCCCCCGCCCGNCTNGTCACCATGGGGAGCAGAGCNTTCAGCCGCTCTGCTCCCCAGCTCTGGAACTCNCTCCCCCCTGACCTCCGNAACACTGACTCACTCCCACATTTCAAATCAAAACTNAAAACTCATCTTTTCNAAATNGCCTATTCACTTAAACATTAACCTTTTCACGTTTTTATATTTTTTTATTTAATTTTGTATTTATTTAAATTGTTGTTGTTGTTTTAAGTGTTTATTGTATTTTATACTGTATACATCTGTACGGCGACCTTGGGTGCCTAGAAAGGCGCCTTATAAATAAAATGTATTATTATTATTAT
>Olat_rnd-1_family-434#DNA/TcMar-Tc2
GGGGCGCTCGAGCAGAAAGGGTAAGAGTGAGACAGGGGGAATACGGTATATGTGTCGAGGAAGACGCAAGTTTAATGTAAATTCCCGCTTTGTGAATGAATAGCACGAACAGACCCTCATCATGGAAAATGCAAGAAGAAATGC
>Olat_rnd-1_family-439#DNA/hAT
AACTGAATATTTCACCATTCGTCCGACAGCAGTTAACGGCTTATAAAATACACACAAGAACATATTTGTCCTACAGAGAATATTTCTTTTATAGACATGGATAGAACACTCTTCTTGTGTATAAATTATTCATATGTACTGTAAACAAATTAAAGTATACAGATGTGTTCAGCACACATTTGACCCTCAGTAACTATTTCTGGTATTTTTCCAACTTCAAATTCTGGTGCTTTAATCAGTGTTATCAAATGTTGTCTGTGAAAATGATCATAAAAATAA
>Olat_rnd-1_family-440#LTR TECLASS
ATTCAAAAGCCGCCTCCGCCAGCTCACACACCGCCCCAAAGCCGCTCCTCTGCTCGGAGACACGGTTCTNCCGGGAGACACGGTTCTCCTGAGTCCGGCAG
>Olat_rnd-1_family-443#LTR/ERVK
GGGTGACACAGGTAAGAGAAATAATTAAAATGAATGCAGTCAAGTCACATGTATGCAGGCTACACAATTACAGATTATTAATATAGAACAATTTTATTTTAGTTGCTGGGTGTTCCAGCGGGGCCAGTGGTTACGATGCTGCAGCTGAGCAGCCGTCTGGACCCAGCGTCTCCACGGCACGCGGCTCTCAACCCTCCAGCAGTGGACGTGTCCTCACCGATGCAGTCCTTGAAATGCAGAGGGAAGTCAGTAGTTCAATCAGAGAGGTGGCCAAGGAGTTGGGCGAAATCAAGACCGCCCCGACTGAAATAAACTGCACGATGAGGGAATTCTTAAATAAATAATATTTTCCACACCTCTTGTTGTTCTTTACAAGCGACGCATCACTTCCAAACGCTGGCGCACAGCAGCAGCATTTGGCTCAAATGCGTGGGGATGGGGTTCAGGGTCGGGGCCAACACAGCAATCGGCGCCAGGGGGTAGAGGCACGTTTTTAAGCTGTGCCACATTGTGTAGCACAGCACATGCCAGCACGATTTGGCACA
>Olat_rnd-1_family-444#SINE TECLASS
GAAGGGGACGGCGGGGACGGCGGCGACGACGACCCCCCCTCACGGCNAGACGGCTCCCCGTGAAGTCCAGGCGGCTCCCACTCCAGGCATACGAGGCGAACTGGGCCCGGTCAAANNCCCAGTAAGNCCTGGTCCNCTCTGCTTCCNGGCAGTAGGCCTCCAGNAGCCGCATGTCCCGCTCCGCTGGGTCCAGAAAGTATGGCTGGTCCATTCTGTCACGGTGNGGGGT
>Olat_rnd-1_family-45#Unknown
ATAATAAAATGATGTTGCATTAGCACCATTCCATCATTTGAAACCATGAAAACTCATCTGTCAAGATCTGAAATGGATTTATGTAGAGTAGATGCAGTCAGAGGAAATTGTGCAGTTTTTACATGTTTGTGTAACTTAAAGCTGCCCTTTTCTGAGACCAAGTCCACCAAAACAGACAGGAACTGGCCAGCTTGGTTAGGATTTATGACCTCCAGGTGAATTTCTAATGTGCATAATTCAAAAACGGATAACAAATCATTTGTAAACAGCTGTAAGAAGCCAAGGTGTAACTTGCCTTAAAAATGACTTTGGGTCTTTGACCTGAAGTGGATCATGCCATAAACACTGTATTGTCCTCTTACTAGAAATAGACATCTAGAAAAGGTATCATTTTATTATTTCTTAAAGTTCCTTAAGTAAATATTGGAAGTGTTTGCTCTGCGTTTGCTTCAATGGTAATGGATATTTCTTTTTATTCTTTTAGGACCAGCGTGACGTGAACATGAGACGGGCACTTGTCCTCCTTGCACTTCCTGTTTATCTGCATGAAGATGCCTCCAACTTCTTCAAGACCTGTACAGTAAGTGCACACGACTCCCTGTCAATGGTTTTCACTAATCCTTTAATATTGATTGAGATTTTATTGAGTGACATAATAAATAGGGCAATTGTTTGTAGTTTGTAAACTGAGTGATATTTTTAAATGGTTTTAAAAATGAGACGGAAGATGAAAGGCGAACATCAGGGACTCCTGATTGGAGGGAGCGGGAACCTTTTCGTTTACCTTT
>Olat_rnd-1_family-452#DNA/TcMar-Tc1
ACCAGTGCACAAAGCAAGGTCCATAAAGACATGGATGACAGAGTCTGGTGTGGATGAACTGGACTGGCCTGCACAGAGTCCTGACCTGAACCCNATAGAACACCTTTGGGATGAATTAGAGCGGAGACTGAGAGCCAGGCCTTCTCCACCAACATCAGTGTGTGACCTCACCAATGCTTTTGGAAGAATGGTCAAAAATTCCTANAAACACTCCTCAACCTTGTGGACAGCCTTCCCAGAAGAGTTGAAGCTGTAATAGCTG
>Olat_rnd-1_family-454#LTR TECLASS
ATCTCTCGCCAAAACCACATCGGAGAAAATAAATCATTACTTACCTATCCACTTACCTGTGTCTTCCTTCCGGGTTCCAGCGTCTGGGTCCGTCTCGCGTCCGAATCATGACA
>Olat_rnd-1_family-458#DNA/hAT-Tip100
CGGACGACCGGAGTGTTTATTGAAGCCGCCCCGCGTGTCTCCTCCTGCTATCAGCTCTGCAGTTCTCGCCCGATAAATACGAGCTCATTAAGGAAGCTGTTTTTTNCGTGGCACGCGCTTCGTACGGAGCCAGCAGCGCCTTTGAAATGCCATGATGCTCCCCCCATTGCACGGTTTACAGCAGAGCATGAAATACGATNGTCGCTGCTTTCTGTCTTCGTAATAAAACGCCTCATCTGTTAATACAAAAGTATCTTTGTGTAATCTTACTGTGTAGTTTTTAATCATCAGTACATAAACAATAATGTTCAAATAAACATGTAACTAATAAACATAACTAACAAACATTTACTAATAGTATTTATATATATATATATA
>Olat_rnd-1_family-46#DNA/PIF-Harbinger
TAAAGGCCCGTTCACACCGGGACGAATTTCGCCGGCGATTTTCGCCGACGTTTAACGCCTCGTGACTAAACAAAGGGCACCAATGAGAGTGTGCACACCGACGCGAAAAAACGCCACGCGTCAAAGCGTCAAAAAAAAAAAACGCCTCGGGTTCGTTTTTTTTTTTCGACGCGTCGCGTCGAAATCTATTCGACCAATGAGAATGGCGCTTTTGCACACGTGTCTGGAGCTTCTGAAGTTACAGTAAAACACAACTTGGGGGCGCTCAAACACAAAACTGCCTTGCTGAGCACACATACCAGCGAAGAAGATAGACGCCAAGTAGCGTCTACACNGCCGCGAAGAAATAATGACGGACATTCTAAAATATCCCCGAACCAAGCACCAGTTGGAGCTACTGGTGCTTGAAATATTCATGTTTTCTTTGTATGATTCTGACAAGCGCGTAAATACTTGCTCTCTTCTTCTGAGTGAAAAGCGACTTTAAGAAGCGTAAAGTTGCGCAGCGCCACCTTGTGTACAGGAGTATTTCTGTTTTACATTAAGCGCCATCTAATGTCAGGGAATGAAATTGCATGTTCGCTCGGCTCATCGTCAGCGAAAATCGCCTGGGTGTGAACACAAAAAACGTGGCGAAAAACGCTGGCGAATAACGCCTGGCGAATATTCGTCCCGGTGTGTACGGGCCTT
>Olat_rnd-1_family-462#LINE TECLASS
TTCAGAAAAATGCTACAAGAACATGTTAAAAACACAATTTTCATCGGAGTGGGTCTTTAAAGCATCATAGCCAGTTGATTAAAAGCTAACAGAATGTTAGCATGAAAAGATTCCCATTGACAGATGGCAGGAATGTCAGTTTTGGACATTAGTGTGATGAATATCTTTGAGGGTCTGAACTCATCTGTGTTTTTTGTTTTGTATTTTCCAGAATACCAGACCTCACAGACACTGCTGTGGGTATCTTCTCAGTTGTCGTGGTGACGCTCCTGATGCTGCCGTCAGTGGTCCCACAGATCTGGCTGACTAATCTCTTCTAACTCTTCGGGGACATCTATGCTCTGGACCTACAGCACCCCAAAAAACTTGAACTTGCCTTCATATTTATTCAGAATGCTGTCTTGAGCCTTGAGGACAGCAAACCACTGAAAGGACATTTATTGACGCTGAAGAATGTTTCGTTGAGTGAGTCTTCCAGAATGGACTATTTGTTGGTTTAAGTGTTATGTAACTAATGTGTTTTGTTGTGATCATTTGCTTTTTCTGCCGTACAATACAAAACCAACTCTTTTTGT
>Olat_rnd-1_family-467#DNA/hAT-Charlie
GCAATGGTGAAACTTTTCTTTATGGTGAGTCTCATAGTGGTGCTGAATGTTATATTCTTTGAGCACTGCGACCTGTTGATGACATACCAAGCACGCAGGTTTTGCATTCAGCTCCGTGAACAAATAAAACTCTGTCCATTTTTCCTGGAAAGCTCAGCACTCCACTTCACCTTTTTTTCTTTTTGACAACATTTTGGTCATTAGGGTGTCACTACTGATCATCCTTATAGCAACGTAACAGCGGTGAGGCTCGCGGGGAACCAAACTGCATCTTACCCAGACGCAGAGCTGTTAGGTTTCGCTTTTGGCACGTGCAGAGATATGCTGTTTCACCTGTTTTGCTTTTCCTTTGCTCCCCCTAGTGGCGGAATTGCGCATTTCGGTTATTTCTTTAAAAAATCATAACTCGCCACAGGAATGGACTAGAAACNTGCTTTCTTTTTTAAACATCCTTATGATTTTTACTCTTCATGTGTGGGCCGGACTAAACCACCTGGCGGGCCGGATACGGCCCGCGGGCCGTATGTTTGACACCCCTG
>Olat_rnd-1_family-468#DNA/hAT-Charlie
GCGGCGTGTTCTACACAAAACGAACAGGTAGAGAGGCGGGGGCGGGGCTTAGACTCACCGCTTATGATTCCAGACCCGCAACAAACTAACAGCTGCTTCCTAATATAAAATAAAAAATAGTTGTCATCCATAAAATTAATATAATTTATTGGGTTTACTGGATTTAAAGAAAAATAAATAAATAGAAAGGAGTCTGCATCAAAGTGAATTTGTTTCCATCATCTCACTCATCTTAACTCTGGGTGTTTGACAGACGGAAAAGTCTATTCAAGGTTGTGGAAAATGGACAAAAGATCAAAGGAAACATCACGCTCATAAAGAATAAAAATAATTAGATTAAATAATTAAATAAATATCCTGTCTGGAACATTCTCATGTGTATAAAGTAAAATGTTTTGTTAAAAAAACAATGTTGTTGCATAATGAGGAAATAAAACACTTTATGTTCTTAATTTGTTATTTATTTATTTATTTTTCGTCCTCAAAAAGTATCGATAAGAGTATCGTTAAAATACCGGATCGATAAGCAGTATCGATAAGAGTAGTAGTACCGTTAAAACCTTAACGATACCCATCCCTA
>Olat_rnd-1_family-471#LINE/L1-Tx1
TAGTTAAAGCGTTTTTTAGTTGGAAAATATTAAAAACTTTAAGTAAATAATCTCTCTTTTATAAGTTGAGGAATCTTAATATTTTTTATATGAAATAATACAAATNTAAGCCAACTGACAATATGAATTTTAATAAATGTTAACTTAAAAGTTTTAATAATATAACTTAACTGTTGCGTAATCTGTTACANAATAATTTTTAAGTTCAGTCAACTCGCTAGGGATTACAGTGCAGACGCTAACATGAACCAGCAAGAAATCCCAAATTAACAGACTTGTGGTGTGGAAAGGTATGTTTTTCAGCTAGCAGGAATAATCAAAGTATCCGTTCNCTGTTTCAAAATGAGATTGCCNCAANACCNTATGTTATCTCTTACTGGAACAGNTTTGGATGTAGAATTCAGTGGGAAAAGGTTTGGNCCCTGCCACAAAAGTATTTCATCACCAATAAAGTNAAAGAAATTTCTTTCAAAATTATTCATAAATTTTATCCAGCGAAACATTTCTTTACTAAGTTTAAAAAAGATCTGGACATAAACTGTTCNTTCTGTCATTCCTCACCAGAAACTGTGCCTCATCTTTTTTGGTTTTGCTCTTTCACTCAACTATTTTGGAAAGATGTGATACATTTTATAAGAACTCATCTATGTGAAGATTATAGATTATTTTACGAGCATATTATTTTTGGATATTTTACACAAGAAAGACTTAATGCAGAGAAAATATATGTAGTTAATTTACTTATAATTATGGCTAAATACTTTATNCACAAGTGTAAATATGCCAACAAAAAAACAGTGTTTTATGTTTTTCAGAAAGAAATGGTTTTGTATGTGAACAGTATTAAATCTTCCACTAACAAAAAAGCTGTCAGAACAGTTGAAACATGGTCTCTCCTGAAACTTTAACAGATTCCTTTGCCTTATTATTTTTGTTTTATTTTTGCATAACCTGTTTTACATTGTTATTATTATGTTTTTTTTTGTTCATTCTCCTGGCGAACGTGAAGATTGTATTTTGCACACAGTGGAGTTTTGTGTTTGGTATTTTGTATGTGCAATATATTGTTAATAAAGTTTATTTAAAAAAAAACGAACCGGCAAGAAGGAGCCACGGGGGTCCTGCAGCAGGCCATCGGAACCTTAACAAATATTTCATCTCCACCTCACCGTTGCCTTTTTTAAGAAATGACAGCTGGTTTTCCCACATTTATATGTAGTTATGGATCGAAAACAAGAGGAATTTGTTTTAATGTAAATGCGTGTTCCGGCGTCTACAGGAAGTGTCGCCCATAATTCACGCAAAGGCTCATGGGGGCTAGGAATAAGGTGGATACGGATTTTCTGTTTCGGTGGCACTTCTATTACCATTATTGGTATTTGAGACATTCCTTTGTGTCTCTAGAGATGCAGACAGATTTGTGACCACTTGAGGTGAAGATAAAATATTTCTTAAGGTTCCGATGGCCTGCTGCAGGACCCCCGTGGCTCCTTCTTGCTGGTTCATGTTAGCGTCTGTTCAAAATGGGAGGTGGCGGCCTCTCGTCCAATCAGAGCACGAGAAATCATCTGCCTTCCGTTTCATGCAAAGTGCCTTCCTTTTCATGCAAAGTGCCTTCCTTTTCATGCAAAGT
>Olat_rnd-1_family-474#Simple_repeat
GTGTGTGTGAGAGCATTTTCACATGTGTGTGTGAGAGGATTTTCGGTAGTGTGTGTGAGAGCATTTTCGGTAGTGTGTGTGAGAGGATTTTCGGTAGTGTGTGTGAGAGGATTTTCGGTAGTGTGTGTGAGAGGATTTTCGCATGTGTGTGTGAGAGCATTTTCGGTAGTGT
>Olat_rnd-1_family-477#LINE/L2
TTTTTATCTGTGTTGGATTACGGGGACNTTCTGTACATGAATGCTTCAGCTCATTGTCTCTANAGGTTGGACACCGTGTATCACGCTGCTCTGAGGTTTATNACCAACTGTAGAGCATTGACGCATCACTGTGAACTGTACTCTCGAGTGGGATGGCCNTCTCTGTCCACNAGGAGGCAGGGACACTGGTACACTTTTATTTACAAGGCCNTGCTTGGACTGCTGCCCTCCTACATTNGAGCTTTANTACAGAGGAGAAGTGTGGAATCTTACTCNTTGNGNTCNAANGACCAGCTGTTGCTCTCTGTTCCATTTGCCCGCACAGAGCTGGGAAAAAAGNCTTTTTCTCACTCTGCTCCCTCTGCNTGGAACACGCTGCAGAAAGACTGGAAGCTAACTGAACTCGTNTCTTTAAATGTTTTTAAAACCAGACTGAGAGCATTNGAGGTNAACTCCTTNATNTGCAACTGTTTTTATGATTGAATGTGATTTTATTTGTTGTCTGTGTTTGTAACTTTTTGCTGCCTCTTGGCCAGGACTCCCTTGAAAAAGAGGTTTTTAATCTCAATGGGACTTTCCTGGTTAAATAAAGGTTAAATAAAAAAAA
>Olat_rnd-1_family-478#LINE/Rex-Babar
GACTCTCANCNCAGCTGCTGGTGAACTTCTACAGNGCGACCATNGAGAGCATCCTCTGTCTGAGTGCCACGGTGTGGTACGGCAGCTGCACCGCCAGGACAGGAAGGACTCGCAGAGAGTGGTNAAGACNGCGCAGAAGATCGTCGGAGGACCCCTCCCACACTCGACTCAGTGTACGACAGCCGGGTCCGACGGAGGGCTGGCCGCATCGTCGCNGACCCCACCCACCCNGGACATNACCTGTTCGNNCTNCTCCCCTCNGGNAGGAGGTACAGGNGCATCAGGACCAGGACCANCAGACTCAGGAACAGCTTCTTCCCCANAGCAGTNAGGTCCATCCACCCCCCCCCC
>Olat_rnd-1_family-482#Low_complexity
CCAGCCAGACCAGGAGAGGGGAGGAGAGCCCCCCAGGCCAGGAGCCCCCCCGGCATCCGGACCCAGGCAGCCCGGGAGGGGGGGAGGAGGGGACCGCCCACCCNACCAGCCAGGCGCAGAGAGGGCCCCCCTACAGGGGCCCCCCCGACGCCCAGAGGCACAAGCGAACCCGGCGTCCGGCCCCCAGGCCACAGGACAGGAGCGCTTAGCCGTACCAGGCGGCAGCCATGGGGGCCACCGGGCGCCGGACACCGAGACAAGGGCCAGGGACGAAGCCAGGGCCCCCGGAACCCATGAGCCGGCCACCACCCGACCGGCGCCCCGTCTCCGCAAGCCAGCCCAGGCACGCGACCCGAGCAACCCAGGGATCGCCGCGCACCCACAGCCACCCCCCATAACCCTAAAACCCTACGCACTACAACCCCCCCCCCGCCATANTATCTGAGCCCCCCTCCCCAACCCTCTCAGTGCCCTCCCCTCTCTGTGATGGGGAGGGAAAGCCCCAGAGGGTCCCAGCGAGCCAGCCCCCAGGTCCGTCCCACCCATGCACTCACGCACACATACTCACAATCNTCTGGTTACCCTCCCTACCCCCGCCGCCACGCAGTAACCCCCCCCCGGCCGGCCGACCCCCAGCGCCGCATGCCCGACCNCTCCCGCAGCCGACAGGATACCCACAAGCCCGGCCGCCCTGAGAGGACCAGGCGGGTGAAGACCGGCCGCCCCCCCCCGACCCCACCCATGTATGGAGGTGTGGGAGTGCTGTGTGTGTGCTGCAGGTAAAATAGGAGGTCNCCAGTGTGGGGGGCCCCACCGCTGCCAAGCCGCAGAGCCCCCCACTCCGGGGTCCCTCTGTGAGTGGTGTGTATTTGCTGTGTGTGTGCTGCTAGCATGCAGTGTGTGTGTCTAAAGNGGAAGTTAAAATTGTGGGGGGGGCCAGCGAAAGGTGAGCACGGATGTTTCACCGTGCCCCCCTCCACCAGACCCTCCCCACAAGGCCCTAGATGAATCAGGGTGTCTAAATATGCGAGTAAAAAGCGGGGNGGAGGGCGGGCGCCGACGNGAACCCAGAGAGGGGCGTCCCCAGTGAGCCCCGCCAGCATACCCCNCCCATCCAGTTCCCGGGGCCCTATGTGCCTGTGTGCAATATTTGTTTGGGTGGGAGCGGGGAGGAGCGGGCGGATGGGCACAACCGGGGGAGAAGGCTCCCCCGAGCGACCGGCCCCCCAGCCGGCCGCGGTAGGCGCCCCCCCTCCCAGGGCGGCCGGGCAGCCAGAAACGGCAAGCCAGCCGCAGTTGGAGGCCAGAGCCTCGCGGCGCCGAGAGACAGCCAGCAAGGAAGGGTCCCGGTGCCAGAACGGAGGGGCAGGGGGTCCAGCCCCACCATTCATACCCTGGCCTCCCTAAGGACTAGCACACCGCCCCCCCAGGCCCCCCC
>Olat_rnd-1_family-483#DNA/hAT
TTTCTTTCTTTTTTTTTAAAGTATGACTTAGAAAAAACTCTACCTGAATATTAATACGTCTTTCATTGTAATAAAATNGTAAAATTCAGTTTATTTAATGATCACAATGTTAAGCACTGCAACTGTATCTCATATATAAGTTGCTTTTACCCAAGCAAATTCATAGTGCTTTTATTTTGGTAACTTAAAATATAGAAAGGGAACAGTCAACATTGTCTGATTTCCACAACAAAATATTTTTCAGTATAAGAAAAAAAATAGAATGAATGTGCCTTAACCAATAAGGTTCTAAAGTATGATTGAGGAAATAAAGTGCTGTTTATTTCCAACATTAATGTAGCTTCTCCAGTACTTTTAAACGG
>Olat_rnd-1_family-484#DNA/hAT-Charlie
TGCCTTTAGATTACTCAGCTCATGCTAATAATGTCATTCTTTATTAACTATTGTAGACATTTTNATGACGTGTCTTTATTTTCCATAAATGTATTCTTTGTCTGCCTGTCGTTTAGTTGGTGTCAGTATTTGACATAAAGACAGCAGGTAATGCAGGAAAACAGCTGCGCTTTATGAGATCATAAATAAACAATCCATCATTTAGAAAAAAAATCAGCACAATGTTTTTTACCTATTTCTTCAGACTAAAAACGTTAAATATATTGGTGCTGCTGTGTTAATGTTTCAGATCAATTTACATTTAATATTATTTATTGATTGAATTATTTTTCTCAGCATCAAATGGTTCAGTTGGTCAAAAATGTTTCTAGTTTAAATAAGGACTGACAGATTTTTTTATTTCAGGCACTTTAAGCTTCTTTTCTGTTTTAGACTATAACAGGGTTTCTGTGGCNAAATAAAGTTAATATTTGTTGAAAGTGGATTTATATTGCTTTTTTCTTTTGTTAATGTTAAAAGATACAATTTTAGGTATA
>Olat_rnd-1_family-485#LINE/L1
ACAGGAATATTAATCCTCACATTAATGGATTACTCAACCATCTCAACCTATTCTCAAAATCTTTACATTACATGAATCATAAGAATGTCCAGAAATTGTGTAATTTATTTGATCTATTTAAACTTTTGTAATAGACCCTTACTTTTATTGATTATTTTTTAAGTTATATTTGTTTNCATATTTGGGTTTTCTTTGTCTACCTTTATCTCAGAATTGATATTGTTGTCATTGACAGACATGCCGTGGTTGTTTGTTGAATATTTGCTTCAATAAAAAAAAAAAAAAGATTTTTTTTGGGTGCATTCCCTGCGGGCGCCACAAGGGGTGCTCGCGGGCGCACGGGCGCCCGCGGGCACAGGGTTGGTGACCCCTGGTCTA
>Olat_rnd-1_family-486#Retro TECLASS
TGACTCTATCTGGCAACACTGGCGGAGGATGGAGCGGGTTACCTGGCAGGGACATGATGTCAATGGATGAAGCAGAAAAGAACCTCAAACGAGGTTCATCG
>Olat_rnd-1_family-489#DNA
CAGGGGCCTGTTGCACAAAAGTAGGATTAAGGGATTAAGCCGGGATANCTTGGTGATCCGGGCTCAATTGATCCCCAATCCGGTTGCACTAAAGCTGGATAGGGGGCAGGAGGATATGTTTCAGGGTATGTCAAGTTACCATGGCGACTTATTCTGTGGAGCTAGCCTGCTCCGGACCAGGCTNAGTTCCAGGATCTATTTAATCTCATCCCTAATGTCAGTCAGCAGTCGCCACAAATGGAAACCAATAGTTATTTCATTGCTCACTATACATTGTTATCACATATAACTAGACCCGCTGTCATTATTTAAACGTTCGTGATCATTAATTTCAATCATTTTGGATAAATAATGAGTTTTAGATGATGTTGCTATCATTAGATAATTTACAGTTTCCCATAGACTATAAGGCTATATGTAAAATAATAGAATATTAGGGCCACAGAGGGAAAAAAAGACAAGTCATAATATTGTAACCAGTTGTCTGTTTANNGGAGGACAGTTGTTAAGATGANAGATGTGGAGCATTTCGTGAAGCTTTACTTCCGNATAGGTTTCANAAACGAAGACATTCTGATGTGCCAGAATATGAAGTATCACATTTTCATAACTATCAAAACTGTAAAAAGAATATGTTGCTTTTCTGCAGAAAGAACCAGCCTCATAAATTTATGACTTTATCCTTTTTTCCTTAGTGGGGCCCTAGTACTCTGTCATATAAAATAATACACATTCCATTAAAATATGAAAACACAATGTGTAACATTATGTTCCTTTATTGAATAAGGACAAAACAAAGCAGGTACACTCAAAAAACGTTCACTTTGAATGAACATAAAAAAATTATGGAAAGGATTTCCACATGATTAGATTGCGTTACTTGAACAAAAATGAATCATGTTGGTCCTACTTAATGTATTTAGGTTCAAACTAATAAATTTAAGTTGATTCAATTTAAATAGNGCAGTTGGACCCAACTTTAAATTAATATTGTTGCTCACTCTAAAAAGANAAAAGTTGAT
>Olat_rnd-1_family-490#DNA/hAT-Charlie
GTGCTCAAAGAATATAACATTCAGCACCACTATGAGACTCACCATAAAGAAAAGTTTCACCATTTGCAGTTAAGAAAAGAAAGATTTACCAACTATTAGCTGGACCGAAAAACAACCGTCTGCATTTACTGCAGCCGTGACGTCAGTGATGGAGCAGTGACAGACACCTTATTGCAGACAAGTTGGAGCAAACATCCAAACCATTTTCGGATGGTGAACTTATTGAAAAATGCTGAAGGCTGCAGAAGTCTTGTGCCCCAAAAAGCAGTCGACCTTTGCNAACATGAGTCTGTCAAGGATTACGATTCAGATCCAACATCTCTGAGGAGACNTGGGCAGCCANATGAAGGAATCCAGTCATTTATTGTATTTTCGGTCACTATTGATGAAAGCACCAACATCACAGATATGTACAGCTGTGCATATTTATTAGAGGTGTTGAAGAGACGTCACAGCGGAGTTTCTTGAGTTGATGGACACAACAACAGCTGATGACATAGTCAGCTCTCTAGTTACTGTGCTGGACGATGTTGGAGTGAACTGGTCACGTGANGTNAGTCTGGTCACTGATGGCGCCCCATCAAAGGTCAGGAAGAAGGCAGGTGTTGCCACAAAATTCAGGCAGAAACCAGGAAAAGATTCTATAATAATGGACATTTCATTGTGTTTTGCACACTTGAATGACAGTAAATGTGTTTCTGCACAGGATCTGAATCCTGATATTGACGGNCGGGTGAAGTTTCAGGAGAGAAAGGAGGTTAACTCCAAACTCTTATGTTCACAAATGTTTGCAAGTTTAATTTAGTTTAATTTTTCATCGATTTGGACGTTTACATTTTAGGCAGGTGTTTCATTTTTTTCTGTAGCCCCTCTTGAGTTTATTATCGGGATTGCTTCAGTGTCAGATGTAAAATATTCAGTCTGTATAAAATTGAATAAACCA
>Olat_rnd-1_family-492#DNA/hAT
GTAAACTAGTAACGCTCATCGCCACGACGTCGGCCTTTTTTCAGAGCGTTGTACACATCACTCTGATCCATCAGGTCGCTGAACTAGAATCTATTGCTGTGAGGTTCTGCAGAACTTTGGCCCGCTTTGCCGACAGCATTTTGGCCGATGCTAAGTGCATTAGCCGCTGTGCAGCTGCAGTGCTTCA
>Olat_rnd-1_family-495#LTR/Gypsy?
ATTGTGNTGANCAGCCCTGTGAGATTGTGTCAGAGTGACAGCCACTAAANTCCCCGTATCTTTACTTCCAATGACGTAATGACAAGAATCCCAAACATTATGTTTTTAGGCTGTTTTGTAGTCGATAAGTAGTCACAGAAAGGGCGGATGGGAGAAATCNGCTGTCAACAGTGATTTGAGTAGAAGTTACTGTAAGTATTACACACAGGCTTCCTGTGATCAGTGTCTTGTCTCTGATTTTTTTTAAAGGTGTTCTTTACTACAAGCTCAAGTTATCATAGCAAGAGTGTTTTAAAAAAATTCCCCTTTCANATATTTGAAAATTATGTAATTTAAGATCAGACAGCTAAATGATCTAATCCATGTTTGTTGTGTTTTTATTTATTCTCTAGGAATTGCTGAAGCGTGACAGCGTGACNACCTTTCTGTTCCTCGTGCCATCAGGCAATACAACTCTCTGGCAGGGCATCTTACAAGTAATTTCTTTTAATTTTACCCACTGATTTTCCAATTATTTACCTTTTTTTATCAATCTTTTTATTTTGTGATATTTCTATTTGTAATGCGTGTGTGTTTATGTGTTTTTTTAAGATGGCCATTTTAAAAAATTTCCTCAGGGATTATTAAATACCCTTCTATTCTATTCTATTTCATATTTTATCATCCTATTGTATTACTGTTTTACCTGTCAATTGGGAATTTAGCATTTTTGCCCCTGTAAATATCTGTCAGTTGAAAGTATTTGTACTTGTATTCCATGTATCCTGTACCTGAGAAGATAGCAGANAACAACTGTGCAGACACCCACTTGGCCTTCTTCAGTGACGCTGTGAACGTTTATGGCTTTCCTCTGAGGTATTCATGTTATTCATAAAGAAATCTTTTATTCACATATCAGGCAGTATAAGTACTTGGTTATTTGTACAAAAATAAAATTACTTTTTTTAGACTCCTCTCCGNAAACAAAGGCAACTCTAAAACTCTTTCCCCTCATGAATAACATTTTACCCCCCCTTAACAGTCTCTCTCACCTCATTTTTNCCCCAGTGATACATGTAACCCACTCCTGCAATTTNTTTAACCTAGAAATTCTACTTATTGGCATCATACATAAGAACATTACATTTTAAACTGATGTGTACCGTATTGGCGATGCATTTGTAATTATGTGTTTGAGACATGATTTTCATGTTATTGTCAGGGTGAGAGGAGATCACGGAGGAGAAAATGTGGGCATAGCCGAGTTAATGCTCACAGTACGTACAACTGACACAAACGGCTTCATTGTGGGAAAAGTGTACACACAATCAACGGTGAGTTGAACCTAGTTTTAGAAGCTTTAATATATACACAGGGCTCCAGACTGCGACCAATTGGTCGCATTTTGCGACCAAAATTTGAGAGTGTGCGACTGAATTTTACATCCAGTCGCACATGTGCGACCAGTAAATTTGCCTCCCCCACCCTCCGTATTTTTTATACATTAAACGTGGAAGGGGCACGTCAATGATCAATGAAATAATCAATGAGACGCGAGCGCACACGCACGCAGGCAGACACACACAC
>Olat_rnd-1_family-496#DNA TECLASS
AAAGAACGGGCGCTGTTCACTGGAGATCAGAACAATCGNTACAGATACCTGAGATCAGAGAAAGGCNCAAAAACGGATGGAAATTCATGTTGGCGACACCAAATAGGTGCAGCCAAGATGCACAATAAGCGTGTTTGAGATCACCCAGGTGGACGCAACGCTGCGCAGATCACCTGGTGTGTGACGTATATTTTTGTTTTTGCTCCAACATCACCTGTCAATCATCACAAAAATATCGCGAGAAAGGGGCGGGAGCAAGG
>Olat_rnd-1_family-502#LINE/Rex-Babar
TGATGGAGAGGAGGNCNCTGAACAAGCTCNTATCCATCATGGACAACCCAGAGCATCCTCTCCACCCTGTTCTGGACAAACAGCGGAGCTCCTTCTCTAGGAGGCTCAGACAGCTCCGCTCCAAAACCGCCCGGTACCGGAAATCNTTCATACCCAATNCAATAACCCTGTACAATAACTCACAGTGCAANAGATAACCTTTGCACATTTTTATTATCTGTTTTTTATTTTTTTCTATTTTGCACATTTCTTTTGCACATCTTTTTACCTGCACTGTTCTGTAAATAGCTTTTTAAATTATACCACCTTGATGTTTGCATTTATGCTACATTTTCTTGTTCTTGTTTTTTTNTATTTATTCTAAGTCTTTTTTTCCCTCTGCTGTCAGTTGCTACGGTGACGAACAAATTTCCCACGTGTGGGATCAATAAAGTATTTCTGATTCTGAT
>Olat_rnd-1_family-503#LTR TECLASS
GTGAAAGTGGGCGGGATCTAAACGCTCATTGGCTCATCCATGGAAATCGACTCATATTCCTCGATACCCGCTCAGCGGTGTGCCAGTCAGAGAGATGACATATTTCAGCGATATCCGCGCGGCTTTGCTGACATTAGAGATCAAATAGAGACAAACAATCTGTCTGCTGCAGAAGAT
>Olat_rnd-1_family-507#DNA TECLASS
TAACCCATAAGAACCCATGGTGACATCAGTGTAACAGAAAAACATCAGAAATGNGTTCTGTGGTCCACTTGGTTTGTGGTAAAATACACAT
>Olat_rnd-1_family-51#DNA/hAT-Tip100
GGATGGAGTAGTGGGTATAATTAGTAGTATGGACAGCAAGATATTTAATGAATGCATTGAAGATGAAACTGTATGCACTAAGCTTTAAGCTGAATGTCAAAGAATCAAAGGCAACTCCAAATACCTGAATCTCAGACTCAAATGCAGTAGAATGTCAAACTACTTAATTTTGTTTTTCTTTACAACACTGTAAGCAGTAAGTATTTCTAGTTAGCTGAATGATCTCAGTTAGGGCTGCACGATATGAGGAAAACTCGCGATATGCGATATTAGTGATTAATATTGCGATAACGATATAATTTGCGGTATATAAACAAATAGCAAAACAACCAAAAACATCATTCCATTGCAACAGTTTAAAAATTATACTCCAAATGACCCTCGTCGACGTAGGAGGCAAACATCNAACATAANAGGGCTCCATCTGATTGGTCAACAACGTGAAGGGGTCCATCCGATTGGTCAAATGCATAAAGGGATTTATTTGATTCGTTAAATGCTTCAAGCTGCCATGAGATTGTTTTAGCACATTTAAGGTTAACCATTTATTGCGATTTTCGCCGTTAGAAGCAGCATGAAAACTTCTNAACTAGTGTTACCTACTACACTGCAGCGCTCTCTTCAAAACATCTGAAACAGACTAGAGCAGATTTAAGTTTGATATGGTCTATTTTCAGTCATTGAAAAGTGTAGAAATAAGTGATGTCACCAGAATGCACCAAATTGCACCATATTAAAANTTTCCGGGGGGGCATGCCCCCGGACCCCCCTAAAGTTGCAAGCACCTGCGGAGCGGCGGGTCCCGCTGTGCGCGGTGTCGGGCCAGTAACTTTCAGGCAGGGCCAGTAAGTTTCAAAAACTACTGGCCCTGTGGGCCAGTGCAAATTTCTGGGCTATGTCAACCCCTG
>Olat_rnd-1_family-510#Unknown
AAAGAAAAAAANAAATTGAAAGCAAATATTTAATATTTTCATTTGCAACTTAGAAAGTTTTGTGTGCAACGTGGTGGCATAAATATCACTCCATA
>Olat_rnd-1_family-516#DNA/hAT-Charlie
TTTTTTTTTTNAATGTATCAGTATATTTTTCCTGACTTTTTGTCTTTGAAAATCACAGAGAGTTATTTGGTCATTGTTTTA
>Olat_rnd-1_family-519#DNA/PIF-Harbinger
CAATTACACTGTTTCCATTAAATCATAATTATGCGAATAAACACAAACCAACTCACGCGATAAGTCATTCAAAAACACGGCGACGGATGTGAACAATACTTT
>Olat_rnd-1_family-526#DNA TECLASS
CAGTGGCGGTTTTTGATATGGGCGATGTGGGCGGTCGCCCAGGGCGGCACTTCATAGGGGGCGGCATTTGCCGTGCCCGATGCGTTACACATAATGTGCTACATACTATATTCAAAGAGGAAGCTTGGAGCTTTTAATTTGAAATTGCTTCAGCAGCCGACACTTAACGCTTTTATTTTGACACGTCAGACTCTTAAGAATGTCNTCATCCTNTCCCCTCCCCACACTCATGGTGCAAAAAAGAAGNAAANANAACAGGAAGAATAACTCAGAGTGAAACAACGTAAAACAGGCACATGAAAAGGAACTAGGCAGAACAAACACCCGTGCTCAACCCNATTTCGACNAAAGCAGGCAANGGGGATTATTTCCCACAATTCCTTGCTCCGACACAGCAGACCCGACGCGCACGTGACCACCGCCCTCTGCTGCAAGACGCTTGCGGCCACACCTCTTTGCGGTAGTCTTTGGAACATAAGTCAAAAAACTCGAGAGGGGGGCGCAACTCGCCGGTGGCTGGCTGAATCACACTAACAGGTGATTGGGAGTCTTTTTCTATCTGACAATCAACTCTGGGCCGCAGCTGCGCCTCCCGTCATAGAGACGGAGCCGCGTGTGTCAGAGGGAAGGGGAGGGGGAGGGG
>Olat_rnd-1_family-528#DNA/PIF-Harbinger
GTGGATCCAACAATTCCGCATGACACGCTCAACTTTTGATGAGCTGTGTGACGCTGTGGGACCTCTGGTGGCGCCCGCTGTGCAGCGCCCAAGGCAGCCAGTTCCTACCAAGAAGCGCATCGCCATCCGGTTGTTGGTCACGTGACTCATTTAATT
>Olat_rnd-1_family-531#DNA/TcMar-Tc1
ACAGCTGGACTTCAGGAAGTGGGAGTGGCTCATATGGTNTGGCCNGCANNGACCCCTGACCTGAACCCCATAGAGCACCTCTGGGACGAGCTGGAGCAGAGACTGGATGATCGNACCCC
>Olat_rnd-1_family-537#DNA TECLASS
ACGGGAAAAGTTTAATGAGGAAAACTCTAAAAAGGCTAAAATGTGTCTTTTTTTCATGTGAAATCAATTTTAAAAGAGTATTTGTAACTATAAATTGTGCTTCTTTGAAAACAAATCGTGGAGAAATGAGGTGTGTCGTATGTGAGAAAGATGCAAAGGATTACAATTGTGAGAAAAAACAGTCAAAAGTATTGAAACTTTAATTAATTTAATGAGTATTTTGTGACGAGTGCACCATTCTTAAAATGCACTTTGGTTAAAGAAAGATGTGTTTTNGAGCAAACACTTTCAACTCACCTGATTGTCGCTGGCGATTCCGCGGTCCCGCCTCGCGCGATCCACATCGGCGCTCTGGGCCGGACCGGGGGTCTTGGCGGGAGCGGGGCTCTGGGCAGGGGGTGGGGTTCTGGGCCGGAGTGGGGGTCTTGGCGGGAGCGGGGCTATCTTCCTGGGAGGGGGTGGGGTTCTGGGCCGGAGTGGGGGTCTTGGCGGGAACGAGGCTCTGGGAGGGGGTGGGGCTCTGGGCCGGGGNGNGGCTCTGGGAGGGGGTGGGGCTCTGGGCTGGGGAGTGGCT
>Olat_rnd-1_family-541#Retro TECLASS
AATAATAATGAAACGAAGCAGAAACAATATAGAAGTTTTTGCGGTCAGGTGGCCTATGTATTTCAATGCGGCCTGTCTTTTACTATAGGCTGGGCATGTCTTTTTGGCTTTAAACCCGTCTTTTGAGGGCTTTTTGGGGCTTTTTTGNGTTTTTGTCGTCATTTTTGCGACTACAATTTTGACGTTTTTGCGTTGGTGTTGTGCGTGTGTGTGTGTATTTTTGTTGCGTTACACAATTGTCGTGTCGTTTTGTGCTTTGGGCGACTTTTGACCCCATTTTTTGGCGTTTTGACGCGTTTTTTTGACGTTTTGGACTTTTTGAGTGTTCGACCCTCGTACCAGTTACAATATGGTCCTTGCAGTCNGTGACTGCTGCGGGCCATAAT
>Olat_rnd-1_family-542#Unknown
CGGTCTTAGGTGGTCTTAGTGCGAAAAATGCAGCGGAATGTTCCTTTAGCGCCCTCGCGAATCGGAAGCTGTGAATCGCAAGCCAACTTCAGC
>Olat_rnd-1_family-544#LINE/Rex-Babar
CCGTGGTCTGCTGGGGGGGCAGCATCGCAGGCAACAGACTGAACAAGCTGATCAGGAGGGCCGGCTCTGTCATNGGCTGCAAACTGGACNCNNTNGAAGCNGTGGCGGAGAGGAGGACGCTGAACAAGCTGACATCCATCATGGACAACCCCGNCCACCCTCTGCACCCCGTTCTGGACTAGNCAGCGGAGCTCCTTCTCCAAGAGGCTCAGACAGCTCCGCTCCCAAGNTGC
>Olat_rnd-1_family-547#LINE TECLASS
CCCCCCCCCCCGCAAAAACACACACACACACATCAATAAATAAATAAATGAATAAATAAATAAAAAAGTGATAAAATGATAGAATGTAGAGACCTGGCTTTGTCCTGAAGTGGGGAAACGATATTTTGGGGACCTGTCCACACCAGCGACCCCCCGACCCAAGTTCACGGAGAACACTACCACAGGACCCCCCAGATCCGATCAAAAGAGTCAGACCCGGGAGATCCCACTGCAGCGACCCCGTTCACTGAGAAGGGTCAGTCACCGATGTGGAGGATCCCTCAGAGGAAAACACTGGAGTGTAATAAAATGTAAAAGGAATAAAATTAAAATATATATAAAACATGGACAAAAAACAAATAATTACATAAACCTTAATAGGCATATGAAATAGTAAGAGCGACTTAAAAATTAATAGAATAAATAAATAAATAAATGTATTTACATACACATATAAAACTAGTTAAAAGAAAAAATAAATAAATAATTAAAATA
>Olat_rnd-1_family-549#LINE/L2
ATTGTTTTAAAGAGAACTCTGGGGTCGTTTTTGTTTTCTGAAATNANGTTTGAAAAGTAGAGGGTTCTGGCCTGTTTNACTGCGTGATTGTANATTTTTAGTTGTTCTTTAAAAATTTCGTGATGTACNGTTAANTTCGTTTTTCTCCACTTCCTCTCCGCTCTCCTGCAATTCCGCTTCAGGCTCTTAATGTCGTCGGTCCTCCANGGCGCTGTAGNTTTGGTTCTCAACGTTTTNGTTTTAAGTGGAGCNACNGCATCAATGGCAGACTGNAGTTTGTTGTTAAAATGNTCAACCATAAAATCACAGGATGCAGGTAAAATCTGAGCGGGAGTTTGNTNNAAAATATTAATAAAATTTGCAGCCACTTCAGGAGTTANGTANCGTTTCCTCACAGTTCTCACTGAGGCTTCCTGCCGGATAAAACCGGTGACATTAAAAAACACACAGTAATGATCNGANACGGCCAAGTCAACAACAGAGGACACNCCGGCGGACAGGCCGTAGGTGATGACCAGGTCCAGAGTGTGCCCTCTGTTGTGAGTNGGCTGTGTGACATGCTGNNTAAAATCCATACTGTTCAGAAGGTTNAAAAACTCA
>Olat_rnd-1_family-551#DNA/TcMar-Tc1
CATAGTGCAAAGAGGTCGCCGACTTTCTGCACAGTCAATTGCTACAGAGCTCCAAACTTCATGTGACCTTCAGATTAGCCCAAGTACAGTACGCAGAGAGCTTCATGGAATGGGTTTCCATGGCCGAGCAGCTGCATCCAAGCCACACATCACCAAGTGCAATGCAAAGCGTCGGATGCAGTGGTGTAAAGCACGCCGCCACTGGACTCTAGAGCAGTGGAGACGCCTTCTCTGGAGTGATGAATCACGCTTTTCCATCTGGNAATCTGATGGACGAGTCTGGGTTTGGAGGTTGCCAGGAGAACGGTACATTTGGGACTGCATTGTGCCGAGTGTGAAATTTGGTGGAGGAGGAATTATGGTGTGGGGTTGTTTTTCAGGACTTGG
>Olat_rnd-1_family-552#DNA/hAT
AAAGCATCTTNGCCACATTAAAGCGCTCTCCTTCATCCTGTCACGCTGCCTCATCATCACACTTTATTGTTTCTGGAAAGAATCGGTGTTTTTTTCCCCCCTTTATTTTTGAAGCACCGTTCAGGCTCCTGAA
>Olat_rnd-1_family-555#DNA TECLASS
TCCTGAATGTTCTTCTTCTCTGCTTCNGCTGAGACTCTTCTGATCTGCTGCCGTTGNTTCACATCCTCGGACAAATCTCTCTAAGAACTTTCNGGAAAATCNCCTTCAGCTCTGAACTCTTTAGAAGAAGTGAATTGGATGAAAAACATGAACTTTGTCTTTGAACNCACCTCTTTGTTCTGATTCAGGTTGGAGGACTGCAGTTTGTCAGAGATCAGCTGTGCNGCTCTGGCCTCAGCTCTGAAGTCCAACCCGTCCNATCTGACAGAACTGGACCTGAGCGACAACGACCTGCAGGATTCAGGAGTTCAGCAGCTGCGNGGTCTGCTGGAGAGTCCAGACTGCAAACTGNAGACTCTGAGGTCAGTAGAGGGTTGGAGTCAGTCCAGCTGCTTCCAGATGTTTGGTCCTAAAGTTAGTCTGAGAGCAAAGATGCAGAGTTTCCTGTGAAGCTGCAGCTTCTCAGTGAAGCTCTGAGGAGAATGATGACAGGCTTCAGGACAACAGTCAGCCAATCAGAGCAGCAGAAGCTCCAACAGGTGAAGATGACAGGAAGCTGCTGCTCTGAACAGGACTGAAGCTCCTGCTGCTCTTTCTGCTGCTGTGCTGCATCACTGACTGACAGACCAGGATCAGGAGACACTCCTTCATCTCTGTCTCTCTACTTTCTCTCTGCAGGTGGGGCTGGNGAGTCTGATGTTCCTCCTGGAGGAGCAGAGAGGAGCAGCAGCAGCAGCTGGTCTGCAGAGATGTTGTGACTGGACGGTGTTCCTGGGAGGTGGAGAGCAGAGTGATGGAGGAATCAGAGGAAGTGGAGATGAGTGTCAGAGCTGCAGCAGGAACTGATCTGAGATCAGCTCCACTGTCTCTCTCAGCATCAAGTGGACAGTTATTGTGCTGCAGCTCCCCCGGTGGACTGATGGAGAACTGCACTTC
>Olat_rnd-1_family-562#DNA/TcMar-Tc1
GCCTGAGTGCTTGATTTTATACACCTGTGGCCAGGCCAAGTGATTAGGACACCTGATTCTGATCATTTGGATGGGTGAGCGAATACTTTTGGTAATATAGTGTA
>Olat_rnd-1_family-563#LTR TECLASS
AGATTTGAGCAAAAAACNGTGCTTTAGACCACAAATGGTTACTTTAAAAAATGTTTCCTTAAAAGAGTTTGGAAAATTCNTGCCTGTGAGTATATAAAGCTGTTCATTTAGTCAGCAATGTATGTTTAGGTCGACCGAGCGTTAGCATTAGCCGTCCTATGGGAAATTCCATTATACGTTAGCATCAAGCTAGCGGACTTTGGCTTTACTGCTGTTATGCGTTAGGTCACCGGAAAAGGAAAGGCATAAAAGATCGATCTCTACTTTTATGGATCGATTATTGATTTATTAA
>Olat_rnd-1_family-564#Retro TECLASS
ATACTACTGAATTAACTCCTTTTGGTATCTACAGAGGACATTTGGGGCTTTTCAATGATACCAAATGTGAAGGGGCGGGGCTCTGGGAATTGTAGTTTT
>Olat_rnd-1_family-566#DNA/TcMar-Tc2
CCTTATGGTTGTGAAAGTACNGNATATAGAAAATATGATGAGAGGCAGAGAGCCGCACGCAGCTCAAGAGCCGCCTGTTAGCCCCCCCCGCNCTGA
>Olat_rnd-1_family-568#Retro TECLASS
GAATCAACATTTGGATGGAATCTGACCTCAGAGTCTNCAGTTTGCAGTCTGGACTCTCCAGNCCACCGACAGCAGCTTNACTCCTGAATCCTGCAGGTCGTTGTCGCTCAGGTCCAGTTCTGTCAGATNGGACGGGTTGGACTTCAGAGCTGAGGCCAGAGCNGCACAGCTGNTCTCTGACAAACTGCAGTCCCTCAACCTGAAGAAAACAAAGACAGACAGCAGTTATTGAAACTTTCGTTTTTCACTCAAATTCATTTGTTCACTGAAGGTGATTTTCCTGAGAGTTCTTACAGAGCTTTGTTGGAGGCTTTGATCACTGGCAGCAGCCTCAGAAGAGCCTCCTCTGAAGCAGAGTATTTCTTCAGGTCAAACTCTTCCAGATCTTCTTCTGATGACAGTAAGATGAAGACCAGAGCAGACCACTGAGCAGGAGACAGTTTATCTGTGGAGAGACGTCCTGACCTCAGGAACTGTTGGATCTCCTCCACTAGAGAACCATCATTCAGTTCATTCAGACAGTGGAACAGGTTGATGCTTTTNTCTGCAGACAGATCCTCACTGATCTTCTTCTTGATGNACTGGACTGTTTCCTGATTGGTCTGTGAGCTACTTCCTGTCTGAGTCAGCAGACCTCGTAGGAGACTCTGATTGGTCTGCAGTGAAAGACCCAGGAGGAAGCGGAGGAACAAGTCCAGGTGTCCGTTTGGACTCTGTAAGGCCTTCTTCACAGCACTCTGGTAGAACTGGACTGGACTGCTTTGGTTT
>Olat_rnd-1_family-569#LTR TECLASS
CATTCTTTCCAAAATCGCATACATTTCATTCCATTCATCCTCATTCAAGCCATTTTCACCGCTGTTGTCAAGTCAAGTCGTCAGCGTCATCAAGTCTGTCGTCAAAACAAAATTCACCGGTTTCCTCAT
>Olat_rnd-1_family-57#DNA/hAT-Ac
AGTCTCCTGCAGCTTCGCGCTGAGTGAGTGTTTTTGGTCCAACCAGCAAACGTTTAGCATGGCGAAATCTGCTATCTGTTGATGGGGCTCCAGCTGTCATCGAACAGCAAANTCAGCGCGAAGCTGCAAATAAATGTGTAAATATGTGGGAATAACATCAGCCTTTATTTTGTCNGGACACGACTGGAAACACAAATCCACGTGATTGTTTGAACGGTTTCTCAGGNCGNAGCGGCATTTCCGCCTTCGGCGATCATCGGGAGCTTCGCGCTCCGCTGTGCGAAGGCAGCTGGCGGTCCGAAGAACAAAGCTTGTCCGCGGTGCGTCCGAAGGAGGACCGCAGAAGGCGGAAATGCTGCTACGTAGTCCTGAGAAGCTGTGTAA
>Olat_rnd-1_family-570#LINE/RTE-BovB
TATCCCCCCCCCGTGAACCGCCACCTTAACGTGGTGGAGGGGTTTGAGAGCTCGAGTGATCCCAGGAGCTAAGCTGTCTGGGGCTTAAGCCCCTGGTAGGGTCTCCCATGGCAGACAGGTCCTGGGTGACGAGCCAGACNAAGAGCGGTTCAGAANCCCCTGATGAAAGAAACAACG
>Olat_rnd-1_family-571#Retro TECLASS
ATAAGTGCTAGTTTTAGATTTTATGAGGATTTATTAAGATGGGCCAACTTGTACTAAGATCGTATTCTCATTTTGTTCACATTTTGTTCTAAAATGAGTCATTT
>Olat_rnd-1_family-575#DNA/TcMar-Tc2
GTGATTTGAAGTGATATAAAGAGTTTAGTTGACTTGTTAGCATGTTCTTTATGCTATGGTTATCTGAATAATTGTTCATA
>Olat_rnd-1_family-577#DNA TECLASS
CAGTGATGAAAGTCAGGCAAGGAAAAAATCCCTGAACTTTTCTTTGAGCGATATGGCGGGCGCGGAGCGAAATTTTGGAAAAATACGTGGTCTTAGATGCATTCTGGTGCATTCTGGCAGCTAGTTATTCACTTCTTTATCAAGAAACTAAGACTAATTGGAGCATCATGATTTGTCATTCAAACCCCTAGTTTGACTCTCCATTAAGGACTTGCTGGTCCTAAAAAAGAATTTGGAAAATTGCTCAAAGTAACACAATCCTACAATCTACGCTTTTCCTTAAAGCTGCAAAACATACAATTGCTAAAATATAGTAACATCAAAGCCCCAAATGGCAAAAAGAACACCAGTAACTATGATATTCTATGAAAATACCTCAGTTATTTATACATTATTTCTGCTTTAGAAATGACTGATGTACAACATCCACTTGCACTGTTTTCTCAAACTATAATTACATCAAAATATGGGATCTGCTTTAAACTATAATTCTATAACATAATACATCAATTCTTTAACACCAATACTAAGTAATCTGGGAAATATCAAAACAAACATACAAACTAAACTAAACATTGTAAACATTATTTTTTAAGGGAGTGCGGGTCCAAACCATCAAATACTTATAATTAATGTCAACTATACTGAACTAAATCATGGTAATTAGGAAATACAAATAAATTAGATAGAGAAATGTATTCAAAATAAAAACTGAAACTCAAAACTAAAATTGAAATTATTTCAAAATGTGGTTTTGAGATTATTTTACACAAAAAAGTATTTGACCTACACTACCTTAAAAATCTTTTTTTTTTCCAGCCAAGACCACTTCAATTTGTTTTTTATCGTCTTCTCACAACTGAGGTCGTGACCACGCTCAATAATGACGATGCCCGCCATTATTTTAACACAAATTTGATCGCAAACTCTTCAGATGTGTTTGTGAAAGTTTAGCGTGGGTCCGCCAGTTTTGGTCTCTAGGGAAGCGAGTCACGCTGACCACGTGGTGCAGACAGAGCCAATCAGAGCCGTCGACGCATCCGAAAGCAACTAAAACGTCCCGTCATTGGTCAATTAGGCCGGGAAGACGAGAGATGGCCGCGACCATAGAGGAAGCGATCCGCGGAGAAATATAGAAAATAAAGCTAAAATTAGCTGATTTCAGACCATTTTTTAATCCGGAAAGCGATTTGTCCGTAGAGATCAGGTCTTTATTTCCCGGAAAGTACGTTCGGTTTGCTCAAAAACCCGGATTTCCGGGAATTCCCGGAAGACTTTCATCACTG
>Olat_rnd-1_family-578#LINE/L2
GTAAAAAAGGGGGTGGGATCATACAAGATTTCTCTTCNACCCACTCCTTTTCAAGCACACTGTNTTGTTTTATCTGTCTATTTTAAACCCTTGTGTTTATTTTCATTTGTGTTTGAAATAAA
>Olat_rnd-1_family-579#LINE/L2
TGNAGATCAGATGCTTTTAGCGGTTCCCAGGACTCGGCTTGNGACCAGGGGAGACAGAGCCTTTNCNGTNGCNGCTCCCAAACTCTGGAACGNTCTCCCCTNTTCTGTGAGGTCCGCCAGANCCGTCAGTGATTTTAAANCTCTTTTAAAAACTCATCTTTTTACTCAGGCTTTTAACTCCAGTGAGCATGTCTAGTGGGCAGCTTGTTTATTGTTATTTTATTGATTTTATTCTTTTATTGTTTTATTGNTTTTATTGTTTAATT
>Olat_rnd-1_family-584#DNA/hAT-Ac
TTAAAGCAAATTTTGCTTTTATTTAATCAAACGCAAGACAAATGTAACCCCCATTTCTGGGATGAATAATAAATAAATGAACACACTCTTGGAATCAAAGTCCCAGCTGTGTTTTAAGTCACACTTTGTAGTCTAGACTAAAAGGAGACAAACATTCACCTTGAGAGTAGCACCATTTTCTAAAGGATTAACAATACAGCTCATATCTGGGGTCTAAGGTTTTAATTAAATTAATAAACCCCGTCTTCTCCACGGTATATATGGGTACCATGTCTTTGGCTATATGCAAAGCGACCGCTTCGGTGATTGTTCTCCACCGTGCCCCTTTCC
>Olat_rnd-1_family-585#Simple_repeat
CTGTGGAGGTTCTGGNTCCTCCTGCTCCTCTTTAATCCGTGGAGGTTCTGGTTCCTCCTGTTCCTCTTTAATCNGTGGAGGTTCTGGTTCCTCCGGTTCCTCTTTAATCTGTGGAGGTTCTGGTTCCTCCGGTTCCTCCTTAATCTGTCGAGGTTCTGGTTCCTCCTGTTCCTCTTTAATCTGTGGAGGTTCTGGTTCCTCCGGTTCCTCTTTAATCTGTGGAGGTTCTGGTTCCTCCGGTTCCTCTTTAATCTGTGGAGGTTCTGGTTCCTCCTGTTCCTCTTTAATCTGTGGTGGTTCTGGTTCCTCCTGTTCCTC
>Olat_rnd-1_family-586#Retro TECLASS
ATTTTATTGATTTTATCGATTTCATTGNTTTCTTGATTTTATTGATTTTACTGATTTATCATTTTATTGATTCTAACCGCTATCACCGTTTCGTGTGTGTGCTGGGTTTTATTTCTCCGTACTGGAAACTGTTTTTAATACTGATTTTGTCTCGTGTTAACTGTANAGCACTTTGTGATCTTNATTTCGAAAGGTGCTATATAAATAAAGTTTATTATTATTATTATTATTATT
>Olat_rnd-1_family-588#DNA/TcMar-Tc1
AAAAAAAAATATTTAATTGAATTAGGGAATTTATACCGTGATTGCTGTCTTCTTATGCCTTTTACAAGTTTCCATGTGCATGTATTAGGGAGTTAATAAATTTTGTCTGGCCTCACGGACTCAAAAAAATAACTCATTGGATGAACTCAATTTAATTGTGGGCAGGATTTCCATCCAATAAA
>Olat_rnd-1_family-589#DNA/hAT-Charlie
GCAACATACGGTCATCGTAGCAGCAAGNTGACAGGATAGTAGGGGCGCCCTGGCGCAAATTTAATTAATTTTACGCGGAAATGGGTGGTTTTAGTCTAGGGGGAAAAAGGCTTTTTTGGGGGGCGCTCACGTGTCCCCTACGAGATCGCCACTGACTGT
>Olat_rnd-1_family-590#DNA TECLASS
TCATCAGGGCGGGTCCCACCTGACTGAATGGACCAAGTTCCTGGACCTCCAGCTGCATCACTGCTCCTGAACACACTTTTCTGTCTGATTG
>Olat_rnd-1_family-592#DNA/MITE
AAGCTNCTGTCACCAAACCTCCTGTACTGACTAATCATGACCTTATTGTCCTACTGCAACAAAGATTATGTCANAAATTCACNTTGTTTATTGTTAGGAATTTTTCATATTTAAATATNGATCANATTTGGTCAAAAATGCTCAATAGCTCTGAAGATGCTGAAGCTACTGTCACCAAACTTCCTGTACTGACTAATCATGACCTTATTTTCCTACTACAATAAAGATTATGCAAAAAAAAAAATTCTGGCATCTTCAGAGCTATTGAGGATTTTTGACCAAATCTGATCCATTTGTAAATATGAAAAATTCCTATAAATAAACAAAGTGAACTATTGACATTCTTTATTTTAGTATGACAATAAGGTCATGTCAAGT
>Olat_rnd-1_family-598#DNA/TcMar-Tc1
ATGCAGACTGTTTTTACAAACATTTGTGAAAGAATGGGCCGCTCTCAGGAGCTCAGTGAATTCCAGCGTGGAACTGTCATAGGACGCCACCTGTGCAACAAATCCAGTCGTGAAATTTCCTCGCTCCTAAATATTCCACAGTCAACTGTCAGCTCTATCANAACAAAATGGAAGAGTTTGGGAACAACAGCAACTCAGCCACCAAGTGGTAGACCACGTAAACTGA
>Olat_rnd-1_family-599#DNA/hAT-Ac
GTGTCCCACAAGATATAAACGTTATCTGCCATATTTAACTCACCAAGTCAGTCAATTTTCCGTTAATTAATGATGATATTAATTTCGCTATTCTCGCTGAAGAGGAGAGGTCTGTCTGGCTATTTGTGTGCACGGGGGGCGGGGCTGTTGTTCAGACAGCACGCGGCGCGCGC
>Olat_rnd-1_family-6#Satellite
AATAAACTAGAAGGAGCTGCATTTCCAGAAGAAAATGCAGGGTTGAATGCTGTATTGCTGAAAGAAAGCTTAATTTGTNAAAGAAATGGCTGAACTGAGCTGAAAGAGCTCAACATTTTAAAAGTAAAATGGTTAAAATAGGTAAAAACCTGTAAAAGGAGGTTAAGCACAAGGATTCCCTATGTATTTTAATGGAGCAAAAATCCTGGAATATCCGGGAATATCTGGAAAAGTTCAAGGATTTGAAGGACCAAAAGTCATAGCTGGAATAAGNTGAAAGAGCTGAACATTTTCATAGTCGAACGGTTAAAATAGGTGAAAAATTGTAGAAGGAGTTTAACTGTGAACTTCTGNACGAAAAATTCTCCATGTATTTCAATGGAGCAAAAATTCCCGGAAAACCTGGAATATCTTAAAAAGTAAAAGGATTTGAAAAACCAAAAGTCATAGCAGNAATAAGCTGAAAGAGCTGAACATTTTAAAAGTTGAATGGTTAAAATAGGTTAAAAATTGTAGAAGGAGTTAAGCGCCGAAAAACGGCGGAAGATACTATAAATAGATAATAA
>Olat_rnd-1_family-600#DNA/TcMar-ISRm11
TCATCCACATCACAGCGAATATCCTCTCTTGCAATGCAGCGAGGGAAGAAACGGCGTGCATGTCGCAACCATCCCCTACACTGATCTCCTGTAATATCCTCACACGCAGCATCCATTGCATGGAGCAGGGACCTCTGATCTTGAGCCCGATGCTCATACACTCTCCACCTCCAAGCGGAGAAAAACTCCTCAATAGGGTTGAGGAAAGGAGAGTAAGGTGGNAGGAACACTATGANCATCCTTGGATGAGTAGTGAACCAGGCCCTGATGAGCGGGCCACGGTGGAAATTCACATTGTCCCATACAATAACATATAGTGGTAGGTGAGGCCCTACGAGACCTCTCTCAGTTTCAGGGATCAAATCAAAATGAA
>Olat_rnd-1_family-604#DNA/TcMar-Tc1
TACACTATATTACCAAAAGTATTNGCTCACCTGCCTTGACTCACATATGAACTGAAGTGCCATCCCATTCCTAACCCATAGAGTTCAATATGATGTCGGTCCACCTTTTGCAGCTATTACAGCTTCAACTCTTCTGGGAAGGCTGTCCACAAGGTTGAGGAGTGTGTTT
>Olat_rnd-1_family-605#DNA/hAT-Charlie
CCAAACTGGAATAAATTATATTGATAATCCTTATTAATGTTTTATTTTTCCCTGTAATTCTGGTGTCTCCCCATAGATGGTGCACTACAAATA
>Olat_rnd-1_family-606#DNA/hAT-Charlie
CACGTTCTATGCGGGTCTTGATCGTGTGGCCAGATAAAAATAAAAAACATGGGTCTCTGATATTGTTCAGTGGGCCGGACCAAACATGGAGGCGGGCCGGATCCGGCCCGCGGGCCGTAGTTTGCCCACCCCTG
>Olat_rnd-1_family-607#LTR TECLASS
TGTGCAATGCGCATGCGCTCCTGGGCCGTTGTGACATCACAACGGCTCATTAATTCAAACCGAGCGTCTTTGCGACAGTTTGATTGACAGCGATTTAAAAGGAGAAATACT
>Olat_rnd-1_family-609#DNA/Zisupton
TTTGTGTGTCTGTTTTGTCTGATTATTTTCAGGTGTGGTGCTGGAAAGGGTGTGGCCTCCCATTGGACCAAGCTGATGGAGGCAGCCTTTAAAAGCACCACGTGGACCTCCAGCCTGTGAGAAGGGAGCTTTGCTGCAACNNGTCTCCACTGCAGCTTGGCNCTCTTCTCCATTTTGGTTTTGTTTCTCCACTTGTTTAGTTTGTGTT
>Olat_rnd-1_family-61#DNA/hAT-Ac
TAGGGTTGTGCCGATGGACGATATCATCGTCCATCGTGATGGGTGACTGACATCCCGATGGAGAGACCACCATCGTGATGCCACGCCCCCGCCACGTTGCGNGTCGACACCATAAGCCGCGGTTACATGTGCAAAATATCTTGATGGGATCAATGGTCGGATTAGAATCCAACCGTGTACATGGGCCCAGAAAAACGTTTTCAGAATATAACAAACGTTCACTAAGGTCACACTTTCGGTCGGAATAAATCATTCGCACATGCGCAGTAGGGTTTGAAAACCGGAAGGATATAAGTTCCGCCGAGCGGCTTTTTTTTTCCAAACTTTATTGAATGTAACAATTCAATACAAAACGATGTTAAACAGCGCCGAGCGGCTATATACATTGACATGTCAGCTCGGTAANATACGAGACGATCTTCTAAACGTGCTTTTAATAATGTTACGGTTATTATGAAGCGCCTGTTCGCTCATCATTTNAATTTTAATCCGTGTGGTCAGTGCTTTTTCTGAACGAAGCCAGGATTAGCAGTATGCTAACACGGGCTAACAACATTAGCTTTGGGTGGCGCTGCAATCTGCATCTTGGCTGCACGTAAACATGTGGGAATAACATCAGCCTTTATTTNGTCGGGACACGACTGGAAACACAAATCCACGTGATTGTTTGAACGGTTTCTAAGGACTGAGCGACATTTCTGCTTTGAAGCTCAAACCGCTGTGTGTGCTGACGGTCCGAGCTGTGCTCGGACACACACTTTTAGACCCGGTTCTGAGTTCGGTAGCTCGTNCCCCTAGAGCTGCGGGACGGATCGCAGTCCTAAATCTCCCACACATACCGCTCATGTAACAAAGCACCCCCCCCTTCCCCTCAAACACAAAGCTGTAAGTCCGCGCTCCGCCGGTCCACTTCACTAGTTAAGTGCGGGAGCGGACTACTTCTTTTCTATTTTGTTTGTTACTTTTTTGTTAAAGTCACTTCCCTCAGTTTATACTGGATCATCGCGGATNAGTCATTAGTTGGGAAATAAAATGAAAAAAGCAAAATAACGAATAGCAGTTATATAAGAACGAAAAATGTAAAAATACCCCCCCCCCCCCCCCCCGACGATGTCATCGTCCATCCCGATGGTTGACAGCAAACATCGTCAACGGCCAATTTAGGGGACATCGCCCAACCCTA
>Olat_rnd-1_family-611#DNA/hAT-Tip100
TCACTGCTATTTCACATTTGTTCCTAATCAATAGTTAAGAAGTTTTATTNACTTTTTTGCCCTGACTGCCTTAAGGTTCTGCTTTTTGTTACTGTTGCAAAGTTACATTTACTTTTTAGTTACTTTAGTTACCTAATTAAATTAAATAATTGAAAAATTAAATACAATTAAATTA
>Olat_rnd-1_family-615#DNA/TcMar-Tc2
CTCTAAATTGTGCTTACTGACCTCAAATTGATTTTCTGTGGTACACGGCGCTCAAAAATCTGTCAAAATGTTCGANTTTGTTAAACTACGAAGCCGCACCGCTT
>Olat_rnd-1_family-617#LINE TECLASS
CAGGCGAATAGATGGGAAGGGTAGCCAAGGAGATTTGTAGATGAGGAAGGTCAACATCCCACGTAGCAANGGATTGCAGCTCGGCTGGATTTGATGCCTTGTATTTGATATTAGTGGTTCTCAAATTTTTTAATTAGCCAAGGGCGNCTGGATACTGCAAAAGAGAACTTGAGANCCATGAGGGATCGTAGGTTTTGATAGTATTTTNGCTAGACTGAACCTTAAGCATTTAGAGGCGGAGTATAACAAGCCTCTAAATGGGGATGCATCTAGCAGAGTGTCATCTGCTTAAGCAGGGCAGACNGAAGACTGGCTTGCGGACACAAGATTTAACTCTTGAACTAAGCTTGAGAGCGCAAGTGATATATTTCCTACGGTCAGGGTAGAAGTTGCTCANGGTGTTATTTAAACACTAACCAAGTC
>Olat_rnd-1_family-619#DNA/MuDr
CAGAGTGGTTCGGCACAATGTTTCGGGGCGTGTGTCAACTAGCGCAGATCACGTGGTTGATGACGTATGAAGCGCCAAATGCTTCGTTTGGTCGAACCACGGTTCAGATGTCACTTGTGTTTTGAACAGTTGGGCGCGCTATTCTCTAGAAATACGAAATGAATCCCGAACGTTTCCCGACCAGTTCTATTGTTTCCCCTGTATTGGAATCAGCGTCAGTTCATTGCACTTTACCATGGCTCCTGGTAAAAAACGTA
>Olat_rnd-1_family-620#DNA TECLASS
ATGCTACGGTCACAAATACAACTGCCACCGCGCGATGGGGAGGCATCGGCAGAATCTTCAAGATTANCTGCCGCCGCCCGATTTTT
>Olat_rnd-1_family-625#DNA/hAT
TCAAGGCAGGGGGCGCCGGTGANCCCTGAGANNATGTGACACCGCGGCTAAAGAATAATAGAATNAGTGGTATAGCAAGCGGCAAGTGCAGCCGTCCAGTTATTCTTTAATATTGTTTAGCATCATTTTCTAAATGGAGGATTACGTGTCTAAACTCAGGAATTTGTGGAGACACGTCNCTGGCAGTGATCTCCATTGAGACAGAGAGACTTTTAAAACTGA
>Olat_rnd-1_family-626#DNA TECLASS
ACAACCCAGTCTCATCCTAAAATGTGTAGTAGCTACATTTGTCCACATGGAAATGCGTGAGAGTTTTACAAAAACGCCCCCTAAACTGTGAGGGGGATACGTTTCATTTTTCTATTCATTTTCTACGAGCCTTCTCAGGATCACGTGACTTTGGAGGTTTGGCCTGCCGTGAGCAAAAAACATGGCGGATGCACGTTCATTTTTCGGCGGAANATCCCATAAAACAAGATATTTTGAGGACTAATTTTTATTTTGACAACATTTCTAGCGAGAAATATACCATTTNCTTTTAAAATATGCTTTCATTTTGGACATACAGTTTGTAGTTTGCTTGTTTCGTTCAACTTTTTCTCCCAAAGGCTCTGGTTACGTTGGAGAAACACGTTAACTTTCATTCATATCTGCGGGCGTGCGCGTGGGTCACGTGACTGATATGTTTCTCTTTTTTCCGCGGAAAATGCCGTAAAATAAGAGTGATTGTGGACTAATTTATTTTTGAAAACATTTCTAGCAGTATATATCCCCTTTATTTTCGTAATATCCATTCATTGCAGACATGCAGTTC
>Olat_rnd-1_family-628#DNA/hAT-Ac
TAGGGATGGGTACCGAGCCCCGGTATTGAACGAGCCCCGGGGCAACATTCTTCAAGACCGCAGTATCGTTAAGATCTGACCTCAACGGTTCTGCTATCGGTACTGGAGAAGTCGCATTTTTTT
>Olat_rnd-1_family-630#LINE/Penelope
TGACGAAGGCGGAAGGTATTCCGCCGAAACATGTCGGTACGTTTTACACAAAACAAACCAGTGTCTGATAAAAAAATAATTTAAGNACTCAGTANAACTTATAGACACAATGAACTTCATTGAATCA
>Olat_rnd-1_family-631#DNA/hAT-Charlie
TATCTGACCTCCAGGGTAGTCGCTGTGTTAACTCTGGCTAAGCTGCATTTGATGTGTGTATTGAGGGTGGACACTTTCCTTGAAATAAACACAAGTACAATACTTGCTGTTG
>Olat_rnd-1_family-632#DNA/TcMar-Tc1
GAAGGTGGATTTCTCAGATGAGTCTTCAGTTGAATTACATCACAGCCGCCGCAAATATTGCAGGAGACCAACTGGAGCCCGCATGGACCCAAGATTCACCCAGAAAACAGTTAAGTTTGGTGGCGGAAAAATCATGGTCTGGGGTTACATCCAGTATGGGGGTGTGCGAAACATTTGCAGGGTGGAAGGCAATATCAATAGCCTAAAATATCAAGAAGTATTAGCTACCTCTTACATTCCCAACCATAAAAGGGGTCAAATTCTGCAGCATGATAATGCACGGCCCCATGTTGCAAGGATCTGTACACAATTCTTGGAAGCTGAAAACATCCCAGTTCTTGCATGGCCAGCATACTCACCGGACATGTCACCCATTGAGCATGTTTGGGATGAGTAGAATGAAAGAGGAAGCATGGAAGGCCAAACCAAAGAATCTTGATGAACTCTGGGAGNCATGNAAGACTGCTTTCTTTGCTATTCCTGATGACTTCATCGATAAATTGTATGAATCATTGTCAAACCGCATGGATGCTGTCCTTCAAGCTCATGGAAGTCATACAAGATATTAAATATGGATCTCACAGTAGCACTACTTAATTCACTGATGTTATGCAACATATTTTTGTTTTTGAAGTAAATTATTTGTTAAATTTTCNCATTACTCTCTGTAGGCGACAAAACTTTTGTCTTGCCAAAATGTGACCTTTCTGTGTTCATTAAATGATCAATCTTTCTTCAGTGAAGCAATTTTATTTTAGTATATTGAACATAATTTGGGAGGGTTTTAGCTTTCATATGAGACATTTCTAAAACCAATGGATTCATTAAAAGTGAGGTTATACGCTTTTGTTTCT
>Olat_rnd-1_family-634#LINE/Rex-Babar
ACAATAAATAACAATAAAATAACAGTTCATAAAATAGCAGTTCATATCAGGCAGGTTCGTTAAACAGCCTGATAGCTGNNGGGACGAANGAGTTCCTAAAGCGNTCTGTCCTGCAGCGCGGTGAAAGGAGCCTNTTACTGAATGNGCTCCTCTGACCNGACATCGTGTNGTGCAGAGGATGNNCGGGATTGTCCAGGATGCTCTGAGTCAAGCCCTCATCCTCCTCTGCANCACAGATCCCANAGAGTCCACCCTCCTNCCGATCACAGATGCACANCTCTTCGGATCAGT
>Olat_rnd-1_family-638#LINE/Rex-Babar
CCTCACCTGGACANNAAACACGTCACAGCTGGTGAAGAAGGCCCAGCAGAGGCTGTACTTCCTGAGGNNGCTGAGGAAGTTCGGCCTGCCCCNAAAGATCCTCAGCAACTTCTACAGCGGCGTCGTCGAATCCATCCTGACCNGCTGCATCACAGTGTGGTNCGGCAGCTCCACCGCCGCGGACAGNAAAAGNCTGCAGAGGGTCGTCAANACNGCNNAGAAGATCATCGGGCTCCACCTCCCCTCNCTGCAGAGCATCTACANNCGCAGGGTCTGCAGGAGAGCNGCCTCCATCATCAAGGACCCCACCC
>Olat_rnd-1_family-639#LINE/L2
GGAGATAAAAGCGTGGATGAGCATCTCNAGNTCAGATCCGGTCGACATTGTNTTCAGTTTNGCAACGTTCCTCAGATGATAAAAACAGTTTTTGACCGAGCGNCTCGACATGAGAGTCCAGGGACANAGCCTGGTCAAACCAGACACCNAGGTTCCTGAGACTGGGCTNGACAGAAGAGGCAAGTGAACCGAGGTGACTATCTGGCGGAGGGAACTTTGTCGTCAGGAGCAAAAATTATNACCTCGGTCTTGTTTGGGTTCAGGAGTAAAT
>Olat_rnd-1_family-640#LINE/Rex-Babar
TCTTGGGNACCGGAACCACGCAGGAGGTCTTCCACAGGACCGGCACCTTCTCCAGNCTNAGGCTCAGGTTGAAGATGTNCGTGAAGACCTCGCAGAGCTGGTCGGCGCAGGCCCTCAGNAGTCCGGGGCGACGCCGTCNGGNCCCGCCGCTTTCCTGGCCTTNANTCTCCTCAGCTCCCTCCTCACCTG
>Olat_rnd-1_family-641#LINE TECLASS
AGAGAACCCAGAAGGCGCCGTCCGCCCTGTCCTCCTGTTGGCCGGGGTGTCAGCATTAAGCAACACAAACACCCCGGCCAAGGGTGAGAAAACACTCGTAAACAGTCTAAAATGTAAAAGTAATAAATAGAAGTTAAAATATCATAAAAAGTATACAAGTAAAATTCTAGATTAAACAGATATGTATATGATAAAATGTCATAAAATACAAGAATAAAAA
>Olat_rnd-1_family-643#DNA TECLASS
TAATTGTATTACTACAATAAAAATTACAACAATGTTTAGCAAGGTAAAGTTTTTGCGTCACTTCCGGTATTAAGGGTATTCCCTTTCCGTTAGCAGCTGCTCGCTTTTTNTTAATTTTTCTCCGTCTTCTGCTGTCGTGTTTTG
>Olat_rnd-1_family-644#LINE/L2
TTTCTTCCCGTTAAATAGCTTTTGACCCAAGTTAGCGCTAGTCCTCTTATCCCATACGCTTCCAGTTTGTCGAGTAGGATGTCATGATCGANAGTGTCAAATGCCTTTTTTAAGTCAATGAAAACTCCAGCTGCATATTTCTTTTTGTCCAGAGCGTTTGTGATTTCTTCCACAGCATCAATGATAGCCAATGANGTTGATCTGTTTTCTCTAAAACCATATTGGTTTTCATTTATAATNTTATGTTTNTCAATAAATAAAGCTAATTTATCATTGAATATTTTTTCTAAAATTTTTGAGAATTGTGGNAGNAGAGAAACNGGTCTATAGTTTGTAAATTGGTGTTTGTCCCCACTCTTATAGATAGGAATCACTTTNGCTATTTTCATTTGGTTTGGGAATCTCCCNGTTTGTAATGATAAGTTACATATGTATGTTAGAGGCTTAGANACACTATNAATGACCTTTTT
>Olat_rnd-1_family-645#DNA/hAT
CCATAGTCACAACAGAACTTTGTTTGTCCNTGTCAACTGACATGTTTTATTGTCATTGAAATTAAGAAGTTGATACAAAAGACGTTTATCAGAATTCTGCACCGCATTATAACAGTTATCAGAACATAAAAAATAAAAGACCATAAGCATGGCAAAAATACAGTTAGCTAGGAAATATTNAATCAATATTAAATAAATAATATAAAATAAATATTNTAAAAACATTTATGAATTGGAAATTTAAATTGTCATGTTCTATATCGATCTCTACTTCAGAGAAGAAAAATTAGCTCATGTTTTCCGTCTTCAATCCTTTGATTGGAANATTTTTAGTTATGACCTGTTGAATTATGTTTTGTCCCCATAGANTTGCAGTAAATGGTAAATATTCATTTTTAAAACTACCTACAGATTTATGGAAATTCTATTGGCTAAAAATATAACCCNACATTTGTAAAACAAATAAAAAATAAACTTCATATGCAGGCTCAAAATTAACCCCTAAATCCCCAGTTAAATGGTCAAAAAAACATTGTGAAAACGTTTAGGCTGCCACAAACGATTATTAAANTAATGACCAATCTGAAGTTATTTGCCCCATTAGCATCTTATGGCAGCAGCAGCATGCTACCATCACAGCTTATTTAACATTATGAACTAATATACAACAACAAAACACAACAAAANAAAAAANAAAAAAA
>Olat_rnd-1_family-646#LTR TECLASS
CTGTCACCGGAAGTAAATAAATCTTCAAAGTAAAGTGTCGGTGAAGGTTCTCATTTTCAAAGTAAAACTATCAAGTGTTT
>Olat_rnd-1_family-649#LINE TECLASS
CTCCGTCTCCGTGGTGGGGGTCCGGTGCGCGNGAGGGTGGTTGCTCCTGGGTCTTTGTCTGACGGTGGGGCTCTTGGATGCCTGGATCGGCCGGGTTGCTGCGCTGTCTGCCCCTGGCTCTGGGGTGTGGGGTGCCGGGCCTCCTGCCTTTGCTGGAGCATTCAGTGTGATCAAGGTACACTCTAAGAAGCACACATTCGTTCAACCCACCCGCTTATTCACCTTTGCACAAATACGGGCATGGGTATTGTTTTT
>Olat_rnd-1_family-650#LINE TECLASS
TGTGAGGGATCGAGCGGCCAAAGAGGACAACAGAAGTTTATCAAAAATGAAAATTTTAATTTTCTCAAAAAATGTAAAAAGATGGACAAANTGGGCCCTTAAAAGAGGTCAACAGAAACANAATTAACTCAGGCAATAACTTTAACTTAACCAACTGAACAGACCAAGTAACAGAAACAAACTGACCTAACCAAAGACACAACAGGGGAACATATATAGTGGCTGATCAGACCACTTGAGAAACACGGGGGGGAACTAACAGACTACAAAAGACATTTAACAAAGACTACAAAGACAAGACTAAACACAAAACTTGGCCTCTTAGTGGAAAAGAAAAATNNNCAAAAATGGAACAAAATGAATAATGAACAACAGAAGCAAAGCAAATAAACATTAAATAAGTCCATTGGTTTCTCCCCTGGAGGCTTCAGTAGATGGCGCCTGCCCAATTGCCTGGCTGGAGTATTTAAAGGCTGTGNNGACTNGCGCTCCTCCTTTGCCAGNCCTGACAGCACGGCTCCAGGAGCAGAACCTCAGCCACACCCGTAGCGACCAGTAGCCCCCTCAGCACTGGCAACTCAAAAACAGGTGACATTAATTAAACAAACCAAAATAAGTAAACTAAACAAGTGTCCATGTGCTAGAAATTATTGAAAATA
>Olat_rnd-1_family-653#DNA/hAT
TAGTCTGTTTCTACGGCACCAGTGTAGCTACAAAGCAGCTGTCAGCTCACGTCTGCCCCCTGCTGGTGAGGCNTGCCTCACCTGAAGCCTTTTCTGCGGGCCTACAGCAGCGCTTTCACCGCACGTCTCTGTTAACATTGAGTCCTGCCGTCAGACATGAGGCGCAGCGCTCCGGAGCCTCACCCGGAGTTTCCGCTCCGTCTGTGATCGCGCAACACTCAAATTCGGCGATTTTAACCTCAGAAACTGTGGAAAACGTGTCGAGTTGACTGAAAATGTATATTTAACACGGATCAGTGGAAAATAATATTTACTTAATTTACCTTTTTCTATTTTATCACGATTATGACAGGT
>Olat_rnd-1_family-657#DNA/hAT
AACAGACCGAGGACGTCTNTCTCCATTGAGAGGGAGAGACTCATATAAACTAAAGGAAAATAAGGAAGACTTTTCCAACAGATCATAGAGCTTTTTGTGGAGAAGGATCGGCGCATGGACTCAAAAAGTAAGGCCAAACATGTTTTTCAATGTTTGTTTTTTAAAAATAACATGGGAGTAAGTGTGGAAAAAA
>Olat_rnd-1_family-658#LTR TECLASS
ACGACGTAGCTAACGACACTAGCAACGGTTGCTAAGGATTTTCCTGACGACACGGTGAGACGACGTGGCNAACGACANTAGCAA
>Olat_rnd-1_family-660#Retro TECLASS
GTTACTCGCCCAGGGAGTAAGTTAGTGTAGAACCGCCACTGACTGTTACTGTTGGAGCAGATATGGAGAAACGGATTTTCAAAGCATCAATGCAATTAAAGCAGGAATAGAGTCAAAGACTTTGTTCAGACACAAAGACAAACAGTGACAGGAAACCGATAATGAAGTTAACAAATTTATTCCGCTTTTCATAGACGGATTATCCAGAGAACAGTGTGTTAATGGATCCCTTTAAGCTGAACTAACTCTATCAGTTAGAAACATTTTTAACCCAGTTTGAATGAAATAAAAAAAGTTTAATAAATGAGGTGAAATCAAGTAATAAAAATAAAGATGGTTTAGGAATTTTTAATGTTTCTCACCTTCA
>Olat_rnd-1_family-663#LTR/Gypsy
CCGGGCGGGCGGAGGGGAAGCGGACGGCGGGCACAGAGGACTGTCCNNNACNGGCTTGATCTGGGAGACGTGGAANGNGGGATGNACCCTGAGGGCTCGGGGCAGNCGNAGGCGGACACAGGCGGGATTGATGACCTTGTCGATGGCGNAAGGNCCGACGAANCGGGGAGCCAGCTTCCGGGAGGTGGCCTGGATGGGGATGTTCCGGGNNGAGAGCCAGACCTTCTG
>Olat_rnd-1_family-667#LINE/L2
TTCCAAAGCTTCGGAGCAGCAACAGNAAANGCTCTGTCCCCTCTGAGCTTCNTCTGGACCTCGGTACCTCCAGGAGCAGCTGATCAGCTGACCTGAGGCACCGGGCTGGCGAGTAGGGAGAGAGAAGCTCAGAGAGGTACGGCGGGGCNAGACC
>Olat_rnd-1_family-668#LINE TECLASS
ATCACAAAACCACTCCAGGCATAGAGAGGGAAAGATCAAACGCAAAACACGAAAATCCAGAACAGGAACACGNGGCCCAGGATCGAACTACCCAGAACGAGAACACAAGATGAACGGATGACCGTGGGACCAAAGCCACAGCAAATTTCAGGTGGCCCAATCATCGACAAATCATATCCAACCAAAGANTGAATAAACGACGCGCTGCACAAAAGCTAGAGATGACATAATGGGGAGAGGCAAGCATCAATGAACCATCCAGATCCATAGAAGAAAAATAAATCCGGACGGGCGGAGGACCATACATTATAGACAACGCGGAAACCCAGATTCGAAAATAAAGTTTTTGCCACAGAGATGCAAAAGACCGGGGATACAGAGGAAANTTGACCACCGAGAAATCATCAATAACACGCAAAACGAAGGGGACCCATCGCCTACAAATATCCAGCACAGGGCTTCTGATAAAGTCGATNTTATGAGGACTGCCACGACAGCCGAAAGGTAAACCGACAAACACTTCGAGCGCCAACTGAANGCCAAGAGACGCCACTGAGAGGCATAGAGGCAGAACAGTGAGANCATCAGCGACAGTCATCCTCAGCCTTATATCGCGTTCGGAGGAAAATCGTGGAGACGGCATGGGCAGCTGAAGAAAACATATACTAATCCTGAAGGCGCACGAGGAACCAGGCCGCTGATGCCCAGAAGATGAACTGCGAGGCGCTAACAGGTCCAGATCAAGTCACGTCAACCTGAACACTTCCTAGGGGCCACCCTCAGTGGCGGCTTTGAAAACGATGCCCCGGAAGAATCCATCACATAGCCCCCACAAACCTCCAACCAAACCAGAGAGAGAATAACAAATTAACTGTCCAGCCGAGAAAACAAGGCCGCGACGAGACCGACACACTCACTAATGCGGCCGACGCAAGTCCCCGAGGCCAGGGCAGGACCCACTGGGGTACACAGAGCGGGGAAAAAACAGGCGGAGCAGAACCAGATGCAGAACGTGCGGGGGCAACGAACGAGGATCGCCGAGTGAATAAAATGAGCCATAGACGC
>Olat_rnd-1_family-67#DNA/hAT-Charlie
GGGGGGGGGGCTGTAATCTGTTGCCTTAAGGGACAAAGACTTTTGCATATAGCATGAAAAAAATTCAAGCAATGATGATAATTGCTATCACTGTCCCTAAGGATGAGAACAATAGAACTCATTCAATTTCCACTACAATGTCTAGATGAGTGTCAGCTATGTCTGATAACTTGGCCAATTAGCTGGACCGGGATCTTGCAAAGTGCAGGTGGTTAACGTCCAGTGTGATGAGTCTGTGGACGGCAACAGTACAGCATAGCTTTTGGTTTCCACAAGAGAAGAACTCCTGACACATCTGCCCTAACAGACAACTACAAGAGGAGTTGAAATGTATAACACGGTGAAGGAGTTTTTGTGCAGAAAAAGGTACAATTAGAAAAGCTGGTAGCAGTGACTGCAGACGGGACTCCTGCTATGATCAATAGACAAACAGGTTTCATCACTCACTGTAAAGCTGACCCAGACTTTCCAAAATGTCTGCATTACTGCTGCGTCATTCACCAGCAGGCCTTATGTGCAGAAGTGATTGGCTCTGGACATATAATGACTCTTATTCTGAAAATCGTAAACAACCTCAGCTGCAAAGCAAAACAGCACAGGATTTTTAAGGTGCTATTGGAGGAGATGTCTGTTGAATATGGTGAATATGAACATTGTGAATCTGAACTTGCATTCTTGACTGACATTACTGGAAAACTAAACCACTTGATCTGCGAGCTGCAAGACAATGGCAAAACTATATTTTTTTTGACCAGCCTGCCTGAGCCAGTGTTTTTCTTGTGGGGATCTTTTCTGCCAGGGCTTGTCAGCTTGGTCAGTGGATGTTGCTGCAGTTGTCTCCCTTGCTGGGACAGCTGGAGTTAAACACAGCAGCTCACGGCTGCTGAAGTGGACCCCGTTGCTGTCCCAGTCTGGATGGGCAACTGTGGCGATGTTCCAATGGCCAGGCTGGCTCCTGGTATGAAGAGATTCCCAAATACCATTTCCTAACCGCAGAGCCAAGGATGTGTTTACATGTTTAGGTCAAAAATGTGATGGACAGCTTCATGTTGTCTAAACATGCCACCCTGTTATTAATCCAGTTGATATGGTTCTCCATCTGTGTCTAGGTGATAGAAAAGCATTTTTTTTTATATTTAGAGCTCTAAGCAAACAAACAGTTGTCTATATAAAAGAGCTTTTACAATTGTGCACTTTTAGCAGGTCTCTGAGTTCATGTGACCAATGTATGGTGGATTTTCACAGACCTTGTTTAAAACTGAAGGTGAGAGAGACTTAGAGAAATGGCTTCATTGTTCTGGAGTTCTTTGTTTCATCCACAGAAGAGTAGAATTGGTGATTGATTTTGAAAAGCTGCTGAAAAAAGTATCTTTTTCAAATTGCAATTTCTAACTTGGGTTTTACATTTTGTGTTCCATTTTTTGTGCTTTAATTGGGAAGCATTTGTTATTTGTTTGGTGTTTTTAAGGTTCTGCAAATATACACATCATTTTTTAGAGACATTTGTTATCAGTTGTGTTTGTTGATTTGTAGTTTAATTTCATTGGATGTATAGATGTCGTGTGGGGGGGNGGCTCGAGAGCCGGTAGGACCCAGACGCAGAGGCGGGAGGCAAACGGGTTCAGGGCAAGNGGGTTTAATNAACAAACAAAAAGCGCTGCAGAGCAGGATGACAAAACAAAAACAAAAACTCACTGTGGCGTGGCGAGGGACATGGACGCCAGACAAGAAGACGTGAACAACATGAGCAGAAGTTAATGGACCAGCACAGGAGGAAGGCAGAGACAAGACTTANATACAGACAGGGCAGACAAGACACAGGTGAACACGATCAGGGCAGATGGGGACCAAAGGAAGTAAAACTCAAGAAACATGACAAGACAGGAAACCTTTCAAAATAAAACAGGAAACAGAACCAAACAAGACAGAACAAGAACTAAAGCGAAAAACAAGACAACAAACTCAAACCATGACAATAGAAAGGAAAAGAAGTTCAAACATTGATTATAAAAAAGGATATAAGAGATAAAAAAAAAGAAAAAGGAAAAGAAAAAAGATAAAATATTGATTTAATTGCATTTTGAATGAATAAAAAACAATGATTAATAGAATCAGAATCAGAATCAGGAATCAGAAAAAGTTTTATTGCCAGGTTCAGTAGAGCGCACTTTACAAAACGAGGAATTTGACTTGGTGTATAGTGCAATTAAGAATAAGTTAAAAATTAAGTTAACAACAACAACACACTATATACAGTAGAGTAAGGTGAATTAAAGTGGGAGCACAGATGGGCTGGGATGGTGGGGCCTGTAAGTGGCACCGACAGTCCTTTGGTGGGCGGGGGGGGGGGGGGGGGTCACCTGGGGCGGAAGGACTCCACAGAGGTCACCGGGGAGTCACAGAGGATGACAGGGGGGAGGGGGGCTGGGGGGCTGTCTTTGGATTATGCATGCCTGAGTAATGGCCATTCTTACTCCTCATCTCTCTGTTCACTGCTTGCTAATTTACATAGCAGGGGTCC
>Olat_rnd-1_family-670#RC/Helitron
TTATAAAATATTTGATTAACCCTAGTGACAATTCACGGGCAATTATTCCCAGGTTTACATGACCGATCCTGACACTGTGGTAAAAAATCGACTTTGTTTAATCCATAAAAGTCATGAAAAGAGCTGGAAACCCCGCTAGCATTGAGCTAGCTAGCATGCTAACACAGGAGAACAATGGTGATAGTTTTTCATGCAACATCTAACTTTCTAACATCTTTTTTCACTAGCAGCTACTGGTGGAGCTCCTCATCTGACTGTGCTGGCGTCCTCTGGTTACATAAAGTACANGTTTGATCGTTTAATATAGTAAAAGATNTGAAAAACATGAAAAACTTACCGGCACATTCTAAACTGGTCTGTTGACGTAAGACTCGGTGTTATTCGGTAGCCAATGAGCTTCTGGATATCGGGGATGTCCCGCCTCCCCTCCCCTTGACTGACGTGTCGCTGNTTTTACGTGTCGACAGGTTTTAGAATCAAAACCGCAAAAAATAAAAGCGCAACTCAAAAAATAAAAGCGCGACTCAAAAAGACAATTTCAAAATAAAACCGCAACTCAAAAACAGGATTTCAGAATGGCGAGAAAACAAATCGGCAGCTGAGAAATATGATTGTGCTTTGGGTTATAGCTTTTGGTTGCAAATTGTGGGTTTTGGTTCTCAATTTATGCATTTTGATTCGCAGATTTGGGGTTTTGATGCGCGGTTTTACNGTTTTGATGCGCAATACTTTAGGCGCTGANTTGACACCATA
>Olat_rnd-1_family-674#LINE TECLASS
AGATCCAAGCCCAAAAGCTCTGATGGACTGGGGGTCTCTCAGCACAATGATCAAACATTTCTTATCATCCAAACAAAAATATGTTTGTCCTGACAAATCTTATTGGCTGGACATTTGCTTCTTGCTTTTCTTTCCTGGAAAGAGGGGATGAAAACACTCATCCGTCATAAAATTCAATTTCAGGCTGCAGATTTACTGACAGGCAAGAAAGGAGACCAACTAATCACAAGAAGTGTCAAGCAGGGAGGCATTGGGTCCCATTTTTAGAGTCTTTGGTATGACTCGGCCGTGGGTTTGAACTCACGACCTTCCAGCTGGTTGTGTCCTTTACCAAAAAAAAAAAAGTATTTATGGTTAAATTAAACGAATTGATTAAGGTCAGTCTTGTGTTTAAATACGCTTTCAGTTACTTGGAAAAAACTCTTCGAGTTTCCATCTCGTTATGGCTTTTTTATGGATTCTGCCACCCTTACCAGCAGCTTTTCTCCCTTTTCCATAAGGAGTCGTCTTCACGCTCACAATTAGGCCAAAATAAAATTTACTGTGAAAAAATCTGGTTACAACAATCACAAATTCAGTTTATGCTTAATTT
>Olat_rnd-1_family-675#Retro TECLASS
CCCATTACATTTTTAAAGGATAAACCATTTTGTACATACATAAGCCGCACCTGTCTATAAGCCGCATGTGCCCACATTGAAA
>Olat_rnd-1_family-676#Retro TECLASS
TGTGTNATTGTGTGTGCGTGCGTGCGCTCTCGCGCGCACGCGTGTGTGTGTGTGCTGAAACCGGTGCTCGCGCGNTGCAGGAAGAGAGGGGGGAGAGCGCGTGCGAGNGTGTGGAGCGCATACACGCGCGGTCAGTCGCGCGTTTCGGAGTTAAGGAAAAAGTAATAAAGAAGGTTCCTCTNAAAGAACTGAGACTGGTTCTTTTGTTTAACCCGCTCTGGAGGCTCTGAGGGTCCGAACGCG
>Olat_rnd-1_family-677#LINE/Rex-Babar
GAGAGCGTCCTGACCTNCTGCATCACGGTGTGGTACGGCAGCTGCACCGCGGCGGACAGGAAAGCTCTGCAGAGAGTGGTNAAGGCNGCGCAGAGGATCGTCGGCTGCCCTGCCNCCCCCCACTGACATCTATGAGACCAGATGCAGGAAACGAGCCT
>Olat_rnd-1_family-68_SINE3#SINE/tRNA-Core-L2 SINE_scan
GGGCGGCCGTGGTGCAGCGGTAGGGCGGTCGACCATGATCTAAGATTGCAGGTTCGATTCCCGCCTTGCACGCCCATGTGTCGAAGTGTCCTTGGGCAAGACACTGAACCCCACCTTGCCTCTGGTGGGAGGTTGGCGCCAGTGTTGGCAGCGGAGCCGCCATCAGTGTGTGAATGTGTGTGTGAATGTGTGTGTGCATGGGTGAATGGGACTGTGACTGTAAAGCGCTTTGGGCCTTCGTAAGAAGGTAGAAAGCGCTATATAAGTATACGCCATTTACCATT
>Olat_rnd-1_family-680#LINE TECLASS
CAACAACATTAATAAATGAATGGATATTTTTTTAAGGGCGAACCTGAGCACCAGGAGAAAACCCAAACAGATTTAACATAAAAAAGGCTTAGTTCTTCATCTATTAACAATAAAAAAA
>Olat_rnd-1_family-681#Retro TECLASS
TATATATATATTATAATGTTGAACTGTAACACTTGAAGGTCACTTTACTTTGCTGAATGTCACTTTGTTGCTGCCGCAGACAANAGAATTTCCCCATCGTGGGATAAA
>Olat_rnd-1_family-683#DNA/TcMar-Tc1
AGACCATGTGACCTGGACAATGCAGCAACGGTCTACCGTCCTGTTCACTGATGAGTGTCGGGTCACCTTGCACAGAAATGATGGTCGTCAGCGTTGCTGGAGAAGGCGAGGTGAGCGATACGCCGAGGTCAACATGGTCCCCAGGGTTGGCTTTGGTGGAGGAGGNGCAACAGTCTGG
>Olat_rnd-1_family-684#LTR TECLASS
TTGTAGGTCTGACATGGACCATAAATCAACCATCTCTGGGACTGATTCAANCCGTGGGAACCGCCGCAGGCGTCCGCTCNCGTGTGGAGAACAAAGCTCTAGGATCGACTTCCTGCGGTGACAGTTCCTGCCACCCGTGGGGATTCCGTACCGTGTCCGTCTGTGAGGTNCCCCCCCAGAGACCAGATGCTGTGATTCCAAGTATGGGCTGAAGGAAGTAGGCGGGCTCCTCTGTCAGCCAATCTCGAGCGACCAGAGGCGGAGATTCGGCGGCCATCNTGCTTCCGGAGGAGGAGATTCTGACCACATGCTTAAAAGNCTGNACTCAAGGAACTTTCCTGTGTCTCCAGACAAGCTGCACGTGAATTCGGAATGTAACTCTTGCGTNTTGCAGGCCTTGACTTTGGGAACCCAGATCGATCTGTTTTATTTTGTTTTA
>Olat_rnd-1_family-686#DNA/TcMar-Tc2
AAGTCTTAAATTTTCTCCAAAATGTACGGGGCGCCCTATGAGGCGGTGCGCCTAATGTGTTGTTGTGGGACTTCGGTAAAGAGGACGTAGGAGAAGACGGCATGAGAA
>Olat_rnd-1_family-690#DNA TECLASS
AGCCAGCAAGGCCAAGTGGGCCCCATATGGTTTAAAAGTGGGCAGAAAATGTGGGCCCCGAATGGGTTTGTCCGCAGTTTCCAT
>Olat_rnd-1_family-692#SINE TECLASS
TTCAGCCAATTGTAATTGACCCGACTTGGTAGAAGCAAGCTTGTGATTGGACGTCTTTTTGTTTGCATCACATGTACATAAAAA
>Olat_rnd-1_family-694#LINE/Rex-Babar
GGCCTCTCGGACATTTACCGCNCCCGCCTCACCCGCAAAGCCATCAGGATTGCAGNCGACCCCTCNCACCCATCCCGGAGACACTTCAGCCTGCTGCCNTCAGGGAGGAGGCTACGGAGTCTNCAGGCCAGGACCANCAGACTCAGGAACAGTTTCCTCCACCAGGCAGTCAGGACGCTNAACTCCCTCCCTGCCCTCCCCCCTCTGCCCCCTCCACTCCGTGCTACAAGCTCACATTGAAAACTTTCACACCTGTTCAGAACATCATCTTCACCAAAGACTGCCATCACTGACTCATCTACTTACTGTTCTTAGCACTGTTGTCACTTTAAACTGCCACTTTAACCATCTCATTGCTCTTTTGCACTGTTTAGATTACTGTTATTCTTCTTATTATTACTGTCATTTT
>Olat_rnd-1_family-697#DNA/TcMar-Tc1
GTTGGTAGTAGGCAGTCAGATGTTGCAGGTGAACTTGGTGAGTCTCAAAGTGTCATCAGCAGACTTGCATCAAGACACAGAACTACTGNCAGAGTTTGTGACAGACCCAGGAGTGGAGCCCCGCCAGTGACAGACCACAACCATGACCAGAACCTAAGGACCTCTGACCTCAGACATGGTTTAGCAAACGCCACACAGCTGCAGGCCCGTTTACCAGATGTGAGGGGTACTAGGGTTTCCAGACAAA
>Olat_rnd-1_family-698#LINE/Penelope
AAGACAACAGACACCGCAGATGGATCATGGAGGCGGTGGAGATNCGAAAGCGAGCCCACACTTCCATGAACCGGGATGAGGGGGCCTTCCTGCTCTCTCACACCTGGAGCAACATCCTCCAGCAGAAAAACGGACATCAAGGGGCGGAGTCACTTGTCAAAGTTTGACAGGTGACTCCGCCTCAGTCACAATCATCTGTTTTT
>Olat_rnd-1_family-700#LINE/L2
AAAAACAAATAAAANAATGAAATCATAAGTTAATTAGGGTGGATATGCNAGTTTGAANAGGTGGGTTTTNAGNTTTTTNGCGAAC
>Olat_rnd-1_family-701#DNA TECLASS
GCACTGGCTGTGGCTCAGAACTGATTTGATGCTAGCACATGCAGATTGTTGAATTCACTTGCACAGCAAATAAAATGAAATGCCAGAAAGAAAGTGACTATTCGCA
>Olat_rnd-1_family-703#DNA/TcMar-Tc1
CAGAACTGCATGTAGCACTTGTGGAAGAGTGGAACGCCTCAGAACAACATCATGAGGCTAGTGAGGAGCAGGAGACGTCGCTGTCAAGCTGTCATTGCAGCAAATGG
>Olat_rnd-1_family-704#DNA TECLASS
GGAGAACATTTTCAGGATTTGTTGTTAAATGATCCAAAACAACAGTGACGTTTATGTTTTGTTTACTGCTGAAGTTAACCAGGAAGTTGAC
>Olat_rnd-1_family-709#LINE/L2
AGANATAACTTACTTCCAATAAACTTACAGCAAATGTTCAAGGACAGAGACGGGAGTTACAATCTAAGAAANCAGCTGAACTTCAAAAAGCAGTGCATTCGNACNACAAAAAAGAAAATGTGCTTATCAATTGTGGTGTGGATTTATGGAACGGATTGGATGAAGGTTTAAAACAAACCAAAAGTTTACATGTATTCAAAAAACCTACAAGANGTCACTGATGGAACTGTACAAGGCCAGAAACGATCAATTAAACAAAAAATGTCACTTCTGCACAGGTGCTATGCAGAATTGTANCGTGAATGTTTTGTA
>Olat_rnd-1_family-711#Retro TECLASS
CTTCATGATGCGCTTCTGATTCNTTTTCTGCTGCGTGGTTCTGCGTCGTCCGGTTATTGTTTCAGGGGTTGTGGGGTCCTTTCTGTGGTTGTGAAGGCTGGCGGTCCTCGTCTGGACAGGTTTCTCATGCTGGCTGAATTTGTCGTGGCTTTTAGCATTTGTTCTCTGTTGCTGTTTTGTTCTTTGGGAGCTGNGTGTGAATCTTGACTGTCTTTAATTCGATGCTGGCTTTATTATTATGGCGGTTCTTCTGTTTGTTTTCTTCGTTGTTGTAGCTGCTGGTTAGTTAGNATGTGAATCAGTNTCTCTTGGACCCGTCTCTGCTCTGTGGACATTTTTCCCTATGATTGGTCTCTCTTATGCA
>Olat_rnd-1_family-713#DNA/TcMar-Tc1
GGCGGTGTCTTGGTGTCGGTGGAGTCACCTGCAACGGTCGTCTGTCATTCAAGTCAAAGCGGTGGAGTCGGTTGTGAATGG
>Olat_rnd-1_family-718#DNA/hAT-Charlie
GGGGGGGGGGGGGCTAGGAGGTTTTTAGTGGCGCCCTTCATACCACTCGGTGCCCATGAAATAGCCCTCGGTCTCAAAAAGGTTGGTGANCCCTGGTCTAG
>Olat_rnd-1_family-72#LINE/L2
CCAGCAGCACCGCAACCACCTCCATCTAAGGACTCAGCTGCACCAGCATCACAACAACCACCGCCAGCTAAGGACCCAGCCGCAGAACCACAACAACAACCACCAGATTTGGCCCCAGAAATACCACCATCTGACCAGCTGTGGGCGCCCCCTGCTACATCTACTCCCAGTGAAGACTCACTTTCCTTTTCGTCCCCCCCACTTTCACCCATGGCCCTACCTAGCCATTTTGATAGCCTCATTAAGTCAGGAATTAAGATGGCTCCCCTAACACCTGTGAGCCTCACACCACACAGGAGCTCTCCTACCCCTCCAGCGCCCCCTCCTCATCCTTCACCCAAAGTCCCTCCAACACGTCCTTCATCCAAANCCCCTCCAACACGCCCCCTCCGTCGTTCACCCAAATCCCGTCCAGCTCCCGCTCCTCCCGGTCCATCACCCAAACTACCCTCAACTCGACCTCCCCTGCGCGCCTCTAGACGTGCTATCCCCCGGAGCTAGGATGAAACGGGCCCCCAGTGTCCTAGGAAAGGTTATGTCAAACTGGGGCCCTGTGATGAACAGCTTCCTTCTGGTGCTATACCTGTAGTTGCACCACGTAGAATGCAAAAAAGGGCAGTTAGACTGTCCAATCAAAGAAATCTAGTTCACATCCCTTGCAAGAAGGTTTTGACCAGTCCCAAGGAAACTAATCTCAAACTTGCTGCACTCAATGTCAGATCTTTATGCAACAAATCATTTTTAATCAATAATCTTATCTCTTCTTTTAATCTTGATTTTATGTTTTTAACTGAAACATGGCTTGACAAAAACACAGGAAACATAGTTCTAGTCGAATCAACTCCCCCCAACTACAAACATGAATCGGAAATACGAGAAAATAAAAAGGGTGGAGGCGTTTCTGCACTGTTTAGAGATAATATTGCAACCCGCAGACTATCATTTGGTGTGTTTTCATCATTTGAGTATGTGTCCTTTAAGATTGAGTTAAAACAAACTCCTCCCTTACTCTGCATAGTTATGTACAAACCTCCTCAGCACAGCCAAAGTTTCATTGATGATTTCACTGAAATGCTCTCAGTTGTGTGCACAGACTTTGATGGTCTAGTCATTACAGGTGATTTTAATGTTCATGTTGATAATGTCAATGACAGAAATGCAAAAGAGCTCAATGCTGTCCTTGAAACCTTTGATCTAATTCAGCATGTGAGTTGCCCCACCCACAGCAGAGGGCACACTCTGGACCTGCTCATCACAAGGGGGGTTANTATTTACAATGTCAGTGTGGTTGATGTCGCCCTCTCTGATCATTTCTGTGTATTCTTTGACCTGTCTGTTGCTCCCAAACCACCGCCTGGCCCTGCAGTTGTCCAAAGGAGACAAATAAATGAGAGCACTAGGGCACAGTTTGTAGAAATGATAAACCCTGAAAACGCCTCTGGTGCCAATGTTGATGAAATGCTGAATTCTGTTACTTCTAGCATCTTGAATGTTCTGGATGCCATTGCCCCTATGAAGGTTAAATTGAGAAAACATAGACAGAAAGCTCCCTGGAGGAACGATGATCTAGTCAGGGCACAGAAACAACAGTGCCGCAGAGCCGAGCGAAAGTGGCGCAAGTCAAAACTCCAGGTTCATTATGGAATGTATAAGGGGGAGTTGTACGCTTACAACCAGATCTTATGCAGAACAAGGGAAAGGTACTTCTCTGAAATCATTGGAAGTTGCAGCAGCAACTCTCGTGTCCTGTTCACAACAGTAAACAGATTAACTAACCCTCCAACCCAGCTACCAATAGAACTGGTTTGCACACCTAAATGTAATGAGTTTGCTGTATTTTTTAATGACAAGGTTCAGGGCATTAAAAAAGCCATCAACTCCACAACACATATAACTATCGAACGGCCACCTACTCACTCTAAGCTGACTCACTTTGTACCTGTCACTGACCAAACTGTCCAAGAGACCATCACCCGTCTGAGCTCGTCTACATGCTGCCTTGATGTGTTACCCACTAGACTTTCTAAAGAAACTTCTGTCCTGANCAGTGNGTTGCCATCAATTAACTCAAATAGTTAACATGTCTCTTCAANCTGGAATATTTCCAGAGGCCTTNAAAACTGCAGTCGTTAAACCTCTTCTGAAGAAGAGCGGTCTNGATCCCACCGTNCTGAACAATTACAGACCNATNTCNAACCTGCCATTTTTAGGAAAAATCCTNGAAAAAGTTGTTTACCAACAGCTCACTGACTTTCTCTTACNAAACAACTCATTTGATGTCTTCCAGTCGGGTTTTAGACCCCACCACAGCACGGAAACTGCNCTTGTCAAGGTNNCCAATGACATCGGCCTGAACACTGATGATGGNAAANTCTCTGTCCTGGTCCTGCTGGACCTGAGTGCTGCCTTTGACACTGTCGATCACGGNATCCTTTTGCACAGACTCCAAGACTGGGTTGGCATCTCTGGATCTGCCCTAAGTTGGTTCAAGTCCTATCTGGCAGACAGGAANTATTTCGTTGAAATTGGGAGTTGCGTCTCAGNCTACACGGGCTTGAACTGTGGNGTGCCCCAGGGNTCGATCCTGGGACCCCTNCTGTTCAACCTCTACATGCTGCCACTAGGGNAGTTAATACGCAGTAATAACATATCTTNTCACAGCTATGCNGACGATACTCAGNTCTATGTGTCACTGACAACAGGTGAATATGGGCCGGTGGATNCACTCAACCACTGCCTCCAACAGATCAGTGCGTGGATGCAGAACAACTTTCTCCAGCTAAACCCAGACAAGACCGAGGTCATTATNTTTGGTCCACAGAAACAAAGAGAAANTGTCAGCAGCTACCTTCATTCTCTGTCTCTTAAACCCTCAAATCAAGTCAGAAACCTNGGGGTAATCATNGACTCTGACCTGAACTTTANCAGCCATATCAAGTCAGTAACATCAGCGGCATTTTACCATCTGAAAAACATTGCCAAAATCAAAAACATANTNTCAAAGCCAGACCTGGAGATACTTATCCATGCATTTGTCTCCAGTAGGTTAGACTACTGTAACGCCCTGCTCACCGGCCTNTCCAAACGAGCCGTAAAACAGCTTCAGTACGTCCAGAACGCTGCTGCTCGAGTCCTGACCGGAACCAGGAAGTATGATCACATCAGTCCTGTGCTCAGGTCTCTGCACTGGCTCCCTGTACCTCAAAGAATAGACTTCAAAGCAGCTCTGCTTGTGTACAAGTCTCTCCATGGCCGNGCACCAAAGTACATCTCTGACATGTTAGTGCCATATGAACCATCTCGTACTCTGAGGACCTCAGGGGCCGGCCTCCTGTTGATTCCCAGAGTCAGAACTAAACAAGGGGAATCAGCGTTTCAATATTCTGCAGCTAAAATCTGGAACAGCCTCCCTGAAGTCGTAAGACAGGCCTCTTCTGTGTTCATGTTCAAATCTAGACTTAAAACATTTCTGTTTAGCCGTGTATATGACTGAAAGGTCCTATCTGCACTTTTCTTTCCTTTCCTTCCTTTATTTTTAAATCAATTTTTTTTTTCTTTCTTTTCTTTTAAAGTAAATTTTACGTTGATTATTTCTATGATGTATTGTGATTTTAATGCATTTTTCTGTTTTGTGAAGCACCTTGAATTACTTTGTGTACGAATTGTGCTATACAAATAAACTTGCCTTGCCTTGCCTTGCC
>Olat_rnd-1_family-725#DNA/hAT-Charlie
AAAAAGAAAGCTGCATTTAACAGACAGNATCAGGAGTCCTACTCCAAATACGGATTTATCCCGACGGGAGATTCCCACGNACCATTCAGCATTGTGGTGAGTCGGATTTTCCATGCACTTATTTTGAAGGCATGTTTAAACGTTATAATAATAGCGACCAGGGAGTGTTGCGGGCAGAGAGGACGTTGCTCATGTCATAATTCGTGTTTATTGTTATGTTTAGAAAATACCACAGTTTTCATGCAGGTCATATTATTTTGTTGTACTGTAGTGTCGGTCACGTGCACGTTTGGTCTG
>Olat_rnd-1_family-729#DNA/TcMar-Tc2
CTGTTACTACCATATTGCTGCCGTGTTACTGCCGCGTCACAGGCACTGTTTGGAAAGAAAAGCTCAGGTATATTATTAAAACTTTGAAAACTCTTTCTGTGTACCGTCTTTCTTTGTAAATATATCATGTGTTGAACCTTTCCTGCGATTACTTTTTTTCTTTCCTTTCC
>Olat_rnd-1_family-732#Retro TECLASS
TCCCTCAGAGGAGGGGGATGGTGTGACGGTGTGGCACCGTCAGATGACGAGGGGGGCCACACCGTGTTTTATTGTTTGTGTATTTATGTATTTTATGTTTAAAATCGCTACCTGTGGTGCCACCTGGACGGTAATGGAGAGCAACGCCCAATGGGAGGGGCTTATCATTTAAAAGGGAGCGTCACAGGTAGTGAAATGAGGAGTGAGACGGAGGTGCCGCGCGCTGCGTGGCCCTGCGTGGAGC
>Olat_rnd-1_family-733#Retro TECLASS
GGAGGCAGACACGGACTTTGNGTCGGTTCTGTTCGANCGGGATTCTGCCGTTTTCAACCATTCTGGCCCGTTTCTCTCAGAGTAAAACCCAGAAGGAGCAGCAAAGCAGCTAAAATAAAACAAACAGGGTTTTGTATTTATTCATGTCAGTGTAGCGACCAACGTGTTTAAAATGTCTGCAGCAGAAAAAA
>Olat_rnd-1_family-739#DNA/hAT-Ac
GGAGGGGGCGTGTCTGCAGCTGTGAACGCCGACCAGAGTCTGTTATGGGATGGAAAGTTCTTCTAAAAAGACAGTCAGTGGCGATCTCGTAG
>Olat_rnd-1_family-740#LINE/L1
GAAATTCTTCATNCGTCAGNAGATGTCCGTGAGAATTGAANAGTTGNCCGACCAAAANAATATCATTATCAAACCATNTAGGAAAAAAAGTGATTTGTTCTAGTATTGTATATTACTGTTGTTCCAAATAAAACAAGTTGTTGGAGAAAAATTATGTTTGTAAANGAGTTTCCAGGCNAGNAGAGCTTGTTTGTGAAAGTTTGANAGTTTNACGGGTAATTTTTCGATATTATAGTTACANNTTAGNAGAAATTNAANGCCNCCNANTTTATCAAATATATATTTGGGAAATGAATTCCAGATATTGNNTTCTTTNAATAAATTACTTAATCCAGTTTATTTTAAANGTGTTATTTAAAGTTTCAAAGGTTAATACATCCATACCCCNATGTTTTCCGTGTTACACAAATATTTTTTCTTAAGTAGTGACGTTTTTTCCTCCAAAGTTAAATAANGTTTTGTTTAATAGNTTACNGATGTNTTTTGGCATTTCTAGAGACAGAGACGCATANACGAGTCTNGAGATTCCTTCNGCTTTAGNTAACAGAATTCTGCCTTCAGAGANAGATNTCTCGTTGAGCCACATGTTCATA
>Olat_rnd-1_family-747#DNA TECLASS
CAGTTTCCTGCACACAGAAATGAATGAATAATGACTCAGAGACAANACTTATCTTTGTGNAGGTTTACTCCGCACAAAGAGCACAAATTTGTACGAAGGGTTACAGACAGATGAA
>Olat_rnd-1_family-748#Unknown
AAATCAACTCATTATACATACCAGTGACTGCATCAATGCTGATTCCACTGCTTCTGACGTTCTCAAACACAGAGAAGAGAGTGAATGTGTATTTAGTTCCAGCAGTCAGAGATGAGACTGTGTAAGTTACTGGTCCATCTCCATCTGGNGCACTGATGNTCGTTTCTGTGCCATTAAACNGNAGAACAAAGCTGACACTGTTGTTCACTTTGTTCCACCGCAGAGTGATGCTGGTCTCATCTTGACCAGCTGCTCTGAAGCTGTGCTTTGGAACTGAAACAGGAAGAAAAAA
>Olat_rnd-1_family-75#Low_complexity
ATCACAAAAAGAGGTTATANANCTTCGAGAAACCAGAGTGTANATTTGTATAAACCCCTTTTTGTCGTATTATTTTTTATTTATTTGTTACATTTAGTGTGTGCGGGGAGGGAGAGGGGAAGAATGTGAGGGGGGGGTGGAAGAGAGTAAAAGGAAGAAAGGTGAAAAGGTGGGGGATACAAGCGCTGATTTGAATAAGTTATTATTTTAAGCTGTAACAATTATACCAGATCTGCTGGAAAGACGAATGTTACATCAAAGGTGAAAATCTGACACTAAGATGAGCGGAAAAATATCTGTCCATCAATACACTGTGGGTNAGGAGGAGGGATGAAGCAGACAGGGAGCAGTGTGGCAGTGTGCACGTGCACGTGGGGGTGGAGATACATGCATGCTGCCGANGTGAACCGTGTGTTCATAAGGGGAACCAGATCCTACCCAGCCAGACCAGCCAGACCAGGAGAGGGGAGGAGAGCCCCCCAGGCCAGGAGCCCCCCCGGCGTCCGGACCCAGGCAGCCCGGGAGGGGGGGAGGAGGGGACCGCCCACCCCACCAGCCAGGCGCAGAGAGGGCCCCCCTACAGGGGCCCCCCCGACGCCCAGAGGCACAAGCGAACCCGGCGTCCGGCCCCCAGGCCACAGGACAGGAGCGCTTAGCCGTACCAGGCGGCAGCCATGGGGGCCACCGGGCGCCGGACACCGAGACAAGGGCCAGGGACGAAGCCAGGGCCCCCGGAACCCATGAGCCGGCCACCACCCGACCGGCGCCCCGTCTCCGCAAGCCAGCCCAGGCACGCGACCCGAGCAACCCAGGGATCGCCGCGCACCCACAGCCACCCCCCATACCCTACAACCCTACGCACTACAACCCCCCCCCCCCCCCGCCATANTATCTGAGCCCCCCTCCCCAACCCTCTCAGTGCCCTCCCCTCTCTGTGATGGGGAGGGAAAGCCCCAGAGGGTCCCAGCGAGCCAGCCCCCAGGTCCGTCCCACCCATGCACTCACGCACACATACTCACAATCNTCTGGTTACCCCCCCCACCCCCGCCGCCACGCAGTAACCCCCCCCCCGGCCGGCCGACCCCCAGCGCCGCATGCCCGACCACTCCCGCAGCCGACAGGATACCCACAAGCCCGGCCGCCCTGAGAGGACCAGGCGGGTGAAGACCGGCCGCCCCCCCCCGACCCCACCCATGTATGGAGGTGTGGGAGTGCTGTGTGTGTGCTGCAGGTAAAATAGGAGGTCNCCAGTGTGGGGGGCCCCACCGCTGCCAAGCCGCAGAGCCCCCCACTCC
>Olat_rnd-1_family-750#LTR/Ngaro
CTGCACAAATCCCTCTATGTGCGGAAATAGTTTNCGTGTTCTCCCTGTGCATNNGTGGGTTCTCTCCGGGCGCTCCGGCTTCCTCCTANANTCTAAAAAAGACTTTTTTT
>Olat_rnd-1_family-753#LINE/L2
AATTTTACGATCTAGTAGAGTATCGTACCGCTCAAATAATATTCAAGGCCAAAAACAACTTATTACCGACAAATATCCAAAGGTTATTTATTACAAGAGAGGAAAAATACAATTTTAGGGAAAAAGATAAATTTGTCATACATAAAGCACGTACAAATAAAAAGAGATTCTGTGTTTCAATTTGTGGAGCGAAGTTGTGGAACAGAACCAGTAAATGCTTGAAACAATGTCCAAACATAAAAGAATTTAAATATAGATACAGAAANATGATCATGGATAAATATGTGCAAATACAAAAAAATACAGAATGTCAGCATTTATAAATCTGCATACTTTGACAATACGTTTTGTTATTCATTTGTATGTTGTTTGGAAATGAAAATTACATGTATATATGTACATATACACTTGGGTAGGGCACTGGACTCTGATGGTGGGAAAGTAAGGGCTTAAGGTAAAGGGGGGTGAGAGTTTATAAGATTTTTCTTCTTCTCACTCCCTTTTGGACTTGTGTTTATATAATTTTGTTTTGTCTTGTTTTATATAATTTACTTGTCTTTTTCTTGTTTTTGTAAGTTTTGTCTCGTTTTTGTCTTATTTTGTTATTCTACACTTGTTTCACTNGTCCAAAATAAAAAA
>Olat_rnd-1_family-754#LTR/Gypsy
TGTCATGTCTCGTCGNTCTTATCTTNTGTCCTGAGTTGTGCACTTTTGGTCTATGTCTGTCACCTGTGTTGTCTCGTGTTGCACTTCCTGTTTTATTTTGAAACACTAACTCTCCTCTCGTTTCAGGCCTTGTTCTTCCTGCCCTTGTCTGTTCCCCACAGGTGTGACTGTCTAATCNTCCCTGATCGTTTCCACCTGTGCTTCCCCTCCTCATGTCTTAAATAGTCTGAGTCTCCCTTTGTCCTGTGCCAGTTTGTTTGGTTATT
>Olat_rnd-1_family-756#SINE TECLASS
AGTGCGCATCAAGATCTCTCTTTCACTCTCTTTGTCTGGCCTCTTATTCTGTGTTCCAGCGTTATTTCGTTGTGCAAATGCATTTATCATGATCATAAAAATATGTAGATTATTTTAACCTTAAGAAATCTGGCGTTTTTTTCTGCCAAAAATACTATGGGATAAATTGAAATTTCGGGTTTGCTTCGGGCTCGGGCCTGCAAATCAAGTTAATTGGTCGGGTTCGGGCCGGGTTCGGCTTTAATGCCCGCGGGCCTGTGTCGGGTCGGGCTGGATTTTTTAGGCCCGATCTTACCTCTA
>Olat_rnd-1_family-758#DNA/hAT-Charlie
NAAAAGAAAAACCAATAAATAGTGGATCCTCTCCCGTCATNGTCCCGCTGAGACTTTGAGGGCTGCAGCTCCTCACACGTCTCACAGTTTGCGCTAAAACTGAGCAGCTGTGTCCTGCACGTCTGTTTCTCATCCAGTAATAATGAAAAAA
>Olat_rnd-1_family-76#LINE/Dong-R4
GGGTCAAAACAGCCGAGCAGACCCACCAAGGCTAGAAACTGAACAGTACTGGAAAAGTATATGGGAGAAAGAGACAGCACATAACAGCAATGCCCAGTGGCTGGTCTCTCTGAGAAAAGAACATAGCAACCTCCCTGAACAGAATCCAGTAACCATCACAGTGGCAGACATCCAAGAAAGAGTCTCAGGTATGAAGAACTGGACAGCACCGGGCCCTGACATGATACATGCCTACTGGCTAAAGAAGCTCACCGCACTCCACGAGCGCCTGGCAGCACAAATGAACCAGCTGCTAAGAGATGGGACTCACCCCGAATGGCTAACGGAAGGGCGAACGATCCTGATCCAGAAGGATCCCTCAAAGGGTGCAGTCCCATCCAACTACCGGCCAATAACCTGTCTCTCCACAACATGGAAGCTCATGTCAGGCATCATTGCAACCAAGATAAATAGGCACATGGATCAATTCATGAGCAACACACAGAAGGGCATTGGTAGAGACTCCAGAGGAGCCAAACACCAACTCCTGGTCGACAGAACAGTCGCTCAAGACTGCAAGTCACGACACACCAACCTGTGCACAGCCTGGATTGATTACAAGAAGGCCTATGACTCAATGCCACACACGTGGATCACTGAATGCTTGGAGCTGTACAACATCAACAGGACTCTAAGAGCCTTCATAGGAAACTCAATGAAGCTGTGGAAAACCACCCTTGAAGCCAATGGGAAGCCACTTGCACAAGTGTCCATCAAATGTGGGATATACCAAGGTGATGCTCTGTCCCCACTGCTGTTCTGCATAGGTCTGAACCCCCTCAGCCAAATAATCAACAAGACTGGCTATGGATACCGACTCAGAAATGGGGCCAACATCAGTCACCTCCTCTACATGGATGACATCAAGCTATATGCTAAGAGCGAGCGTGACATTGACTCCCTGATCCACACCACCAGGATCTACAGTACTGACATTGGGATGTCATTCGGGCTCGAGAAATGCAGCCGGATGGTGACAAAGAGAGGCAAGGTAGTCCACACAGGAGGGGTCTCACTCCCAGAAGGAACAATAGCAGACATCGAGGACAGTTACAAGTACCTTGGAATTCCGCAGGCAAATGGCAACCTGGAGCAGGCAACAAGGAAAGCTGCAACAGCTAAATACCTCCAACGAGTAAGGCAAGTCCTGAGAAGCCAGCTCAATGGCAAAAATAAGACCCGGGCAATAAACAGCTACGCACTGCCAGTTATCAGATACCCTGCAGGAATAATAAGATGGCCAAAGGAAGAGATACAGACCACGGATGTTAAGACACGAAAGCTCCTCACCATGCATGGAGGGTTCCATCCCAAATCCAGCACCCTGAGACTGTATGCTAGCCGCAAGGAAGGAGGCCGAGGACTAGTGAGCGTAGAAGCCACTATCCAGGATGAAACATCCAAGATGCATGAGTACATCAAGCTCAAGGCCCCAACTGACAGTGTGCTCAGTGAATGTCTCAGGCAATGGAGAGCAGAGGATACAGTGCTGGAGGACAGATCCTCATGGGAGGACAAACCCCTGCATGGGATGTACCACCGGACCATAACTGAAGTGGCTGATATCAAGAAGTCCTACCAATGGCTAGAAAGGGCTGGCCTACAGGACAGCACTGAAGCGCTCATCCTGGCAGCTCAGGAACAAGCCCTGAGCACCAGAGCGATAGAGGCTCAGATCTACCACACCAGACAAGACCCAAGGTGTAGGCTGTGCAAAGAGGCGCCTGAAACAATCCAGCACATAACTGCAGGGTGTAAGATGCTGGCAGGGAAAGCATACATGGAGCGCCACAATCAAGTGGCTGGAATAATATACAGGAACATGTGTGCAGAATATGGACTGGAAACCCCAAGGTCAAAATGGGAAACACCTCCGAAGGTGGTAGAGAATGAGAGGGCAAAGATCCTGTGGGACTTCCAGATCCAGACTGATAGGATGGTAATGGCGAACCAACCAGACATTGTAGTGGTGGATAAAGAACAGAGGAAAGCCGTTGTGGTGGATGTGGCAGTGCCAAGCGATGGGAACATCAGGAAGAAGGAACATGAGAAACTGGAGAAATACCAGGGACTCAGAGAAGAACTGGAGAAAGCCTGGAAAGTGAAGGTGACAGTGGTGCCTGTGGTAATTGGAGCACTCGGGGCAGTAACCCCCAAGCTGGAGGAGTGGCTACAACAGATACCTGGAAAGACCTCAGACCTCTCAGTCCAGAAAAGCGCAGTGCTAGGAACAGCTAAGATACTGCGCAGGACCCTCAAGCTCCCAGGCCTCTGGTAGAGGACCCGAGCTTGGAGGAGAAACCACCCGCGGGAGGGTGAGAGGGGCGTTTTTTTTTTTTATATATATATATATATA
>Olat_rnd-1_family-761#LINE/Rex-Babar
AAGTAAGTAATAACTTATGTACACTATTACGACATAACATATGTTATGCGTAATAATAAAATTAAATAAATAAAGTAAAAACACAGAATATACGGATGGGCTATGGATGCAT
>Olat_rnd-1_family-762#Unknown
GTAGGAAGAATAGCACATCTGCAAGTTCAAAATGCATCACAATGCATGGCATTATGAGCCATCAGCTGTACTAATCTCACTACTTTGTTAAGGGTCACTTATTTGCAAATTATAAACAGTTATGGAGATATGAGGTCTGCCTGCTAGAAACAATATAAGTCATTATTAGTGGGTCNCTGTTCCTACATAATCTAAAACACTAAAAAAACAGTGCTGTTCATAAACAGTATCTTTTTTTTTTTTTTTTTGTCAGGGTATGCTGGTTCCAGAGATTGAATGGGAGGAGAGTGGATCCATGGCTGAACCTCATCCTGGGATCAATGTCCCGGTATGGGACAGTCCTCTTTTGGGTCCACAAATGTTGGAACTGCAAGACGACATCAATCCATTGTTTAATTCAGACCGTTTGGGAGTGGACCTACATCTTTACTGTCCAGTGTGTTTAGAACTTAATTTAGGCGACATAATTACATACAGAAGAAGAGAGACTGAGGGGAGCAAGACAGAGTTCAAATCAATACTGCTGTATTGTTCAAGGGACTTCATTGTATGTAAGGAAGTTATGAAAATTAGTTCCAGTTTAAATAAAATTCAAATCAGTAGAGATCCCACATTTGCTTAAATTTTGATGTTTTAATCTGTCCATGTTTTCACTGAATTTTACTCTGCAATAAAGGGTGAATGTTTGCACTTTGTTGTTCTATGACCATCTTTTGTTGTGTAGTATTTAACCAGCTATAAAACCCANNGAGATTGAGGATCTCTTTTGCAAGGGTGNCCTGGCCAAGAGGCGTATATGTATATGGTTACAATATAAAATCAATGACATTTGAGTTATTAAAAAAATAAAATTAAGGTCAAGCAAAGTGACTTCGGGCTGAGCAGGGGAGGTGTATTGGGTATCTGTGATTGACAGTGAGATGAACTTGAGGTAACGTAGTCCCGCTGCGTGGTACGGAGCAAAGTGATGCCAGTTTCTCCACAGAACCTTCTGTGGAAGTTGAAGATTTTTCTCCTCCACCTTCANATGATCAAGACCG
>Olat_rnd-1_family-763#LINE/L1
AAGCCATCATCTTCAATTAATTGATTATAGTCAATCANATCCAGAACTAACCGGATATTATTGTGAATTGAACGTCCTTTTANAAANCCNGATTGNGTGTCTGAGATNATCTGATNCAGTCCTGTTTTCAATCTAGTGCAAAAATGTGGGCTAGNATTTTATAATCATTATTAAGNAGGGNNATTGGTCTCCAATTATCAATNAGTCTGGCGTCTTTNCCNGGTTTGGGNATNAGGGTNATAACGCCCTGCTTCATNGTAGNTGGAA
>Olat_rnd-1_family-765#LINE TECLASS
CTATGAAAAAAGAAACCAAACCTCAAACCCAGAAATGACTTTCTGCAAGGCCTTTTTCATAATATTAACAGAAAAGCAAGGGATTGGTGTGGTTGGTGTTTTTATAAACTTAAGGTAATACTTAAAAAATGCTCTTTTCCACATTGGAAACTAAAGAAAAGTGATTGTTCTCATGCTGTCTGTACAGCAGTTTCACTCACTCCGCCTCCGCCCCATGACTGTTTCGAAGAAGAAAACCCCTCAAGCCAGAAAATATGGAGAATCAAAATNCCCCCCAGGAAAATAACCCCTCACCACAGCAAAATAACCCCCCACCCCCAC
>Olat_rnd-1_family-766#LINE/RTE-BovB
GCATATGGTCCTGGCAGTGAGAGGAATGAAGAGGAGAGAGTGACCTTCTGGAACGACTTGGATGAGTGCTTGCAAGGATTTGGAGCAAATGTGAATGTAGTGCTGATGGGAGATCTGAATGCTAGAGTGGGTGATGAGAAAATTGAGGGTGTTGTTGGCGNGCATGGTGTTCCTGGAAAGAATGATAATGGTGAGAGACTGATAGGAATGTGCACTGAAAGAGAGATGGTGATTGGGAATACATGGTTCAGAAAGAAAGAGATCCATAAGTATACGTGGGTGAGGCAGAGTGGTGGAAGAGTGATTGACAAAGCACTGATGGATTATGTGGTGGTTTCAAAGGTTGCATGTAGTAGATTGCTGGATGTAAGTGTGAGGAGGGGAGAGTGTGGAGGTATGTCTGATCACTATTTGGTGGAAGGAAGGTTGCGTGTGGGTATGCCATGGGTGAGATCGAGAAAGAGTGGGGAGGCAAGAAAAGTTCTGAGAGTGAGTGTTTTGAAGAACAGAGAGAAAATGTGTGAGTATCAGAAGGAATTAGGTGGCAAGTGGAATATGGTGAAGGAGCAAATGGTTGTTGGAGTGGAGGAAGAATGGCAACAGTTCAAAAGTGCAGTGGTTGGAAGTGCAGAGGAAGTGTGTGGTGTGAGACGTGTTGGGGGTGGTCTAAGAAAGGGAAGTGAATGGTGGTGCGAGGATGTAAGGTTGGCTGTAGCTGAGAAGAGATGTGCGTACGAAGTATGGCTGCAGAGAAAGGACAGGGAGTCATATGAGTGTTATAAGGAGAAGAAAAGGGATGCTAAGAGAGCTGTGCGTGAGGCAAGAGCGGCTGCGGACGAAAGGTGGGGCAGACAGTTGACTGATAATTTTCGAGAGAACAAGAAAATGTTTTGGAAGGAGGTGAAGAGGGTGCGAAAGGGAGTGTCGGGGAGGGAGGAGAAAGTGAAAACAGAGGATGGAAGGATGTTGAATGAGGGGAATGCAGTAAGGAAAAGATGGGCAGAGTATTTCGAGAGGCTGCTGAATGTGGAGGAAGATCGGGATGCTGTGATTGGGATGGATGGAAGGGAAAGTAGACTGAATGTATTGGGAGAGTTGAATGAAACGTTGATTACAGGAGAGGAAGTTGAGCAAGCTGTGGGAAAGTTGAAAGTAGGAAAGGCTGCAGGTGTGGATGGGTGTGCTGGGGAATGCCTGAAGTGTGGTGGAGCGATCGTGATTGAGTGGTTAGTGAGATTGTTGAATGTGTGTTTTGCAAATGGGCAGGTGCCGCTTGATTGGATGAGTGCGTGTGTGGTTCCCCTGTACAAGGGTAAGGGTGATAAGTATGAATGTGGTAGTTTTAGGGGTATTAGTCTGTTGAGTGTTGTAGGCAAAGTATATGGGAGAGTGCTGATTAATAGGGTAGTGGAGGGAACTGAGTGTATGATTGGTGAAGAGCAGTGTGGTTTCAGGAGAGGTAGAGGGTGTGTGGATCAGGTGTTTGTTGTGAGACAGGTGTGTGAAAAGTTTTTGGCTAAGGGGAGGGAGGTGTTTTGGGCATTCATGGATTTAGAGAAGGCGTATGATAGGATTGATAGAGAGGCGTTGTGGGTGGTGTTGAGTATGTATGGTATTGATGGTAGATTGTTGGAAGGTGTGAAGAGTTTCTATAGACACAGTAGAGCGTGTGTGAGAGTGGGAAATAGCATGAGTGAGTGGTTTCCTGTGAGGGTTGGTCTGCGTCAGGGATGCGTGATGTCTCCGTGGTTGTTTAACGTGTATATGGATGGTGTGGTAAAAGAGGTGAATGAAAGGGTGTCGGGTACGGGTGTGAGCATGATAAATACTGACGGCAGCGAATGGAGTGTGAATCAGCTGCTGTTTGCAGATGATACTGCACTAGTGGCTGACTCAGAAGAGAACTTGGGACGTCTGGTTGAGGAGTTTGGAAGGGTGTGCGACAGAAGGAAGTTGAGAGTGAATGTGGAAAAGAGTAAGGTGATGAGGTGTACGAGGTTAAAGGGTGAACGCAGATTGAATGTGGCATTAAATGGGGAGTTGTTGGAAGAGGTAGAGTGTTTTCAGTATTTAGGGTCGTGTGTCTGTGTGGATGGTGGAATGGGGGGAGAGGTAGAGTTTAGAATGAATGAAGTACGAAAGATATGGGGGGGAATGAAGAGAGTGTTTGAATGTAGATCACTGGGAAAGGATGCAAAAAGGAGATTGTATGAGGGTGTGGTGGTGCCTGCAGCGTTATATGGGGCTGAAACATGGAGTCTGAAAGTGGCGGAAAAGAGGAAGCTGAATGTAGTTGAGATGAGATGTTTGAGGAGTATGTGTGGTGTGACGCGTATGGATCGTGTGAGAAATGAAGTTATCCGAGAGAGAACTGGTGTGACGCGAGAGTTGGCTGAAAGAGCAGAGCAAAAGGCACTGGGATGGTTTGGACATGTTGAAAGAATGGAAAGGGAGCGATTGGTGAAAAAGGTATATGAATCTGATGTGAGTGGAGTGAGAATGAGAGGAAGACCGCGAATGGGATGGACAGAGGGTGTAAAAAGAGCGCTGAATGCAAGAGGGATGACTGTGGTGCAGGGGAGAGAGGCTGCTCAGGACAGGGATGGGTGGAGAGAGTTTGTGTATGGATGAATGGATGGGTGTGGTAGAGGTCTGGTCTTGGGATGAAGCGGCAAGGGGAAACCAGCCTTGGCTGAGGCCCTGCAGTGGAGGTGCCCACACTGGGCTGTGCAGCTGACCCTGGTGCAGTGTGGTGTGGCTTAGACCAGACCTCAGACCAGTCGCACGCACATACGCACACACGCACTCACGCACTGAAGGAGGAGGGTTTGGGGAAGAGACGGAGGGAGCTAAAATTGTGTGCCTTGTCTAGGCTACCCCACCTTGGTGGGACACAGCCTTGGTAAATAATAATAATAATAA
>Olat_rnd-1_family-767#DNA
ATAATTACACCTCCAAGATTAAAAGTTGGATCAAATAAGCCAGGAAAATTTTGAGCTCCATGCCCGGTTCACTACTCCTCTCTGTTCGGGACTCACGGTTGCTAGGCGACAGGACATTCGCCGATGTAACGGCTGGAATTATCTAAAGGCCAGACTCGTCCAAATTCACAGCCGTTNACATCCGGCCTACCCGCTCGACGAAGGACCCGGCCAACGTCGCCCGGGAAGGCCGCGGCCATTGAAGGACGCAGCCCTCGAATTTGGACACACCCA
>Olat_rnd-1_family-772#LINE/CR1-Zenon
GCTGTGGAATGTTAACCCCGCCCACGTTGAGCCCGTGCATTTGATTCACCTTCGTCAGTGCAGTTGTGANTGCGGGAAAGGGGAAGAATCAGTGGAGCACGTTTTGTGTCATTGTGAACTGTATGGGGAAGAAAGAGGACAGAGGGGAGGAAAATTTGAATGGTGCAA
>Olat_rnd-1_family-775#DNA/hAT-Charlie
TTGTTTTTTGTTCGAATCCTCAAAATAAAAATGACATCAAAAATCGGATTTCTTTATTACATTTCTTTAATTTTATCAAAGCAATGAAACATAATTCATTGATATTGTAATGAAGTTAAACTTGCACAACAGAGCAGTCACGTGACGCGTCGTTCTCCGCAGAATGCACTGCAGGGCAAATAAACATTTAATCGTTAATAATGCTCATTATGTATTTGTAGCAACTTAGTCATTTTGATAGTAGGCTAATATAGCTAATAAGATACATATTGCATGTGTTGCCTTCATTATAAGGCTTAAATAGGGCTTT
>Olat_rnd-1_family-781#DNA/hAT-Charlie
ATGCTGAAAGTAGCTGACATTGTTTGTCCAGAGCAAAAGAAAAAGTTTGAAGAAATAAGTCTGTCAAATGATACAATTACTAGACGAGTAGAAGATCTGGGCAGCAACCTCCGACCGCAACTGGGAAAACATCTGGAGGGCCTGGTTAACTGTACAAATGACACTTGGTCATTAAAGTTATTAAAAACAACTTTTTCTGTTTATCCATTTTTTTTTCACCAAAATTGGCCCCCAGTCTAATGTCGAGTTCCTAATTTGGCCCTCCGCTACAAAAACTTTGAGAACCCCTG
>Olat_rnd-1_family-784#LTR TECLASS
AACCGATGACACAATACTATCATTCAATATTGAAACAGCCTTAATATAATCTCCANGGCTGAAATAACCGNACGACCCCTTAAGAACCATCAGAGCTGTGGATTCTGGCGGCCGGACANACACAAACCACTCTTCNTAAATCCTTTCCCCCAAACCAGAGGGCGCAGCCNCAGGAGAACAAGTGGAGGGAGCCCGAAGACACGACAGTC
>Olat_rnd-1_family-785#Unknown
CGGGCAATGCAGCAACGTGCGTCTTCAACATGAATTTCCATCAGTTTTTGTGCTTGGTCGCACGTAAATACGTGCGAATAACATCAGCCTAATTTGTTTTTTTGTTTATTTAAAATTATATAAAT
>Olat_rnd-1_family-787#SINE TECLASS
ACTTATGCACACAGACAGGTACACACAAGATTCGCATNACCGATATTCNTGAAGAGGGGTGTAGAAAAAAAAAAAAACAATACCCATGCCCATATTTGTGCAAA
>Olat_rnd-1_family-788#DNA/hAT-Charlie
CGCACACACACGCAACTTGTGAGTGTCTGAGAGCCAGTAAATTTGTATGGAACATGTACTATACTATTAACTATACTCTATTATTAACTGTTTTCTGTACAAAATGTACTTATAAAACTCTCATTCAAATAAAATACGTAAATAAAAAAATCAATAAGTAAATAAATCAGTAATACATTTCTGTTTATTTAGTCTTCTATATCTGCTGTTTTCTGATTTAAACGTCCTTATTAACACAGTTCAGTTAACACTGTTGAATTATAACTATTAAACACAAA
>Olat_rnd-1_family-789#DNA/hAT-Charlie
TTTCTTTTGCTCTGGACAAACAATGTCAGCTACTTTCAGCATACATTCTTTTTACAAACTCCCCGTCACTTAAGGGCTTGCTACGCCGGGCCATTTCCAAAGCCACAACGTAGCTAGCTTCTGTCACAGCTTCACTGGATTTAGCCATTTTTGTAAACATCTGCTGTGCAGCATAGCCTCGTTGTNGTTGTTGGAGCTTATTGTTGCGCTCCTCGCCGGTAAATTTGTCATAGTTTTTATGATTTGTAACAT
>Olat_rnd-1_family-79#LINE TECLASS
TATTTTTTTTTTTTTTGTTTTTTGCTGTGTGAACTAGTTATGTAATTTAATTTACTTACGACACTTTTATGTTTTAACTTTGTGATATCGACCCCCCCCCCTCCTATTATCACCCTCCTACCCCCCCTCTCTCTAACGTCCCTCTCTCTTCTTCCCCTCT
>Olat_rnd-1_family-790#DNA TECLASS
TAGAGTACACGATACGAGAAACCTATAACTGGATTTTCTGTACTTATTTTATAAAAAAATTTATTATAACAGACTTATTATATAATAATTTATTATTATTGCGTCATTTTTTATTAGGCTACGGCTATACTTTTACGTTCAACATTAGGTTTTTGCTAGGTTGAGAT
>Olat_rnd-1_family-791#SINE TECLASS
TATGAAGGTAAANATGTTCCAAAAAGAACGCGCTTGTAGATTTGATGTGAGAACTTGTAANATAGAATGTGAGAACTTGCGCACCAAAAATCTGCATCTGTGTGTAAAAATCTTCTGCTGTGAA
>Olat_rnd-1_family-792#DNA/hAT-Ac
CTGTTCATTTATTTTGAAAATTCCCCCGGTGTTTTATTTTGAACTTAGTACCCAGCTTCCTGTCCCTGCACGATCTGCTCTGTGTTGAATTGATGCGCCGCTCAGACGTCTGGCTAAAGTAAA
>Olat_rnd-1_family-794#DNA/TcMar-Tc1
CCACGAGTGGTCCTGGGCTGTTGGAGAACCCTTCTGATGATCGTTCTGACCCCTCCGTCTGAGATCTTGCGAGGAGCACCNGGCCGNGGCAGGTTNACGGTAATGCCGTGTTCTTTCCACTTCCGGACGATGGCCCCAATGGTACTCACTGGAACTTTCAGAAGTTTAGAAATGCGCCTGTAACCAATGCCTTCAGTGTGTTTTGCAACAATAAGGTTGCGTAGGTCTTTGGACAGCTCTTTGCTTTTACCCATCATGCAATGCTTCTTGTCTAACACCTTGCTGGTGAGAAACCTTTTTAAAAGGCATCAATCAGGACTATACCAGCTGATATTACTTTGCACTAATAGGGGGCAGGTTAACCTTCTGAATACTGACAAACTCCAGCTGCTTTCTTGGCTTGCCAGACCTTTTTACCCCTCCTTTTCTTCATGTGTTCAATACTTATTCCCTGTGCCATTTCACTTTATTACACATAACTTCATTTATGGACATAAATGTTTGGATTTC
>Olat_rnd-1_family-796#DNA TECLASS
CACACTAGAGCCCTGCGCGGGACTATTTTCTTCATCCCGCTCCCGCCCGCGCCCGCTGAATTTCTGACCAATCCCGCCCGCTCCCGCAACGTATGCGTTACACTCCCGCCCGCAC
>Olat_rnd-1_family-8#LINE/L1
AGAACCGCCACCGCCACCCCCTCCGCCAAGCGCGANCGGCCCGAGGACTCTCCCGGGGCTGCGTCCTCTCCAGGCAGCGGNATGAGCGATATCCTGGATTCGATTGATAAAAAGCTCTCCAGCCTTGATTGCCGCCTNAATCTGCTGGAGATCCTCCATAGAGAATTCCAAGGTCTGCGGGAGTCTCTGGAGTTCAGCCAGCAGCAGGTGCGGGAGCTCGCAGCGGAGAACCAGGCCCTCAGAGAGACCGTGAAGACCCTGGGCAACGACACCGCCCGTCTCTCCGAGGAGAACCGATCCATCAAGGAAACCCTCCTGGATCTTCAGTCGAGGAGCATGAGGGACAATCTAGTGGTCGCGGGGGTTCCAGAGGAGGCAGGAGAAGACCCGGAGGCCACCGTNAGGTCCTTTNTAGAGGTCCACCTGAAGCTCCCCAAGGAGGAGGTGCAGAAGATCTCCTTCCACAGGGTTCACCGGCTCGGAGGAAGAAGGTCCGACNACCAGCGCCCGCGTCCTATTGTNGCTAAATTCGAACATTNCAAACAGAAGGAGCTGGTGAAGGGCCGCGGACGGGAGCTGAAAGGCACGCATTACAGCGTGAATGACCAGTTCCCGGCAGAGATCCTCCGCCGNNGGAAGATCCTNTTCCCGCTGAGGAGGAAGCACCTTGCTGCTGGNTCGAGAGCGGTGGTTGCCGTTGATAAACTTTTCGTGGACGGCAGGCTGTTCCGGGACCCGGAGATCACCCCCTGGCTGTGCTGAAGGCTTTCAGATCCGCGCTGACATCTGCGCTGCCCAGAAGAAACCCGCTAAACTTACTTNAATGAATGGAAAACCGGATCATCAATAATCCACACCTCGATCTCAGGAAAACAGTGTTTTTTTTTTCTTCCCCTCAGTCCCACTCATGTTTCTGTTGTTGTTTCGTTGTTGTTTTCGTTTTCCGTTCTNTCTCTTTTCCTCTCTCTTTTACTCTCCCCCCCCCTCTCCCCCCTCCTCATATGTGAATCACCGGTAAAGTCAACGCANCCNCGGTGAGTATTTATTTATGCACGGAACGGGCGCGCGCGCACACNAGCGCGCACAGGGGCGTGCACACGCGATCCCGCACACACACGCCGACANACTGCAAACACCTCACNTAGGCTCACACAGGACGCACGCGACACGCAGCTCACATAGCCAGGAAACGTTCACCCACAACGCACAGCGCTTCTCAGTCAGCGGGCACGCGCACACGGACNGGCACACAGCACTATTTAGCCTTGCACTCTCCCGGTCAGAGCAGCTATGAACAGTCTTAACATCGTTAGCTGGAATGTGCGTGGACTTGGCTCTGGGCCAAAGAGATTGAAAGTGTTAAATCACCTGGATGATCTTAAAGCAGATATAGCTCTACTGCAGGAGACCCATTTATCAAATTCNTTGGATCACCTCCTGTGCTGCTCACAATTTCCAGTTATGTATTCTGCCAGTTACAACTCCAAACAAAGAGGAGTTGCTGTTTTGATTAATAAAAATGTTACATTTACTCATAAGGATACAGTTACTGACCCAGAAGGCAGATTTGTAATCATTAATATATCCATTCAGAATAAGGACTTTTGCATAGCGAGTATCTATGGTCCNAATGTTGACGACTCTTCCTTCTTTCACAGATTCTTCACCTCACTCTCAGTTCACTCTGACTCCACAATCATTATAGGAGGAGACGTCAACCTTGTTTTGGACCCTGAACTTGACAGACTCAGCACAGCAGCAAACCAGCGTACATGGCGGTCTGCAAGTATTCTAAAGCAGTACATGAATGATCTGGGTCTCTGCGACGCNTGGCGCTCATGTCATCCCAAGCACTAAGGGGTTCACCTTTTTTTCTCCAGTTCACCATTCACACTCCCGTTTAGACTATTTATTAATCAGTAACTCTCTTTTAAAAGAAATTAAAAGTTCCAACATTCATCCAATTATTATCAGTGATCATGCACCAGTCTCTGTAAATATTTCNAGGGAAANATCCACACCCTCNGGTACAACCTGGAGGTTTAATACGTCTCTGTTAAAGGACCAGGAATTTNTTGAATTCTTTAAAAAAGAGTGGGCAACCTTCTTAGAATTCAACAATACTCCNGACATCCCACCGTGCGTTCTTTGGGAAGCAGCAAAGGCAGTCATGAGAGGGAAAATCATTTCTTATTCAACGCACAAAAAACGCAAAGAGAAAGCAGATTTATTAGAATTAGAAAATAAAATCAAAACCCTGGAGACTGCTTATGCTGCTTCTGCACAGGAACACATTCTGGGAGATCTGAAAAATTTAAAGCTGCAGTTAAATGACATCATCAATAAACAAACACAATTTCAAATACAAAGGCTNCGACTTGAAAGATTTGAAAACTCTAATAAATCTGGCAAATTTCTGGCTAATCAGCTTAAAATTAATAGAGAAAAATCANCAATCACCTCTATTATGGACCAAACAGGAAATGTCACCCATGACCCGGTCAAAATTAATAACGCGTTTGAAAACTTTTATAAAAACTTGTACACACCGCAGATCAATCCGTCAGAGCAAAGTATCGACTCATTTCTTAATAATGTAAACCTACCCAGGTTAAACGAGGATCAAATCACAAACTTAGACTCTCCGCTCTCGCCGTCTGAACTTCATGAAGCTCTGTTACTTATGCCTAATGGTAAAGCACCAGGGCCTGACGGCTTTCCTGCTGAGTTTTATAAAGAATTCTGGGAACAACTGGCACCAACGTTTTATAAAACGGTCACATCTATCAATGAGAGCCAATCANTGCCACCTAACATGAACTCAGCCAACATAATCCTTCTTCTAAAACCAGACAAAGATCCCACTAGTCCTTCAAGCTATCGCCCCATTTCTCTAATCAATGCAGATGTAAAAATTATCTGCAAAGCACTAGCACAGAGAATAGAAAAAATCACTCCTCACATAATTCACTTCGACCAAACTGGATTCATCAAAGGCAGACACTCGGATGACAATGTCCGCAGACTNGTTAATATAATAGACTTTGCCACCATTAAAAACCAGGAAATGACNGTACTATCGCTGGATGCTGAAAAAGCCTTTGACAGAGTAAATTGGAAGTTCCTTATTGCTGCCCTCCATAAGTTTGGTTTTGGAGAAGCATTCATCAATTGGATCAAAATATTATATCACAACCCCAATGCATCAGTTAGAACTAATAAACAGACTTCNAACAGGTTTTTTCTTGGAAGAGGAACCAGACAGGGCTGCCCACTCTCTCCTTCTCTTTTTGCTATATTCATCGAGCCTCTAGCTGCAGCAATAAGACAGAATGAGAGCATTANAGGAATNAAAACCAAACACAGCCATCATAAAATTAGTCTCTATGCGGATGACATATTACTGTTTTTAAGGAATTTACATTCTGTAAATGAAACGGCAACGATCATNAATGAATTCTCCTCCATATCAGACTATTCCATTAATTGGAATAAGTCTGTTTTATTACCACTCAACAGGAATGCGGAGCAAAGACTCACAATNCCAGTTAAANCAGGAAATATCAAATATCTGGGTATCTACTTTTCCCCCAAACTATCAGAACTGGTGCAGCTAAACCACACCCCATTACTGAAAAGCATACAGGACGATCTAACACGCTGGACCAACCTGCCTCTGTCCCTTATGGGCAAGGTAGCCACGGTTAAAATGAAAATCTTACCCAAAGTTAATTATCTCTTCTCAATGATTCCCACACAACCGCCATTAAAATGGTTCAAAACATTAGACTCATCCATATCAAGCTTTCTATGGAACAACAAACCTGCAAGAATTAGTCTAAAAACTTTAAAATCTGCAAAAAGCTGTGGAGGATTAGAATTACCTAACTTCCACAANTACTTTCTTGCAAATAGATTACAATACATCTTAAAATGGTTAAAAAATAATCCAGAAACCAACTCATGGTTAGACTTGGAACAGGCGTTATGTGGAAAGATCAACCTGTCAGANCTNCCATTTATTAGCCAAACAGTTAAAAAACAGGATTGTTTCAAAAGTATTAATATAAATGCCACTTTAACAGCCTGGTGGGAATTTCTCAAAATATCAAAATCATCAATTCAACCGTGCAAAATGACACCCATCTGGAACAACCCGGACATCCTCATNAACAAAAAAATGATCCACTTCCCAGCTTGGCAAGCAGGGGGCATAAAACAACTAGAGCACGTAATTATTGATAGAAGATTCATAACTCCCCAGGAACTTCAAGACAAACATGGAATAAATAACTTCTTGGAATATCAGCAACTTAAATCAANTATTACTAAAAAGTNTAAATNCAGAGACGACGATTTAAAGCTACCAGATGTAGTTACCACTCTGATCAATTTCTCAATGAATAGAACTCTCTCCAAAATATACAAACTTTTATGTAATTTAGATAACAATATTNCNCTTCCGACAACAAAATGGGATGCGGATTTGAGCATCAGCACAGATGAAAGCTTCTGGTCAGAACTTTGTCTAAACACCTTTAAACTGACAAAAAGTCCAAATCTGCAGCTAATCCATCTCAAAACTCTTCACAGAATTTACTACACTGGACAGAGGATGTTCAAGATGGGTCTCAGTAACTCAGACATTTGCGAGCACTGTGACAGTAATCTACCCGACAGCTACATGCACGCACTGTGGTTCTGCACGCCTGTCCAGGCTCTCTGGCAGCAGGTATGTGCCGATCTATCAGTCTGGCTTAAGGTTTCAATCACNGCCTCACCGTCACTTTGTGTGCTTGGTGACATGAGTGCCATCGATGTAGAAGGAGGATTAGCATCTATCATTTTCATAACTCTTTGTATTGCCAAAAAAACTATTTTAATAAATTGGAAAAACAAGAAAAATATAAACATAAGTCAACACAGAAATCTGCTGCTTGATCATATCAGCTTGGAAAAAATGTCAGCCCAAAGCTCAAGTAACTTTGAAAGAATTCGGTCTCT
>Olat_rnd-1_family-80#LINE/L2
TTTTACTCGACAGGAAGCTCCAGTGAGAACTGTGAGGAAACGATACGTAACTCCTGANGTGGCTGCAAATTTTATCGATATTTTACATCAAACTCCCGCTCAGATTTTACCTGCATCNTGTGATTTTATGGTTGAACATTTTAACAACAAACTACAGTCNGCCATTGATGCNGTAGCTCCACTTAAAACTAAAACGTTGAAAACCAAAGCTACAGCGCCNTGGAAGAACGAACCAATCAGAGCCTTGAAACGTGAATGCAGGAGAGCGGAGAGGAAGTGGAGGAAAACGAAATTAACTGTACATCGCGAAATTTTTAAAGAACAGCAAATGATNTACAGTCACGCAATNAAAAAGGCCAGAACCCTCCACTTCTCAAACTTNATTTCAGAAAACAAAAACGACCCCAGAGTTCTCTTTAAAACAATNGACAGTTTAACTAAAAGAGACTCTCAAAGGTCCTCCATAGCAGCCTCAGATGCTGCATGTGAGGGCTTTGCAGACCACTTCAGGAGTAAAATCAATGCTATTAGATCTAACCTCTTAACTCAAAAAGGTGTTGATTTTAACGAATCTATAGCATTGTNTTTACCAGAGGAAACACTGGAGAGTTTTGTCCTGGTTGATGCTGCGGCGCTTGGTCGAGTTTTCTCCCAGTTAAAGCCAACNACCTGCCTTTTAGACCCNATCCCCACATCGCTTTTTAAAACATTTTATGACTTCTTTGAGTCNGAGCTTTTAAATATAGTAAACTGCTCTCTTCAGACNGGNGTCTTCCCCGCTGCCTTNAAAACNGCAGTGGTGAGGCCTCTTCTGAAGAAGAGCGGTCTNGATCCNACNTACTGTAATAATTACAGACCTGTNTCCAACCTGCCATTTTTAGGNAAAGTCNTTGAAAAAGTTGTCTTACCCAGCTCAATGANTTTCTCTTAAATANAAACAATNCGTTTGAAAAATGTTTTCAGTCNGGTTTTAGGNCNNACCACAGCACAGAGACGGCCCTTGTCAAGGTAACNAACGACATCAGATGTAACCTGGACTGACGGAAANTCTCTGTCCTAGTNCTGCTGGACCTGAGTGCTGCCTTTGATACNGTNGATCACGGGATTTTGCTAACAGACTCCAAGACTGGGTTGGCATCTCTGGAACTGCCCTAAGTTGGTTCGANTCTTATCTCGCAGACAGAAATATTTTGTTGAAGTATGGGTAGTTGCTCCTCAGACTACATGGCCTTGACATATTGTGGTGTGCCCCAGGGNTCGATCCTGGGNCCCCTNCTTTTCAACCTNTACATGCTGCCACTNGGGGAGTCANCACGNAGNCATGGCGTNTNTTTTCACAGCTATGCTGATGATACTCAGCTTACATCGCTGTGTCTCCTGACGATGAAGGGCCGGTCGACACNCTCTTAAACTGCATTTTAGANATCGAGTCGTGGATGGCGGANAACTTCCTNCAGCTNAACCAGGACAAAACCGAAGTTTTAGTTATCGGTCCCGAAGACAAGAGAGAGATGGTTTTACCTNAACTTCNGAATTTTAAACCTTCTCAATGTGTGAGAAACCTGGGCGTNATTTTNGACTCTGAGCTGAATTTTANCCCACANATCAAAAACGTCGCAAAACGGGATTTTATCATCTNAAAAACATTGCCAGAGTCCGCCCGTTCCTCTCTCTTGCCAGCACAGAGGTGCTAATGCATGCTTTTATTNCCAGTAGNTTAGATTATTGTAATGCCCTGCTCTCTGGTCTNCCCAGAACAAGAATAGCAAACCTNCAACTNCTNCAGAACTCAGCNGCACGNGTTCTGACGAGGACCAGGGGGCGGGAACACATTACACCGATTTTAAAATCGCTGCATTGGCTCCCTGTGCGCTTCAGGATTGATTTTAAAGTTCTTTTANTGGTTTATAAATGTTTTTATGGTCTCGGGCCTTCNTATTTATCTGATATNNTTTTAAAGTATGAGCCCTCGCGGACCCTGAGGTCCTCTGGCGCNGGCCTCTTGGTTGTCCCNAAGGTNAGGACCAAAACNTACGGCGAGGCCTCGTTCAGCCATTACGGNCCTCGCCTGTG
>Olat_rnd-1_family-801#DNA/hAT-Tip100
AGTGGTGGGCCGTCAGGGCCTTCAAGGCCTTCTCTGAAGGCCTAAAAAATATCTGAATCATGTGTTAATTATATTTTGTCCATGCA
>Olat_rnd-1_family-802#DNA/MuDr
TAGGGATGGGAATAGAAGCCCCATGAAGCTTCCCTTGGGGTTCATGTAATTGTGCCGGAAAAATGAACCANCCATTCAGGGCTTTGAAACCACACAGAACAGCGGCATCTGGTGGCGGACTGGACGTATATCATATGCTTCAACTAAGCTCCTTGTAACACTTCAATGTGGAAATGATGATGAAAAAACGTAAAACAAAACAATGTTGTTAA
>Olat_rnd-1_family-803#LTR TECLASS
TGTAATGTTTCATATATTCACAATGCTTTTTTTAGGCTATATATTAATTAGTATACTTTTACTTAATATTTTAAATAATAAGAAAAATAATAATAATGACAATAAAA
>Olat_rnd-1_family-804#DNA/hAT-Charlie
GTTTCCGTCCAGTTGCGCAAGCAGCGTCACGTTCTGCGCTTTATTCATTTGGATTGCAGCTTTCTGCTGTGAGCTCCGCAAAGAAGGAAAGTGGGATGATGGCCGTTTTGAATGTGCACTTTGAAAAGCTTCAACTTGTTAATAAAGGGAGACAATTTGTGTCAGATCAGGAAGAGTTTTTAATTTTCTCCGGGATACGTTTTGTTCTTTTCTGCCATGAACNATTTTACTGCTTCCAAAAGCTCATAATGATAAACATAGTGACTTGCCATTCCGTTCAGTAAAAAAGTAAGAATCTTCCCGTTCTTCCAGAAACGTCCTGTGTTCATCTTTATACTCTGAATTNCGCCATTTTGACCATGAGGGTAACAGTCTGCACGCACATCAAATGTTTATCTATNTGTTCCGGCATTGGGCGTAACCCGCGCAAATGA
>Olat_rnd-1_family-806#LINE/L1
GAATTTACANTTATGTNTAAAANGCTTTGAAATTACAATCAGTGCATTAATCAGAAAGTCCAGATTTTTGTCAATTAATTGTAAT
>Olat_rnd-1_family-808#DNA TECLASS
ATAATAAAATGATACTAGAAACTTGGTCTTTGGTCCACCCATTCCTGGGACATGTGAGACTTCCCTGGTGAAGGCACAGACTCCTTGACACGCGACATATTGAAATTCATGTAAATAGTTTTGCTCGGGTGAAAATCACCCGGCGATAGTGCTCTAGGGTTA
>Olat_rnd-1_family-809#LINE/Rex-Babar
TTTTTATATTGTTGGACGAGAGCTGCTGGAAAAAATTTCATTGTGCACTGCANAATGACAATAAAAGATTCTGATTCTGAT
>Olat_rnd-1_family-81#LINE/L2
AATAAATAAATAAATAATAAAATAAATAAGNAATGATCAAAATCAACTAAAAGCTAAATTAAAAAGGTGGGTCTTGAGCCTCTTCTTAAAAACNTCNACGGTCTCTGCGGCCCTGAGGCCCTCNGGGAGGCTGTTCCACAGGCGAGGNCCGTAGCGGCGGAACGAAGCCTCGCCGTGNGTTTTGGTTCTNACCTTNGGAACAACTAAGAGGCCGGCGCCNGAGGACCTCAGGGTCCGCGAGGGCTCATATTTTAAAANAATATCATTTAAATANGAAGGCCCGAGACCATGAAGACATTTGTAAACCANTAAAAGAACTTTAAAATCAATCCTGAAACGCACAGGGAGCCAGTGCAGNGATTTTAAAACNGGNGTAATGTGNTCCCGCCCCCTGGTCCTCGTCAGAACTCGTGCAGCNGAGTTCTGNAGTAGCTGAAGGTTTGAGATCGACTTTTTGGGNAGACCAGAGAGCAGGGCGTTACAGTAATCTAANCTACTGGAGATAAAAGCATGCATTAGCACCTCTGTGCTGGCAAGAGAGAGGAACGGGCGGACTCTGGCAATGTTTTTNAGATGATAAAATCCCGTTTTACGACGTTTCTGATNTGTGGGNTAAAATTCAGCTCAGAGTCNAAAATNACGCCCAGGTTTCTCACACATTGAGAAGGTTTAAAATTCNGAAGTTNAGGTAAAACCATCTCTCTCTTGTCTTCGGGACCGATAACTAAAACTTCGGTTTTGTCCTGGTTNAGCTGNAGGAAGTTTTCTGCCATCCACGACTCTATATCTAAAATGCAGTTTAAGAGAGTGTCGACCGGCCCATNGTCATCAGGAGACACGGCGACGTAGAGCTGAGTATCATCAGCATAGCTGTGATAAGTTAACGCCGCGTNTCCTGATGACTCCCCNAGTGGCAGCATGTANAGGTTGAAAAGNAGGGGNCCCAGGATCGANCCCTGGGGCACACCACAATCGAGNCCGTGNANTCCTGAGGAACAANTNCCNATNCCGACAAAAAANTTCCTGTCTGCGAGATAAGANTCGAACCANCTTAGGGCAGTTCCAGAGATGCCAACCCAGTCTTGGAGTCTGTGCAAAAGGATCCCGTGATCAACAGTATCAAAGGCAGCACTCAGGTCCAGCAGNACTAAGACAGAGACTTTCTGGCNATCATCAGTGTTNAGNCTGATGTCATTNGTTACCTTGANAAGGGCCGTCTCTGTGCTGTGGTNNGNCCTAAAACCNGACTGGAAAACATCAAACGAATTGTTTAATAAGAGAAANTCATGCGAGCTGTTGGGTAAGACAACTTTTTCAATCAT
>Olat_rnd-1_family-812#DNA TECLASS
GTGTGTGTGCGTTGAAGTTGCGGCCCNCCCTCAGCTAGACCCTGCCTTCAGTGGCCCCCAGGTAAATTGAGTTTGAGACCCCTGNTCTA
>Olat_rnd-1_family-813#DNA TECLASS
TGAGTCAAAAATGAGATTTTGGTCTCTGGGGTTGTGACTTCAAACTTGGAGCATCAAACCACACGCAGCAAAATCCGTTTNAAGGCTGTTG
>Olat_rnd-1_family-814#LTR TECLASS
TGTGTGTGTGTGTGTGTGTGTGCGCGTTCGGTGAACGTTCTCCCTCTGAGTAAGAAGAAGCTGGCTGCGCCTTTCGGTTCGTGCGGTAACCGTTCTGACATACAGGATTAATAAAGAGCTGTTTGACAACCGCCCGCCTAAGGAGCTTCTTTGCAGCCATTACAATATATTTATTAAAAAAGTCAGCGAGAGAGAAGCCCGGCCCGACCCGA
>Olat_rnd-1_family-815#DNA/TcMar-Tc1
GCCACTCCCACTTCCTGAAGTCCAGCTGTGACAATTCTGGCACCATGTGGTGGAGCGTTATCATCCATGAACAGAAAGTTGGGGGTGTTCTGGTGGAATTG
>Olat_rnd-1_family-816#DNA TECLASS
CGAAACATTGTGCCGAACCACTCTGTTTCATGAAGGTGAAACGNGCGCCGAAGCGTCCGTGTCAAACGGGCCATCCCTA
>Olat_rnd-1_family-818#Unknown
AAAGTCAAAGTCAACTTTATTGTCAATTCTTCACATGTNCATCACATACAATGAATCGAAATTCCGTTTCTTACTCTCTCGTGTCTGTTCAGGGGAAGAAAAATAAAAACAAAGTATACGTTAGAATAAAATAAATAAGTAAAAAGAAAGAAAAA
>Olat_rnd-1_family-821#DNA TECLASS
AACCTGGACCTGGATCTGAATCCAGCTGTGNGTCCTNCAGGAGTGACAGGTCAAAGGATNTACCTNTCGACTTCAAGGACATCCGTTCAGGAGTGGAACAGTGAGTGTTTGTCAGAGTTTTTGGAGGCTGGATTCTAGTTCAGATGATCAACAGTTTTCAGATGAAGGACTTGAGGTCTGGTTCAGTTCTGGATCTCTCTGATCAGACTCACTTGGAGCATCATGTGTGTGATGAGATCTTTTCAGTTGAGTCTTCTGAGAGTCTCTGAGAGACATCAGAGATGTTGGAGAAGAAAACATGTTGACTGCTGACTCTGACTGACAGCAGCTCCAGTCTAATGAGAAGAATCGCTGCAGACTCCTAGGATTCAGATTTTCATGCTTTCCAAACGTCACATTGTTCTAGTTTGACTTTCTGCTATCAGAATTTCTACATTTCTACATGGAGAATTGGAATCAGCTTTTCTAGAAAAAAGTCTGGATTGACTGACAGAAAATGCTGAAACCT
>Olat_rnd-1_family-822#DNA TECLASS
GATCTGTGAATCCTNCGGAGCAAANTATTGGTAAAAAGTTTGATTTTCTTTAAGATCTGTTTGTTAAAACAAAACAATAAAAGATTTAAAGCACATATTATTTTATGCTG
>Olat_rnd-1_family-823#Retro TECLASS
CCCCCATGAGAAGAGGGGTTTCAGTCAGTCACCTGTAGTCTGAACCAACTGTAAACTCAAATTCAAACNTGCTGAGAAAACAAGGACAGATTTACTAA
>Olat_rnd-1_family-827#DNA/hAT-Tip100
CCTGCCTGGCAACAAAGGACAGCTGAAATGCGATTGGTTAAATGCTCCAATGTGAAAATACGTCTGTCTGGAAGCAGCATAACCATCATAAACACAATAAAAGGGAATGGACAGACCATTTGGAATGATTTAATGAGTA
>Olat_rnd-1_family-828#DNA/hAT-Charlie
TTTTTTTTTTTTAAGGAGGGGCGTGATGGTGACCTCAGGCCTTGTCTACAGAATCAATGTATTTTCTCTTTNTTTTATTGTGAAGCCCTTTGGTACCTTCAAGGAGTTGTAAAGTGCTATGTATGAATAAAGTTTCATTCATTCATGATCCTTTTAATAAAATAAATAACATTATTTNTGAAAGAGGCAAAACGACGGGGGAAAATAGTGTATGAGGATTCATACCTGCAGATCGTTCCCGACATTCCACAAAGCGTTCGTATCGCCAGAAGAGCGTTCAACTCCGTGTGCGCGCACCTCATC
>Olat_rnd-1_family-833#DNA TECLASS
GGCAGAGGCTCGNGGCGTGACCGGAGGAGAAGACAGAGGGNGGGATCCGGGCTGANGCAGACTCAGGCGACCACTCGTGGTAATGGATTCCTG
>Olat_rnd-1_family-837#DNA
AGGTGTAATTATCTCCAACTCCGGGTCCCGCTTCACAGTCCGCCATTGTTGTCAGAAAATCTCCGGGTTCGGCCGCAATGCATCTTGGGATATGGACAGCATAGAAGGATACACCAGACCAATCCTTGAAATCGGGAAAAAGAA
>Olat_rnd-1_family-841#DNA/TcMar-Tc1
CACTGCAACAGTCTAGCAGAATGTTCTAGAGGACTTCAGGATTCCTTCTGCTGAGGATCTGGATGGAGATGCAGATTTCATCTTCCAGCAGGACCTGG
>Olat_rnd-1_family-842#DNA/hAT-Charlie
TATGAAAATATAGGAGTGGCTGACCGGCTGCTCTACAATAACTTGTGACCGGGGTTTAAATGTGCAAAAAGTCATAAGAAAGAAAATCCAAAAATGGTTACTGAATTTTGTTTCTCCTTTACTGATTTGTGGTTTAAAGAGTAAACTTAAAAAAAAAAAACATTCAACACAGACTCAAAATTGGGAGCACATNCTCTCTGACTTCTCCACCTTAAAT
>Olat_rnd-1_family-845#LINE/L2
AACCCCTCCCTCCTGTTTTATTNAAGAATTTTCTGAATTTTTATCATCTCTTCACATTAGGTACAATAGGATTTTAATAACTGGTGATTTTAATTTACATGTTGACAAAAACGATGATGTCTATGCCTG
>Olat_rnd-1_family-847#LINE/L2
GGAGCAGACAATTATAAGAATTGTATTCTTCAATTCTGCTCCTTTCCAATCATGAAAATGTTCAATATGTAAGACAAACATGTAAACATATTGGACAATCAATTTTCATGAAAGGAACAAATAAATAAATGAAA
>Olat_rnd-1_family-849#DNA/hAT-Tip100
TTCCTGAAACTTCTGTCCAATCAGAAGGTCTGAATACTGTGACGTTGCCTAAGCCTGCTAGAAGGCCCTGCTGACACCAACTCAAAATCTGATTGGTTGAAGGAAATGAATGNCCGACATTGATTTTGCATT
>Olat_rnd-1_family-851#Retro TECLASS
ACAGTGAATGTAACTGTTTGAAAATTAAAACATATTTTTGTGAATAACTGTGTTGAATTTGAAATTGCCTATTTATTTCTTTTTTCCTTTTCTTTTACACTGCCATGTTTTTCATGCTAATGCAAATTGTAGGTGCGAATAATATTTATAAAGAAGAAATACACACAGCAATTGCCNATTAAAACATTGCTTTTGTCATTCTTTGTCTAAACAAATTAGATTTTTTTATGGCAATTTTGATTTTTTTTTCTTTGNTTTCTTTTTTGTTGTTCTTGTTTATGTAACTAAAATATN
>Olat_rnd-1_family-852#DNA/hAT-Charlie
TAAAAGAGAGCCAGAGCAGGTTCCTTTGAGGAAAAACGTTGTGTTGGCGAGGAGAAAAGGCGCTTTCAAGCTAAGTGGACAAATGCTTACTTTGTCGTACCTCATGGGCTGGATAAAGTCATGTGCCTTATTTGCAAGCAGGTAAATGCAATGCTCAAAGNATTCAATATAAATCGTCACTATGTTACAAATCATAAAAA
>Olat_rnd-1_family-853#DNA
TGGCTGTGTCCAAATTNGAGGGCTGCGTTCTTCCTGGGCTGCATTTGTAGGCTGCTTACGTCACAGCGCCGCGACAAGTGCTGTCCAAATTCAA
>Olat_rnd-1_family-855#LTR TECLASS
TTGATGCTGAAAAGGAGACTTTGCTTCTCTTCCTGTTTNTTNCTCCCTGAGACTGTCCGGGGTCGTGCGGTGTATGGGGCACGG
>Olat_rnd-1_family-856#DNA/hAT-Ac
GAAGTAATGTTAGCCGTGAGTTTCCNCCGAGACGCTATTAGGTGACGGACAGTGAGCATGTCAACAGTATGGCTAATGCGGACGCGAGGCCAGAGATGAGGACCCCCCCATCTCCTTACGCTCTCCTGTGTGGGGGGAACACTTTGGCTTTGTTGTCAGCATCCATGAAGG
>Olat_rnd-1_family-857#nonLTR TECLASS
CTCTGGACTGGTCACTCCTCATGGACACACAGCTGGACGCTGAAGACTGGACTCTCTGTTTGAGCTGTTGACCTCTGCAAACACCAAACCATCAGAGTGTTGGAGGATCTGCTTCTTCATGAACAGCTGATGGACTTTGACATGAACACAGACTGAGCTGTTTAGTCTGGAATAACATGACATGTTTGGATCAACAGTTTCCAG
>Olat_rnd-1_family-87_SINE1#SINE/MIR SINE_scan
TAATAATAATAATAATAATAATAATGGATTGGATTTATCTGCGCTTTTCCAGACGCTCAAAGCGCTTACANTGTGTCCATTATTCATTCACTCCTCATTCATACTTGGTGATGGTAAGCTACTGTTGTAGCCACAGCTGCCCTGGGGCAGACTGACAGAGGCGTGGCTGCCAGTTCGCGCCTACGGCCCCTCTGACCATCACCGGGATCATTCATGCGCATTCACACACCAGTGGAGCCACACTGGAGGCAAGGAGGGTGAAGTGTCTTGCCCAAGGACACAACGACAGTTTGGCTGGNGGGAGCGGGGATCGAACCGCCGACCCTTCGATCATTGGACGACCCGCTCAACCGCCTGAGCCACTGCCGCC
>Olat_rnd-1_family-92#DNA/hAT-Charlie
TAGACCAGGGGTCGGCAACCTTTTTTACTCAAAGAGCCATTTGGGACCGCCCCTAATAAAAAAGAAAGCACCCGGAGCCACAACCCGTTTTGACATCATTATATATATTATGCATGTATATATTATTCAAAGGTGCTCATTACGTCGATCGCGATCGACCGGTCGATCTTCAAGGACATGAGTGTAGATCGCGGGCCAGAAAAGATTTAAAAAAAAAAGTACTTCTTAAAAATCCACCAGCCAATCAAAATCCTCACCGAGAAGTACGGGACTTGATTGACATGCAGATCGGCCAATCGGACATCCTCTGANGCATACGTCGCTGCAAATGCACATTGTGTTCTTTAAAGGATGATACCGCGGCCGCGTGTGGGAGGAGCTACTGGTTCTGGTCTGATCGCTGCATGGAGCGGTGTGTTTATCAATGCATGGTAGACACNGAGAATGTGGAGAGATCAGGTTTATTATTTTGAAGAGTTCTACTTGGTAATCATGTTTCCATGTTTGAGTTCATAAGATCATCCCAGAGAAAGTCTCTGCTTCAACTCCCGCAGTGAAAGCTGCGTCTNAATCTGACGCCCGTGTTTCCATCTCTCTGACAGAGTTTGAAGCCAAAGCCCCTCCCCCGCCTCTCTACCTGCTTTTCCTCTCTACCTGTTCACCTGTTCACATCCTCTGCAGCTGAGAGTTGTTTCCCCCGCGCTCCTCAGTGTGTCCTACACAGAGAGCGCAAAATACGGTAGGTTGACACGATAGTCGGGGCGCTCCAGCGCAGCACAAGGATGAAAGAGCCGGACGCAGGTTATAGCGGGGATAGAGCGGGTTAAGAAAATGAATGGAAGAAGGCGGCCCGCTGAAGAAATATTCAATATTGTACACATTTTATTATTAGTCTGAACTATCTTTTATTTAGAAAAATCTTTTATTTTATCAGTCCAGTACGAAAAAAAACATCAACAAAAGCTGTGTTGGGCGGTTTTTGGCTGGGTCTGGCGGTTTTCAGATGACTTTTCGGCTGGAAAACTGTGACTCTATCTGGCAACGCTGGCGCGAACTCTCAGTCTGTCATCAG
>Olat_rnd-1_family-99#DNA/TcMar-Tc1
AAAAGAAGAAAATCACATTGTCTGATTTTTAAAGAATTTATTTGTAAATTATGGTGGAAAATAAGTATTTGGTCACCTACAAACAAGCAAGATTTCTGNCTCTCACAGACCTGTAACTTCTTCTGTAGAGGATCCTCTGTCCTCCACTCGTTACCTGTATTAATGGCACCTGTTTGAACTGGTTATCTGTATAAAAGACACCTGTCCACAACCTCAAACAGTCACACTCCAAACTCCACTATGGCCAAGACCAAAGAGCTGTCTAAGGACACCAGAAACNAAATTGTTGACCTGCACCAGGCTGGGAAGACTGAATCTGCAATAGGTAAGCAGCTTGGTGTGAAGAAATCAACTGTNGGAGCAATTATTAGGAAATGGAAGACATACAAGACCACTGATAATCTCCCTCCATCTGGGGCTCCCGCAAGATCTCACCCCGTGGGTCAAAATGATCACGAGAACGGTGAGCAAAAATCCCAGAACCACACGGGGGACCTAGTGAATGACCTGCAGAGAGCTGGGACCAAAGTAACAAAGGCTACCATCAGTAACACACTACGCCGCCAGGGACTCAAATCCTGCAGTGCCAGACGTGTCCCCCTGCTAAAGCCAGTACATGTGCAGGCCCGTCTAAAGTTTGCTAGAGAGCATTTGGATGATCCAGAAGAGGATTGGGAGAATGTCCTGTGGTCAGATGAAACCAAAATAGAACTTTTTGGTAAGAACTCTACTCGTCGTGTTTGGAGGAGAAAGAATGCTGAGTTGCATCCAAAGAACACCATACCCACTTCGTCGTGTTTGGAGGAGAAAGAATGCTGAGTTGCATCCAAAGAACACCATACCTACTGTAAAGCATGGGGGTGGAAACATCATGCTTTGGGGCTGTTTTTCAGCAAAGGGACCAGGACGACTG
>Olat_rnd-2_family-36#LINE/L2
NNNGCTAACATNTCTCTNCNATCTGGGNTGTGTCCCAGNNGCCTTNAAACATANTGCGGTGCGTTAAACCTCTTCTGAAGAAGAGCGGTCTGGATCCCACTGTANTGAATAANTACAGACCAATNTCTAATCTGCCTTTTATTNNAAAAAGTCTTTGAAAAAGTTGTNTANCANCGGCTACATGACTTTCTTTATCAAAAGCNCGTTTGATANATTCCAGTCAGGTTTTAGACCACGTCACAGCACGGAAACGCTCTTNTCAAAGTANCCAACGACTTNCNTCTAACTACTGATTCTGGNGCCTCTGTTTTAATCCTTCTAGATCTCACTGCTGCNTTCGACACAGTGGATCACGGTGTTTTACTTATCCCGACTGGGGCATCTCGGCTGAGGGCACCACTNAGTTGGTTCGAGTCTTATCTAGAAGACAGGAGNTNTTCTGTCGNAATTGGGAGTTNTGTCTCAGACTACATGGCCTCGACTTGTGGTGTGCCCCAGGGNTCGATCCTGGGACCCCTTCTGTTCAACCTCTACATGCTGCCACTAGGGCAGTTAATNCGCAGTAATAACGTNTCNTATCACAACTATGCAGATGATACTCAGATCTATGTGTCACTGACANCAGGTGAATGTGGACCACTGCNTCCAACAGATCAGTGCTTGGATGNAGAACAACTTCCTCCGNCTAAACGNAAACAAGACCGAAGTNATTATNTTTGGCCCACAAAAACCGACCCTGAGCTCAGCAGCTGCCTTNATTCGCTGTCTCTTGAACCCTCAAATCNAGTCTTAGAAATCTTGGGGTAATCATGGACTCTGACCTGAAATTTAACAGNCANGTCAAGTCAGTAGCATCAGCGGCATTTTATCATCTGCGGAACATTGCCAAAATCAAAAACATANTTTCNAAGNCAGACCTGGAGATACTTATTCATGCATTTGTCTNCGNTAGGCTGGACTACTGTAACTCCCTGTTACCGGCCTCTCCNAACGAGCTCTAAGACGTCTCCAGCTCGTCCAGAACGCTGCNGCCCGAGTCCTGACNGGAACCAGGAAGTAGATCACATCACTCCTGTGCTCGTTCNCTNCACTGGCTNCCNGTATCTCNTAGAATCGACTTTAAAGCGCTTTGCTTGTTTACAAGTCTCTNCATGGCCTNGCACCAAAGTACNTCTCTGACTCATGTTAGCGCCATATGAACCATCTCGTACTCTGAGGACCTCAGGNGCCGGCCTCCTGTCGGTTCCCAGANTCAGAACTAAGCAGGGGAGNCAGACGTTTCAGCTTCTGCAGCTAAANTCTGGAACAGTCTCCCTGAGGTCGTAAGACAGGCCTCTTCTGTGTTCACGTTCAAATCTAGACTNAAAACATTTCTNTTTAGCCGTGTATATGACCGAAAGGTNCTATCTGCACCTTTTTCCTTTCCTTCCTTTATTTTTAAATCAGTTTTCGANTTTTTCTTTTCTTTTCTTTTAAAGTAAATTTTATGTTGATTATTTCTATGATGTATCGTGATTTTAATGCATTTTTCTGTTTTGTGAAGCACCTTGAATTACTTTGTGTACGAATTGTGCTATACAAATAAACTTGCCTTGCCTT
>Olat_rnd-2_family-5_SINE5#SINE SINE_scan related to rnd-4_family-198LINE/RTE-BovB??
GGGAGCCGGTTTAGCTCGTGCTGGTTTGCGGCGCCTTCCGTCCGTGAAACCAGGGTTCGACTCCGGGCTGCTCCCTGTTCCCTTCTCTACTCTGTGCCGGTCCCAAGCCCGGTTGCTTTGAGAGGGTTGCGTCAGGAAGGGCATCCGGCGTAAAACATTGCCAAGTTTACCATGCGACTCGTTCGCTGTGGCGACCCCTGATGGGAAAAGCCGAAAGGAAACAA
>Olat_rnd-3_family-105#DNA TECLASS
TTTTGCTTTATTTATCCGTCGCACCTTAAAAGTCGGACGCGGCTGAAGTTAGCGTCCGGTTNTTAGCNTCCACTTTGACATAATCTTCGTCGCAAAGTCTACGTTTAAACCAGCCGCAAACATTTTACAGANATGAAGATTCAATCAAACAAAGTTGCTGATTCATGGAAACTTGTAAAAGGGACATTTANGAATTTTCCTACAGCAAGGCTGAATTAGGCAGGCATCTGTTAAGAAACTTTTAGAAAAAACGTTCCTGTGTGTTAAAAAAATACANAANGAATCAGGATTTATGTAAAAACAAAATAGGATNAANNTTTTTGCCCTGAAAGATGATCTGAGCCTGGGTTGAGTTCTCAGTGTTCANAATGGCGTTCTATGAAAAAAAACTGTAATGTTGCTTTTATTGAATTATTTACAAATCAGAAACAACTTCTACAAATCAACAACTTTGTTTTATTGAATCTTCGTCATCTGTAAAAAAAAAATCTACTAATGTTTTCAGATTTTTTTAAACNANATTTCTTGTAGTAGCATTTTANTTTGAAAAATAGGTTTTTCAGAAACCGAAGCTTAAAAATATTAAACGCAACTTCGCCCCGTTCGGACCGGTCCGCGAAAAT
>Olat_rnd-3_family-114#DNA TECLASS
NNACTNCAAAAGAGAAGTAGCCTAAAAATAGGACAAAGAGAACACATCCTGAAGAAAAACGTAAAAGTAAATTATCTGTCCATGCAGCAAGTCATTTTTACTTAACAAGAAATCTATAAAAATTCAGAAACAAGGAGTTCCACAAAGAACGGAAATAAGCTAAAAAGCTAACTGTNAGATGGAATTACTTCAAATTGAATGTTATACAGCCCAATAAGATTATTTTTTGCTAGTTCTAAGCAAATGGTTTGTATTTTTTNAGTTTTTATGTACCTAATTGTAGTTCATTTTGATTACAGCGACAAAAAAAACTAGCGTAATAAGTGGAAATGACTCANCTTAGAACGAAATGAGTTGGTCCATCTTGAGTAAGTCCTCGTAAATCTAAAACTAGCACTTAGCATAAATCTAAATTTCTGTTTCCAAAATAATGACAATGAATGCCAGTCTAACTTGTNAACATTTANTGAACTCTTAAAATTGAACNAAAAACAGNTGAAGTTTGAGTTTTTTTGAGTCTTAAATCAAGTTTTTCTATTGTCAAGAGTTTGGAGCAAAAAGAATTTGGACTCATTTTAATAATAATTTCCTTATTTCTAGATCCTAGCTCTTAATGAGACAAAAATTCTGACTGTGNTGATTTTGAGAAAAGCTT
>Olat_rnd-3_family-127#LTR/Gypsy
NNACCANTTCACGTCGTCACTGCTTCTGCTCTTAAGGAGCTCCGGACCCATCANTCAACGCCAGTTCGTTGCCCCTTATGGATTCCAGTCTCCAAGTGTCCCCAGTGTGGATGTCAGTCCGAGTCCTCCTACAGTCCGGTGGAAACCCCAAGCTCTGCCACGCTGCGCTCTTACCTCCGGCCACGCCACGAGCCGCTGTTCTCNCCAGCCGCCCTCCAAGCCACACCANCTTTCCTGGAATANATAAAACCCTTTACTTACCGTTCACCCCCTTGTCCTCNTTCTGGGTTCCAGCGTCTGGGTCTGTCAATCCTTCAAGTCATGACAGAACGAACTGGCCNAACCCTGACCCAGCTGACCCGGAAGGACTNCGCCTCGCCGTTACTCAGCAAGGNATCTTTTCGGGACCACGCCGATCGGCGNTTGCCCGAATGTCTTCGGTTCAACAAGACCTATTTTCGCNGCTCAGACGGTNTGACGCAAACACTNNTGGANCTANCCGGTCACAAATNTGCTAACTCTGTCGCCACAGNANCACTTCCGCGCTTNCTTCCGGCAACATTGCAGCTTCCNCTCCCGGTTCCGCCAACCCACCNGAAAACTTCCGNTTCTGCAGCCCGAGCCATTCCNNGGNGACGTAGAAGCNTGCGGCGGNTTCCTNCTCCAATGCCAACTCNTGTTCCAGCAGGCTCCCAGGTACTACCACTCCGATCNCAGCAAAATCACCCTNATCGTCAACTCNCTNNGGAACAAAGCCCTGCAGTGGGCCCAGGCTTTTNTGNCNGCCAACCCCATCACNCACCTTCCGCTACGANCGCTTCNTGAANGAGTTCCGTCTGGTNTTCGATCAGCCNCGNAAGCGGGAGGAAGCCACNNGAAAACTCCTCGNTCTCAGACAGCGNAACCGNNCGGTCAGCGANCACGTCATCGACTTCNGNATCCTGGCGNTNGAAGCNGGCTGGCCCGATCCGGCNCTNNANGGCGTNTTCTATCAGTCNCTNAACGAAANCATAACGGATCACCTNTGCACNCAGCCTGAAGCCCATAACTCCTTCGAAGANCTCGTCNCNGCGGCCCTNCGCTCNGACGCCCGCCTCNGGGAGNGNCANCATGANCGNCNNCNNNNNNCANANAAGANNCCCAANNNCNCANNNCCGNCNGCCGNCGCTNCGCTNCCNCCTTCCTGTCCTCACAGAATGGATTTTCNCACCAGCCCCAAACCATCGGAGGAGCCCATGCAGATCGGCNNCTCACGGACTCTCCGCNGAGGAACGACAGAAGGCGCCGGGAGGAGGGTNCGTGCTTTTACTGCGGCGGNCAGGGGCACTCNGNTNCATCAATGTGNGCTCGGCGTTCAAANCTCCAGAACCCCCCGCTAGGGGACAGGCCGCGGGNGGGCANCCCTGTCGNCTCTCAGGAGAAGCNAAGAACTTCCTNTNCNTTCCTGTCAGGTTATGCTGGAAATCACGCNAACATCATTGAGCTTCCAGGGCCCTTATTGACTCAGGNGCNGAACAGAGCCTNNTTGACCATGGCACTGNTTCCCGTCTAAACTCGNTCTACCCGTTGAAGAACTCTTGGANNCTCCTGTCGGGGCCGCAGGCTTGGGAGGACAGCACCTCTCCNNNATNACNCATCGNACCAAGCCNNTACNACTGNTCACCTCTGGCAACCACAGGGAAGNNGTNCAGTTCTTCATCACTCANNCCNCCCAGANCCCCGTGGTNCTAGGTTNCTCNTGGCTTAGAAAACTGCACAACCCNCAGTTCGACTGGACCAGTCATTGGGACACATCATCAACTGGAGTNNNTNTTGCCCCGCCAACTGTCTCTCGCTCNGCNNTNCCTTCCACGCTTCATCACGCNGNTGACTCCCCCAGTGGTCAATCGGAAGACATTGATCTCGGTAANGTCCCNNCGTGTTACCACGACCTCNGTNACGTNTTCNGCAAGTCCAAGGCCAGCNCCCTNCCTNCNCATCGNCCCTATGACTGCGCCATCAAGCTNCTACCTGGTGCTACGCTACCTAAGGGTCACNTTTACAATCTATCCGGGCCAGAGAAAATTCNATGGAAAGNTATATCCAAGAGGCGTTANCCTCGGGNCACATNCGTCCCTCTCATCCCCCGTAGGGGCCGGNTTTTTCTTTGTCGAAAAGAAAGATGANNNTCTGAGACCCTGCATCGACTACCGGGANCTCAGCCNAATNACTATTAAAGATCGNTACCCTCTGCCTCTNGTCTCAGCTCTAGCTTTCGAGCTCCGTCCAAGGCGCCCGCGTCTTCNCGAAACTGGACCTNCGTAACGCCTACCATCTCGTTCGTATCGGGGAGGGGGATGAATGGAAGACCGCTTTCAATACNCCCCGTAGGACATTACGAGTATCCGGTTATGCCNTTTGGGTTGACTAACGCCCCCGCTGTGTTTCAGGCTTGGTCAATGACGTCCTCNGGGACGTNCTTAATCGCTTCGTTTTTGTCTACCTGGACGACATCCTCGTCTACTCGGANAACCCACCCAGCATGAAGGTCACGTTAGGTCCGCGCTACAGCGTCTGNTCGAAAACCACCTGTTCGTCAAAGCGGAGAAATGCGANTTTCACGNNACNTCCGTTCCGTTTTTGGGCTATATATCTGAAGCAGGCGGNATCGGCCGGACCCGGCCAAGATNGAGGCCGTATCCCAGTGGGAACCCCCTACCACACGCAAGAAGCTCCAGCGATTTCTGGGCTTCGCNAATTTTTATAGGCGTTTTATTCGCAACTATAGCTAGATTGCTGCTCCNCTCACTCGCTCACATCCACTACCAAAGGCCTTCCATGGAACGCCAGCCCAACGCCTTCGACCGCCTNAAAAAGCTATTCGTCTCCGCNCCCATCCTCATTCAGCCGGACCCCCACGGCAGTTTATCGTGGAGGTCGACGCCTCGGACTCTGGGGTCGGNGCCGTCTGTCCCAAAAGGAAGTCGCGCCGANAAACTCAAACCATGCGCCTTCTTTTCCAAGAAGCTTCCGGCGAACAGAACTACGATGCGGGGAATCGNGANCTTCTGGCNATAAAATTGGCACTGGAGGAATGGCGNCACTGGCTGGAGGGGNCNGNGCACCCGTTTATNGTCCGGACAGACCACAAGAACCTCGNATACCTCGNACCGCCAAGAGGCTCAACTCCCGNCAGGCCCGNTGGTGCTTATTTTTTGACACGNTTTCGGTTTACCATCACCTACCGTCCTGGGCTCGGAACGNAAAGCCCGACGCACTGTCNCGNAAGTNCNGCTNCACNGAANNCACGTCCGTCACCAGCACCNTGGTCCCCCCCACNTGCGTGGTCGGGGNCCTCACCTGGGACATNGAGGNCNGAGTCNTCCAGGCCCAAGGTGAGGAACCTGGTCATGCCCCGTGTCCTCCTGANGGCACCCTNTNTGTTCCCANCTCCCTCAGGNCNGACGTCATCNCNTGGGNTCACNCCTCNCGNNTNNCCTGCCATGGNGGNGTNCANCGNACCNTCCGTCTNNTCCGTAGGNGNTTCTNCTGGCCNNCCATGGATAAGGACGTCNGNGAGTATGTGGCNGCGTGTNCNACCTGCGCCCGCTCNAAGTCANCTCCAACTCNNCNCCTTCAGGTCTNCTACATCCACTCCCACGCCCAGCCGTCCGTGGTCNCACATCGCGGTGGACTTCGTCACCGGTCTGCCCCGCTCACGAGGTAACACCGTCATTNTCACCGTNATCGACCGNTTCTCTAAATTNTGTCATTTCGTCCCNCTCCTCAGCTNCCCACAGCCACTGAAACGACGGACAATCCTGGTCGACCANGCGTTCGNCACCATGGCATCCCATCGGACATCGTGTCTGACCGCGGTCCCCAGTTCGTCTCCCGAGTCGGCGTGGAAGGCCTTTTGCTCNGCCCTGGGAGCCACGGTCAGTCTCNCCTCNGGCTACCACCCCCAGTCCAACGGCCAGGCGGAACGGGCCAACCAGGAACTGGAGGCAGCCCTCCGCTGCCTNGCGGCCAAAACGCCGAGGACTGGTCTAGTTACCTGGTNTGGGTCGAATACGCCCACAATTCGCACCCTTCTTCTGCTACTGGGNTNTCTCCGTTTGAGGCTNCCCTCGGGTACCCGCCACCTCTGTTTCCGCCCCAGGAACTCGACTTGGCGGTGCCCTCGGTCCAGCANCACCTCCGGCGCTGTCGACGCGTNTGGCGACAGACCACGGNAGCTCTCCTCCGCACCAAGGAGAACAACTGCCGNATNGCNAACCGNCGCAGGGTGGTGGGACCCGNTTACCAGCCNGGNCAGAGGGTGTGGCTCTCNNCCAGGAACATTCCCATTCAGGCCACCTCTCGGAAGCTGGCTCCACCCGNTNCATTGGTCCNTACGCNATTGACGAGGATCATCAACCCCGCCTGTGTCCGTCTCANGCCTCCCGGNCGCCCTCAAGATNCACCCCTCCTTCCATCGTTTCCCAAATCGAGCCNGTCGANGACAGTCCACTCCGTGCCCGCCGTCCGCNTCCCCNCCTCCCGCCCGTGTCATCGACGGCGCCCCNGCCTACACCGTCAGCCGCGTCCTGGACGTCCGGCGNCGGGGTCGCGGCTNCAGTNTCTGGTGGATTGGGAGGGGTACGGTCCCGAGGAGCGCTCCTGGGTTNCCGCTGACGACATTCTGGACCCNTCCCTGATCGGCGACTTTCACCGNNNCCACCCGGACCGNCGCCCTGGACCGCCTAGGGGCGGTCNTTGAGTGGGGGGGTNCTGTCATGGTGCCCTCTGTCGGTCTCCTCCCCCTCTCCCTCCTGCTCTGCCCCTGATCGCCGCCGGCTGNGNCCANTCCACGTCGTCACTGCTCCTGCCAGACCTACTTAAGGAGCTCCAGGNCCATCANTCANCGCCAGTTCGTTGCCCCTNATG
>Olat_rnd-3_family-133#Satellite
TTTTGCTGTGTCGTTTAACCCTTTAACACCGGAGATGTCGCCGGCGACACCTAAATAACACACGCTCTTTGACATACCGTAACTCTTCGACCGTTTACGCGATCAACGTGAATCAGCTGATTCTGACGCGGAGAAAAGCAGCTTTTCNTATCGGCTTTGCGCCGATATGCAACGCTCGCTTTTCTCCGCGTCAGAATCAGCTGATTTACGTCGATTGCGTAAGCACTTCACTACTGTAAAGTGTTGCATATCAGCGCAAAGCTGCTTTTCTCCGCTTCAGAATCCGCTGGAATTACGTTAATTGCGTAAACGGTCGAAGAGTTACGGTAGTCGAAAGAACGTCAACACTGGAGCTC
>Olat_rnd-3_family-134#DNA TECLASS
GGCGGAGCTAGAACGTTTTATATGGGGGGCGGGAGGGGGGCAGAAGACTTTGGAAGGGTGGCAAATGAGAACAGCAGAGTGGAAGGCCGTTACAAATGAAAGGATCAAAAATACGTATTTCGAACAGTTTTATTATTATTGTTGTTTTTATTTCATTTAAAAATATGCTTTTGTTATTTTCAATGCTTAAAGAAGCTTGTATTGATGATTTCTTAATCTTTGTCAATAATGATACTAATATCGACTCAAAAATTGGGGGCATAGGGGGGCAAAGCCTTTTTGCTTGGGGGCAGCTGCCCCCCTTGCCCCCCAGTAGCTCCGCCCCT
>Olat_rnd-3_family-139#DNA/Zisupton
CCTCCAGCCGGNGAGAANGGNGCCTTGCAGCAAAAGCCTCCACTGCAGCNTGGCCCTCTTCTCCACTTTGTTTTGTTCTCCANCTTGTTTGCGTCTTCTCCACTTGTTTTAGTTTGTGTTGCACTTTGTAGTTCTTTGTAGTTCGTAGTTTTGTCTGTGCCCACTCTGTTTAGTCCTTTGGTTTATGATTTTGTTTAAGTGAAGCTGTAGGGGTGAACCGCCATTTTGTTTAGTACATGTTTTCTCCTGGTTTTGTTAGGTTAGGGAGGTTAGCGTTCTGTCTTTGATTTCCCTTTTCTTTCGTTGCAGGTAAGATTACATGTTNCAGTTAGTTGGGGTTTTGTTTGTTGTTTTGGCCTGGGTTCACCCTGAAGCCTTTTAGCTTCACTTTTAGTTATTGTTGGATTGTTTTATTTGTAAATAAATTTGTTATTTTATGGAGACATTCGTTTGGTGTTTTTTGTTAATTTAAATTCGGTGGCCAAAACNTTACTTTTTTTATGTTATGCCCCCTCTAGGTACCCCTAGACACAGAAGGGGGCGTAAC
>Olat_rnd-3_family-16#LINE TECLASS
GGNGCACTGTGATCAAATGTAACTGTAGCACAAAAANGGTTATTAGGTTTAGAAGATCGCAATAAAGATCAAAAACTTAAAGTCCCACTCCGATCATCTTTTGATCTATTTTAAAGCGTTCCCAGTGGTCTTTTAATTATGATTATGCCGTTTTTAGCCAAAATCAAAAACCTGTCGTTTTCTAGGACATAGTTTCTGCAGAGCGGCAGTAGTTCATTAGAAATTCGCCTCTGAGTTGTGGGCGGGACTGTTGGCGCGGAGTAANCCCGCCCCTTTCCCTCACCGACCTCTCTGTTTACACGCTCTCCCGCTAGCTTACAGCCCCTCACACCCCCAACCTAACATTACCGGTGCAACAAAAATGGCGAGCAATATCGGAGCTATCCAGCCGTACAGTTTTGAGCCAGATNCCAGCTCAGACGAGGAAAACAAAGACGTACATGGATCTATTTGTCTGCAAGTGGATGCATCAGAATGGAGCGGAGCAGGGAGCTTGTGGCCCGCCCTGCGTAGTTTCTACGTCACATACAAGTCTTTTTCAAACGGCATTTTTTTGTCTGCTCCTGATTCACAACGATTTGAATAAAGAAATACTCAGAAATGCAATTTTAAGCTTAATTTTCTTTATATATGTCCTCCATCATCAGAAAAAAAACACCAAAAACACGATTTTCATCGGAGTGGGTCTTTAAAACACTCAAGAGGATAAAATA
>Olat_rnd-3_family-173#DNA/Crypton
CCTTTGCCGCTGCAGTCGAGGTCGGTGCAGGCTCTGTAGCCGTTACCATGACAACGCGCCGCACCACGTANCAAATAGTCCGCTTTTTGTGAAAAAGCGATCCAAACTGAAAAAATAAAACAAGAATAATTCCGCGTCGGACGGTTCAGCCTCCGTGTCGTCCGTTAATTTCTGATAACGGACACCTCGTCTGGCATTATCCCTT
>Olat_rnd-3_family-194#LINE/L1
TTTTTTTTTTTTTTTTTAACTTGTCCTGTCCAACAGCTGAGCAGACAGATGAGAGCTGAAGGCCTCTTGTGTTGGACATATTTTACTTTNACAANAGGGGTTATGAATCTTCNGACAAACCAGAGGTATGTCTGAATAAACCCCTTTTGTAATTGAGGCCAAACTTTATTCATTTCAATCATGTTTGAAAATCTTTGGTGTTGGACCGGACGGAAAAGGAAAGAAGGGAAGAAGAGAGAGGGACGTTAGAGAGAGGGGGGGTAGGGGGTGATAATAGGAGGGGGGGGGGGGTAAGACCATGAAGCAGCATAAAGCAACAAGTTTACTGGTTGTTAATCATTACGGTAAGGTTCAAATGTAGTAAAAAAACAAAAAAAAGGGCGGGGCCTGTCCACACACACACTCAAATGTTATAAACACCTGTTGGCTGCAAAAATGTCCACCTGTCGACATGTACACAAAACAGATAGTGTTCACACGCATACTTATGCCTTAAAACCAACTAGTGTGAAATATTTCANTCATTCANTCAAACTATTTGTGCAAAGGTGAGCTAACACCTGTGCTCAGGTGAGTGTTTATGTTCTTCTAAAATGGATGGTGGAACGTGAAAAGAAGGAGGGAGAGTGCCCAGCCATCCCCACACCAAGACCCCCGCCGCAGCAGCAGCGGCAGCCGGAATCCCCCCAACGCCACACGGGAACAGGCAGGGAACAACCGCCCCCCGGGCGACCAAGCCCGCCACCCAGGCCAGGGCCAGCAGGACCGCCGCGAGGCCCCCAGAGCCAGAGAGCAGGGAGGCACGGAGGGAAAGAGAGCGCCGCCCCAGCCCAACCAGGAGAGCAGCCCCCCCGCCGCGCCGGGAGAGCCCAACGCAGGGCCCCACCGGAGAAGGACGCCCACAGCCCCAGACGAGCACCCCACCACCACCCAGGAGTTCCGGGCATCCCCCCGCCCCAACCCCAGGTACGAGCCAGGACCCCCCAAGGGAGACCCGCTCCGCGCTCCAGGCAGCCACCCACCCGGCCCACGGTTGGTCCAGGGAGGAGCGAGGCAGGGGCCNGCCGCCCCCGCCCAGGAGGGGGGCACCCCGGGGAAAAGAGGGGGCCCACAAGGGGTGTTGTAAACATGGCCCGACCAGGCTCGGCCACAGTTGGAAATTTGGCGGGGCCCAGCGCTCAGGGGCAAGGACCAGAACCCACCCCCCAGGGACACGGACACCCCCGGCTCAGGTGTAATGTGANCCCCCCCNCCGCGCGGAGAGAGCACCGCCGGGCCCAGGAAGCCGGCACCCAGGGGACACGGCCGCCGTTGCCAAGGGGCCCGTACCCCCCACCAGGGANGGGGTAGGGGACAGATGGTCCNAGGTCCCACCTTCCTTGCAAAATGCGTGTGCGTGTATGTGTGTTTGAGAGGGTGTGTGTGTGCATGTGTGTGTGTTTATGTTGGGATGTATATATTGAGGGGGGAGGGGTGTGTGTACTAAGGGGGGTGCGGTTAAAATTGGCGGGTAGGGCACTAAGGGGACATCTCCTGATTACTCACAGTGACGTCCCCTCACCCTCCCCACCAAGGGGCCCTAAATGTCTAAGGTGCGGTTAAAATTGGCGGGTAGGGTGCCGGGAGGACATCCGCTGCTTGCTGGCAGTGATGTCCAAGCACCCCCCCTACCAAGGGCCCTACATGTCTAAGGTGCAAATAAAACCGAAAGAGGGGGGGCCCACTCCATACGGCAACCACAGGAGGGGGGCCACTGCCNAGTAGACCCCCCCCCCAAGGCGCATCGCAGGCTAGACCCCCCACCCCCTCACCCTANTATGAGGTTATATGAGGAAGGGGGTAAGTTGGGGACAGCTGGTAGACTGTCCCCCGGTGGTCAAACAGCCGTCCCCCAGCCCCCCCCCCCAGCAAAGGGGCCAGGNCCACCCAGCCCAGGGGCCCCACCCCCGGAGGCGCCGACACCCCAGGCCCGGCACCACCCACCCCCACACAGAGAGAGAGGAGCCAGAAAGCGTCGCCCCCCCCCGGAGCAAGCCCAGGCCCCCACCCCCAGACGCCGGCCCTAGAAGAGCTCTGGTCAGGCCTCGACGGGACCGAGGCGGCCAACCGGCCGGGGCAACCGCTGATTGCCTCAGCGGAGACCCCGACCCGTCAACCCCCCCGGNCCCGTACCGATAGTGGACCCCCCCTCTCCCCCAGAANGCCCCCCCACAGGACAGGGCCGACAAGNCCCCCACCCCACCCCACCCCCAGACCCCGCAGCCGAAGCGGGTGACACCCAGAGCGACCGGGGGCCCCAAGAGGGTTGTCCCGTCCCGCCCCAGAGCCAGGGAAGGGCCGATCCCAGCCCCAGGTGCAGATGGGNAGCCCATCCAGCGCCGCTGGGCCCCCCCCCCGAGCAGCGCCCCCCGCCAACCCCCCCCAGCACAGGCAAAGGGACCACCCCCCCAAGCCAAGCCAGACCACCACCCCACCCCCCCACCACGCACCCCCACACCCAAGCCCAGAGGACCACGCAGCGCCCCAGNCCGCCCCACCCAGGCGCCGGACCCGACCCCCCGACCAACGGAGCCCCCACCGCCCCCGGCCAGGCACCGGAGGCCCCGACCCCCACCCCGGNCCACGGCAGAAGGGCAAGGAGCAGCGACGACCANGCCCCCCCACCCCCTAAGTCACGGAGTTAGCTACGGGAGACCAGAGAGACCGAATTCTTTCAAAGTTACTTGAACTTTGGGCTGACATTTTTTCCAAGCTGATATGATCAAGCAGCAGATTTCTGTGTTGACTTATATTTATATTTTTCTTGCTTTTCCAATTTATTAAAATAGTTTTTTTAGCAATGCAAAGAGTTATGAAAATGATAGANNCTAATCCTCCTTCTACATCGATGGCGCTCATGTCACCAAGCACACAAAGTGACGGTGAAGCTGTGATTGAAACCTTAAGCCAGACTGATAGATCGGCACATACCTGCTGCCAGAGAGCCTGGACAGGCGTGCAGAACCATAGTGCATGCATGTAACTGTCGGGTAGATTACTGTCACAGTGCTGACAAATGTCTGAGTTACTGAGACCCATCTTGAACATCCTCTGTCCAGTGTAGTAAATTCTGTGAAGAGTTTTGAAATGGATTAGCTGCAGATTTGGACTTTTTGTCAGTTTAAAGGTGTTTAGACAGAGTTCTGACCAGAAGCTTTCATCTGTGCTGATGCTCAAATCCGCATCCCATTTTGTTGTCGGAAGTGAAATATTGTTATCTAAATTACATAAAAGTTTGTATATTTTGGAGAGAGTTTTATTCATTGAGAAATTGATCAGAGTGGTAACTACATCTGGTAGCTTTAAATCGTTGTCTCTGTATTTAAACTTTTTAGTAATAATTGATTTAAGTTGCTGATATTCCAAGAAGTTATATATTCCATGTTTGTCTTGAAGTTCCTGGGGAGTTATGAATCTTCTATCAATAATTATGTGCTCTAGTTGTTTTATGCCCCCTGCTTGCCAAGCTGGGAAGTGGATAATTTTTTTGTTTATGAGGATGTCTGGGTTGTTCCAGATGGGTGTCATTTTGCACGGTTGAATTGATGATTTTGATATTTTGAGAAATTCCCACCGGGCTGTTAAAGTGGCATTTATATTAATACTTTTGAAACAATCCTGTTTTTTAACTGTTTGGCTAATAAATGGAAGATCTGACAGGTTGATCTTTCCACATAACGCCTGTTCCAAGTCTAACCATGAGTTGGTTTCTGGATTATTTTTTAACCATTTTAAGATGTATTGTAATCTATTTGCAAGAAAGTAATTGTGGAAGTTAGGTAATTCTAATCCTCCACAGCTTTTTGCAGA
>Olat_rnd-3_family-227#LINE TECLASS
NTAAAGGGCCTATACTTTCTTAGTAGTAAACTATATCCATGTATATGATAATATATTACCTTTGGCACACATAAAGAACATTTTTAAATAAATATGTTATTTTCGCCGAGTTCTTTTCCTACCTNGAAGTAAGACGACTCGATCTCTGAGGCNCCGCCTTTCTCTCCTTGTGGGTGCCGCCCATTTCATGACGTCAACCTAGAGCCGGCCTCGGCAGCGTGTCTGCGTTTCGCCCACGAAAACAAACAACATCCGAACTTTTGCAAAGATGGATGTGCATATAAAANGAAAGCGTTTTTGCCGATCACCGCTAGCTCCGCGGAGAAAGTGGGCGTGTGTGTTAGCCTGGGGGCGGTGCTGGCAGCGCAGACTCTTCCTGGAAGGGGCTGTTCCTCACTTGTCTACGTCACAACGTGAGAACCCGCTCGTTTTCGTGGTTGGGAGGGGCTGGTGCTCAGAGCCAGGTTTTAGAGGAATACTCAGAAATGCGTGAACGGATCAAAATACCGCTTTGGGGTTTCTTTTCGTGAGGAATGAACATTATAATACACTTAAAAGCTCAAAAAGTTGATTTTGCATGATANAGGCCCTT
>Olat_rnd-3_family-3#Unknown
NNNCAATGCCTTAGTCGCAACTGCCCTTACGGGTGGATACGGGCTGTCTGCGGGCAAAAANGGGCAAACCTGTAGGATGTTNAAGGCCGTAGACCGCTCGGTGAGNCCGTAGAGAGAAAATGTTCATGCACATTTTTCTNTCTACAGGTCCTGGTGCGGTAACACNTATACAACACGTAAGGGGGAAGTAGGTGAGACGCAGGCGCGTCGTACAGTTTTCATTTTTTCGACCCCCCCAAACNCTGCGCACTGCACAAGGGCTTAGTGCTGTTCAGTGATAAGTGCACGCTCCTCACTTCTGCTTGCAGCCCCGTGCGTGCAGCATTCGTGGGTCAGTACGGNCACCTTACCAACGACTAGAGCGCGGCGTAAGGGCACCGTACGACAGCATCACCCGTACGTCATAAGTGCGTGCAACTTACATTATC
>Olat_rnd-3_family-30#LINE/L2
NNGGACAGANNACTGGATGGAAGAAGAGGAGCAGGAGGGNGCGAGCAGGTGTGGAGACGGAGGAGGTCGGAAGATANGGAGGTAAGGTTGTGGANGGCTTTGAATGTGAANAGCAAGANTTTGTANTCAATNCGGNATTTGACGGGGAGCCAGTGAAGCTGTTGAAGAGTAGGTGTGATATGGTCGATGGATGGAGTGCGTGTGATGATNCGAGCAGCTGAATTCTGAACCATTTGAAGTTTATGGAGGGTTTTTTGTGGGAGACCAAATAGAAGAGAGTTACAATAGTCCAGGCGGGAAGTGACAAGACTATGAACAGGAGCGGAGTGGGNAGTGAGGGAGGGGCGGAGACGATTNATGTTGCGTAGATGAAAGTAGGCNGACCGGGTGACGCTGTTNATGTGGGATTCGAAAGAGAGNGNACTGTCGAGGATGACACCCAGACTCTTTACCTGAGGGGAGGGGGAGACGCGGAGCAGTCGATGGAAAGAGNGAAATTTGGAACTTTGGAAAGGGTGGATTTGGAGCCGACAAGAAGNAGTTCAGTTTTATCGCTATTGAGTTTAAGAAAGTTTGAGGTGAACCAGTTTTTGATTTTAGATAGAACAGGNGGNGAGGGAGGAGGGTGGAAGGTNGGGTTGGTAGATAGAGCTGGGTGTCATCCGCAAAGCAATGAAANTNGATATTGAATTTNCGGAAAATATTACCAAGNGGAAGGAGGTAGGTAATGAAGAGGAAAGGNCCGAGNACAGAACCCTGGGGNACACCNGAGAAAGAGACGAATGAGAANTGAAGGATTTCAGCTGGATGAACTGAGTACGGTCCAGGTAGATCGAAGGTCAGGGGGGTGTCAGTGATGCCAACGGAAGATGGTCTGTTCANGAGGACGGAGTGAGAAATGGTGTCAAAAGCTGAACTTAGATCGAGAGAGAAGGTGGATAGTGAACACAGTCAGCNGNNAGGAGGAGNTCGTTGGTNATTCTCAGNAGAGCAGTTNCAGNANNATGATGAGGCGGCGGAATGGGGCAGATTGGAAANGTNCNTAANAGATNATTG
>Olat_rnd-3_family-37#DNA
GCAAAAACAGGCCCCTAGAAATAAGTCAAAATTCTTACCCCATTGGCAGATTTTCTTTAAATAAGCAAAAAAATCTGCCAATGGGGNAAGAAAAATGGTCTTACCAAGAATTCCTATTTTAAGAAAAACATGTTTTCTCAAACTAAGATTATTTTGCTATTGAAAAACTTTCTTGATAAGATTATTTTTCTTGCAAGACAGAAAATAAGACATTTTTCTTGAAACAAGGTCT
>Olat_rnd-3_family-4#Unknown
ACCCCGAATTTACACTGGTCCGTCTGCGGTGCGTCTCCGTTGCGTGGGGAGTCCGTCTCACGACCGTCAGTTAGTTTACATTGTCTCCGTTGCGTCTCCGGTNNNNNNNNNNNNNNNNNNNNNNNNNNNNNNNNNNNNNNNNNNNNCATGTTGTGTTTTTGTTCTTTCTAAATTCAACNTTTGTGTCGTCCATGGCGAAAATGGACANGTTACGTAATTTTATAAAGTTTTATTTTGAAAGTACAACGGAAGTTTTTATTTTGAAACCTGCACCTGTTTCCCGTTTCCCCGGCTTTTTGCCGCGACATTGACGCGTCAACGGACTGGAAATAGAACTCCGTAAAGCTTGCGTTGCGGTGCGGAGGGACGGACGTCAGACGCGACGGAGGCGATGTAAACATTCCGATTGATTAATGAACGTTCTATTTTTTTGTGTCAACGCAACGGAGACGCANCGCAGACGGACCAGTGTAAATCAGC
>Olat_rnd-3_family-408#LINE/Rex-Babar
NCCCGAGGAGAGTGCTTCGGAGACGGCGCCGCAAGAGAGAGGAAGCAGGGGCGGGGCTGCCGCGCCGGGCTAAAAGCCCGTGCAACCCCGACCCGCGCTNCCCAGCCTCCTCTCNAACGCGAGGTCCCTCGNCAACAAGATGGACGAACTGCGNCGGATCGCGACACAGCCGGAAACACGAGAGNGCTGCGTCTGATCATCATCACCGAAACGTGGCTACCGGAACAACGTCCCCGACTCCGCCGTGCAGCTAGCGGACCGCGCTCCATTCATCGGGGGACCGGACAGCAGCCTCCGGTAAGGCGGAGGGGGGCGGCTTGTGTGTTTATCAACAACGCGTGGTGCCGGGACGCGCGGATGTTCACCAGACACTGTTCGCCNGACGTGGAGTNCCTGATGCTAAAGTGCCGNCCCTTCTACCTGCCGAGGGAGTTTACAGCCGTGTTCTTAGCTAGCTGTTTACATTCCCCCGCGAGCCAACACTGCAGCGGCNCTAGANGAGCTNTACGACGTCATCAGCGANCTAGAAACGGCTCACCCNGATGCCGTCTTNATTGCTGCNGGNGACTTCAATCAGTGCAATCTTCAGACCAGTGCTCCCCAGATTTCACCAGCATGTGACGTTCCCACCNGNGACAAGAACACCTTGGACCATGTTTACNCCAACATAAAGGGTGCATACAGGGCCGCACCCCCCACCTTGGGCACTCGGACCACATCTCTTTGTTTCTGTACCCGGCCTACANACAAAGACTCAAACAATCTAATCCAGTCACCAAACAGGTTCAGNTCTGGACCCCCGAGGCTGNNNNCGCACTGCAGGACTGTTTCATGACACAGACTGGGACGTGTTTAAAGCTGCAGCCACTCTGGAGGACTCTTCTACACAACATCTGTCCTGAGCTATGTGTACATCAGCACTTGTGTGACGTCGTGCCCACNAGTCCAATCAGGAAGTTTCCTAACCAGAAGCCNTGGATAAACGGCACGGTACNGTCACATGCTNCGNGCTCGNTCCGNTGCAGCCTACATCNGGCGACGGGCCGGNNTACAGCGGAGCCCGGNCAGAGCTGAGGAAGGGCATCAACCAGGCNAAACGCAGACACAGACAACGGGTGGACGGCATTTTGCTAATNACATCCCGCGGGAGATGCTGGAGAGGCATCAACAGNACCATCACGGACCACAGGAGCAGCACGCAGCAGACCACTCAGTGNCNCAGACANCCTGCCCGACGNCCTNAACGCNTTCTNCGCNCGCTTTGAGACNTCCACCCGNCAGCGCGGAGGGACCCCGGTCTCTATACCTGGACCACTACACCCCACCTCTCCCCANCAGCCGCNTCAGGTNAGCTCCAAAGCCCTGAGGAGGATCGACACCNGCAAGGCCGCNGGNCCGGACAACGTNCCNGGNCGGGCCCTNAGAGCATGTGCNNACGTCAGCTGGCNGGCGTTCTCACCTGGNCATNTTCAACCGGTCCCTGCAGCCAAAGAGTCGCCCCAGCTCCTGTGTGCCTCAAGNCCNCNACCATCGTNCCNNTNCCNAAGAAGTCANCCNTCCCGCCTGCCTNAATGACTACNGGCCGGTNGCNCTNACNCCGGTNATCATGAAGTGCTTTGAGAGGGTNATNCTGANCCACATCNAGGGCANCATCCCNGNCACNCTGGACNNCCNNCAGTNCGCNTACNGGNNNAACNGGTCNACNNCGGACGCCGTCNCNNCAGCNCTGCACGCCNCCCTNTCNCACCTGGAGNATNNNGACNCCTACGTCAGGATGCTNTTTGTNGACTNCAGTTCNGCCTTCAACACGGTNGTCCCNNACAAGCTGACACTGAAGCTCCACAANCTGGNTCTNCCTTGGAATGCNTCCCATCATCTGTGNCTCTGGNTCNNGGACTTTCTNACCGGCAGGCCCCAGNCGGTNAGAATNGGGGACNCGACNTCGNCCANCNTNATCCCGAGCACNGGNACACCACAGGGNTGTGTCCTCAGCCCCGCCCTCTTCACCCTGTACACCCACGACTGCGCCGCTACTCATTCACAAATCTGATTCTGAAGTTCGCCGACGACGCCGCCGTGGTNGGACTCATNTCCGACGGGGACGAGNCTCNCTACAGGGAGGAAGTNCAGCANCTGGCGGGATGGTGTGGACAACAACCTCACCCTGAACACNNNCAAGACCAAGGAGATCATTGTGGATNCGAGAAGGCTAGAAGGGGGCACACANCCCCCTCCTCATTAACGGGGTCNGGAAGTGGAGAGGGTGNACCGCTTCAGNTACCTGGGNATCCACATCACCAGGACCTCACCTGGCACTGAACACGTCACAGCTGGTGAAGAAGGCTCANCAGAGACTCTACTTTCTGAGGAGGCTNAGGAGGTTCGGTGTCACTCGAAGATNCTGAGCAACTTCTACAGTGCAACCGTNGAGNNCATCCTGACCGGCTGCGTCACGGTGCGGTACGGGAGCTNTACCGCTCATNGACCGGAAGNGCTTGCAGAGAGCGGTGAAGACCGCGCAGGAGATCGTCAGGACTCCTCTTCCACCTCGCTCAGAGCATCTGCGAAAACGCAGGGTCCGACGGAGAGCTGCCCCATTATCGAAGACCCCACCCACCCGNAACGAAGACTGTTCGCACNNCTNCCCTCAGGAAGGAGGTACAGGAGCGTGGCAGGACCACAGCAGACTCAGGAACACCTTCTTTCC
>Olat_rnd-3_family-48#Unknown
AGTAGTCTATTTAAGTGTACTACAAGTATACTTAGTCTATACTAAAAGTGAGGCAGTATACTTGAAGTTTACTTTTTATATACTATCTATTGTAAACTTAAAATGTTCCAATTTAGTCTGAAGAAGTATTCAGTTAGTATACTTCCTACACTACACGTACATGGTCTATAGTATACTTGCTATACTTATACTCAAGTATACTTAATAAAATAAACTTCAAGTGTACTACTTTTTGCTAAGG
>Olat_rnd-3_family-72#LTR TECLASS
NNNTGGCCCGANCCGCCGGNNCTNGACNNCNGGCCCGANCCGCCTTTCCCAGANCTCGACGACTGGCCCGANCCGCCNGCCCCAGACTCCGNGCCCGANCCGCCTAGCCNTCGGCTGGCTGAGCCCGAGCTGCCTGCCCCAGACTCCGAGCCGGACCGCCGCCGTTTGCTGGCCGGACNCTCCGAGCGCCGGACGGCGCGGCCTCCCGGCCGTCCTCCGGACCCGCCTCGCCGGACNGCGCGGTCTCCCGGCCGTCCTCCGGACTCTGTTGCCCCTCGCGGTTCGGNCCCCCCCCTCCTGGGCTGTCTTAGGAACCTCGGTGCGGTTCCTTGAGGGGGGTCACGGTTTTAGTTTCTTTGCTTTTGTGTTCTNGTTGTCTTTTGTTTGTCATGCTTGAGTTTGCTTCCTGTTTTATTTTGTAGNGTTTCCTGTTTTGTTGTTGTTTCGAGTTTTACTTTTGGTCCCCATCNGCCCTGATCGTTTCCACCTGTGTCTCGTTGTCCTGCATGTATTTAAGTCTTGTCTTCCCTTCCTCCTGTGCTGGTCCATAGCTTTGTTATGACGTTCCNCGTTCCGTGCTTTCTAGTGTAGTTTCGAGTTTCGAGTTTGCCTGCTCCGCAGTGTTTTTTGTTTNGTTTTTTTATTTTGTTTG
>Olat_rnd-3_family-8#LINE TECLASS
GCTTTGGCGCAATTTCAATAAGGAAGATCTACCTCACTTCCAGGTANGCTGGGTTGTTACGTCACTTTACACGCCATCATCAATTAGGCCTTCACTCTGAACCAATAGCTAANTTGCCCCCTTCTTCTCAGCCAATCACAATCATATTTCTGCCTTTAAATTCATGAATGTTTNTCTCTCTGCATTCCACACGGCCCTCCTCCACCCGGANCGNCGCTTTGTCATGGTCTAGCCCTTAACCAGCGTCTAGGCTCTGGGGTTTATNCATCTATGGTCCGAGCTTATCCCAAGCATGAAGACGTCATCGGCCCAGAGCCTCAAAGGTCTATGGACTTATTTCATGCACATTTTTCTGTANCACAAATAAATCTTTATTTGCATTCTAA
>Olat_rnd-3_family-96#DNA TECLASS
GTCTCTTGANCGTCTTTTGTTTGTTTTCGCAATTCTTCTTTCTTACTGCGCCTTTGAGCGAAAATTTGACCCCCGCCACATATTCAAAAACAAAAAAAAGGAGAGACAATTGCACCCCGAATTTGGAGCACGGTGAACNACCCCCCCCCCCCAAAAAAAAAATGATGACATCACAGCGGGAGAAACCGTCAAAAAAATGAATGGGCCCAAAATCTCTTATTCGAATCCACTAACAAANCCAAAACACANGTGTCAGGGATATCCAAAGGAAGTTTTAAAATTATTATGGGATGGCCACGGGACCTGCGGCTTTGCGGCAAAGTGTGAAATTTGGCGATTTTCACATTTTTCCCACAATATGGGAAAAGAAAAACTTTGTTCGAGCGATCTTCACAGAAATTTCACACACACGCCGCCAGCTTAAGTCTACAACCACAACCGAAGTTTTGTTGACCTTTGACCTCGGGAAGAGGCCGCCATCTTGAATTTCAAAAAAAAAACCTTTGTACCTTCTACAAATTTAAACTCCTCCTAGGGATTTCGATCTATCGCCTCCTAACTCCTCGAGCATCATTGGGAAGCTACTTGGGGAAAAATGTTGGTTTAATTTGTAGATTTTGAACGGCGTTAGCGTGGCGAGCTCGCAAAAGTGGCGTTTCCCTGTTGCTCGCACATTTTTTACCGGAATATTGTGAAAATGTAACGCATGAATCCTTGGCTCAAGCTGAACGAAACGATATGACATACGATATGAACATATT
>Olat_rnd-4_family-1001#Retro TECLASS
NTTACGGAGCCCGTGTCCTGACATTAAGATATTAAAATATATCTTGTTCCCACAGATTAATATCTTGTTCCCACAGGTTATTATCTCGTTCGCACGAAATACTATTCCGTTCCCACAAGATACTATTCCGTTCCCTCGAAATGATTAACTCGTTCGAACGCAATAATTAATCCGTTCGAACGCAATAATTATTCACGTCATAAGTCATTCACGCGGATATGCTCTCCGTACGNCGGCAAAAGCCGCTTTCAGCGGTAACTTCCGTGTCTCTGTGACCCACATTCGTTCAAAAAAGGAACATGAAAAACAAGAATGATCACTTTATTACCGTCTCAATGAATATAAGAAAAATATCANAAGATTTATTATACCTAGGCTGCTTTGTCATACGATAGCTCCTGCTAGGCTACTACTAGCTCCGCCGCAGAGCTCTTTGATGTATGCCGGCATTCGGGCAGCTGGCTGGTCTGTTGACAGACAGCTGATATTGTAGTTTAGGGTCGAATAGGAATAATAATATTCAGGACTTGTCTTTTATTAACTTTAGCAGTCAGTCGCTTTACATTCGAAGGCTATTAGGCTACATGCTAACTGACTAGCCGATCATTTATCCTGTTATTAATTTACGTCATAGATTTACAGCAGATACCTTCACATTTCTGTCTGTGTGTGTCTCATTACATTGCATTGAAGACACGGAGGATGTTTAGAGAACAGATTTATTTATTTTAAAAAGCACAAAAGCATCCATCGTATTCACGTTCATTCACATGATGATGATCTGTGGTACGCCCTCCGGTCATCTTGCTGCAAAAGCCGCTTCCTGCCGCTACTTCCGTGTCTCTGTGAGCATTCAATAGGGGTAAAAATAAAAGCAAGAATGGTCGATCTGTTATTGTCTCGATGAAAATCNGAAAAATATCATATTAAGCTGGCTGCTTCGCCTAATGCACTTACCTTTAGCTCGTAGCATAACAACAATAGCAGTACGTCACGTTTCCCAGCATGCTTTGCAGCCAATCATTGGCCAATCACCTTGTCCCTGTAACCGAGGTGTAACAACAAGACCAATGATTGGCCGCTAAGTATGCTGGGAAACAATTATTATTATTATTAATAATAATAATTATTAATAATTATTTCGTTCGAACGGATTAATTATTNCGTTCGCACGAGTTAATCATTTCGAGGGAACGNAATANTATCTTGTGGGCGGAATAGTATTTCGTGCGAACGAGATAATAATCTGTGGGAACGAGATATATTTTAATNTCTTAATGTCAGGACACGGGCTCCGTACAT
>Olat_rnd-4_family-101#DNA TECLASS
CTTCCTGGTCCTCGAGATCTACCACCCTGNCTGTTTTCCAGCTCTCCGCCTTGCTGCTGATCAGCTGGATCAGGTGTCTCCACATTCTGATTGACTGAACACACCTGATCCAGGTAATCAGCAGCAAGCAGTGCAGGGANAGCTGGAAAACAGGCAGGATTGAGCAGCCCTGG
>Olat_rnd-4_family-1032#DNA/Academ
GAGCCGGTTATTAAAATAATCGTGCATTTTGTGGTACAAGCACCAAATTTGGCATGGATGTACCTTAGGATCCCCTCTTTCNGAAAAGCACGTTAGCCACAAGAAAATCCAAGATTTTAAAATATATATAACATATATTNAATACATNTAATAGTATTCTGTAGGTACCCCTCAAGTTTAAAGACTGCATTTTGTGCATGAACAGCCCATATTTTTGAGACTGGGGCAAATAGACATTGAATATTTTTGTAACAATTGAGTGTATGGCCGCCATCTTTACAAATGGCCGCCATTTTGGATTTTTCTCGTGGCGAACGTGCTTATACACCCATGCCAAATTTGTGCTTGTACCACGAAATGCACGATTTGTCTGAAATATCAACCTAANCGGCTCCGCTATNNN
>Olat_rnd-4_family-104#DNA TECLASS
GGCTGTGGATCGTTACTTAGGTGGCGATCCGATTCGATTCACAAATCAAGATCAAACCACGATTCTTACTATTCGATATATTATGTTTGAATGGTTGCTATATGTATGTCTTTTTACTGGATGTATGAAAATTAAAATAATATGTATTTAATCACCATCGTTTATACCTTTAGAACAGGAGATCAGAATCAACAAAACATAACAGATAAAAACACAAAGATTTGAAAGAAAGAAANGNTATTCGTCACTTTAAACAATNTCAAGCTTTTCTGTCAACTTCCGGGTTGACTTCAGCAGGAAACAAAACATCGCTGCTGCTATGGATTATTTNACAACAAATCCNGAAAANGTTNTCCACAGNTTTCCCNTCCTCAAAGTATATCTNCTGACTACAGTTCCAGTAGATCGATGACAAGAAGACGGTAAATGAAGACANAGCAACACCTAAATAAAAATGGTAACAACTAGAAAACGCTCAGTCCTTTCATCTAAACTGACAACAGTTTTTCCAACAGACACGTTTTACAAACTGACTTTTTTCGTCTTTAGAGGAAATATCANAAGATTTTTTATAATATTCCTAAATCAAAATGTTTCATTCTATTTTTNATTCTAATTTATTAAAACAAAATNTNTTTTTTTTTCAGAACTTATTTCAGTAAACTGAACTTCAGTCTCTTTTTTTTCAATCTANAAATACTTGAAAACGAGAAACTTGTTGCCGGCACTTTACTTTGAAGATTTATTTATTTCCGGNGACAGTGGCACATACGGTGTTTAGTTTATGTNCTTAAAATCCAACATTATTCTGCATTTTAGAGCGATAATTACATCGCCTGAAGTGTATTTTTACTACACTCTATTATTTATAAAGATCGCGAATCAGCGATCTCGGACGTCGCAAATATTCGNACTCGANTTTTCGGGAACAGATCGCGAATATTGGA
>Olat_rnd-4_family-1065#DNA/hAT-Charlie
NNNNAAAANCACAGGGACATTCTGTAAAGCAGTGGTCCCCAACCCCCGGGCCGCGGACCGGTACCGGTCCGTGGGNCAGTTGGTACCGGGCCGCAGGAAAAAAAAAAACCACAATTTNTTTCCGTTTTNTTTATAATCTGATTCTGAAGGAAGTTTTATTTTGGAAAACTACCGGATTCTCTCCACCACATCCAACTCATTCTTGACGCATGTCAAGTCGCTCGGTCACGTNTCGAAAATNCATCCGCTACTTTCTTAAAGCGGCTGCACCGACCGCTAAATTNAAACCCCCAAGCTAGCAAAGTTAACAAAAAANAAAACATTTGGAAAGTTTCTTTGGCAGAAAAGAGCCAGTGAGGAAACAGAAGAAGAGCCTTTGACTTCAAAATAAAAGAAANCTGTATTTAACACAAAAAACAGGAGTCTTTACTCCAAATATGGATTTATTGCGACAGTTGTTCCCACAGACCATAATAATACTGAATGCTGCTAATAAAGTTGCTCAAACGGTGGATTCATGTTTATGTTTTATTATATTTAGAAAAAACCAGTTTNAGTGATCCTTTTTTANATTCTATTTATCCGTCGCACCCTAAAAGTCNGAT
>Olat_rnd-4_family-108#LTR TECLASS
GTTTTTTTTTCCTCGTGGTAATGACATCTACCATCACGCTATCGCGAGAAAACACGTTTTTTCTCGATGATAACGATAGAGACGTTATCACGAGAATAACAAATTTCTTACGATAACGAGATAACAAGAATATACTTTCATTTTTCTACAATCCGCAGCAAAACAAAGCAGTTTGTCAGAGAAAATGTCGAACACCAGAAGAACTGATCAATTTATAATTGATTACTTTAATCGTGGTCTAACTCGGGTTGATGTTGTCGGTCATAAACAACGTCCAAATCAGTCATCGTCATTTGAGGAGAAGGTTGGCCCGGCTGCAGCTGCGCAGGCGGCTGCAGTTCAGTGATCCTGCGGTTGTTGTCAATTTCATCGGTGACCAGATGAGGGGATCAGGCCGTCTACANNGTTACAGAATGATGCGTGAAAGGTTCGGNCTCGTGTAAGGAGGGCTTCTTGTCGTTTNGATCATAAGAAAAACTGTTTTCTCGTTAATACGAGATAGCAGACGCCGTTATCATGAGAAAACGGGCAAAAGAA
>Olat_rnd-4_family-111#Satellite
NNNTCGTAAATTTACGAGAAAAATTTAGCCNACGACTTTTAAAGTCGTAAATTTACGACTTTATTCTCGTAATTTAACAGTTACGACTTTTTTCTCGTAAATTTACGACTTTAAAGTCGTAATTAAAAAAAAAGTTTTTGTTTGTAAACTGGCCCTAAA
>Olat_rnd-4_family-1127#LTR/Gypsy-Cigr
NNATGATTTNATTACAAAACGCTAAAACCAATTAAAAATGGACCCGTTAAAAAGACGCACGCACAAACGCTTCAGTATGCTGAGGACCAAAAGACTTAGGNGAGGTGGAGGCTCCCAGANAAACAAAGATAAAATTTCACCCCACTCACGTGATGCAGACCACACACACTTGTGAACCCTTCACCCAAGGACACGCCACTCCAAACCGGGGGGANGGCCTCCACCTNGAACNCGGGGCTGGCACCTGGGTCCTCAGCGCTGAGGGAGGGGGAAAACAAAGGNGGATTACACGATAAAATCCAGTTAAAGCACAGTTTTAAAAGAATTGTATAACAATGCTAAAAACAAAATAAAAGAAACGGGTCCCAGCAGTTCGGTGACCCAGAACCAACCCTAAAAAATGCTAAGAACAAAATAAAAGAAACTACTCGCGAGAGTAAGTCCGCCCGTAGGGTGCTGCTCAATGAACGGAGCGCGGCGCGCTTNTTTTCGCTGTTGGTGGAGGGGATTCAGGCGCGACGCCCCGTTAGTCTCCGTCGCTCAGGCTCAAAGGCAGCTGAGGAGCACCCGGGCCCGGCAGAACCCTGGTCGGGAGTCTCAGGGATTCTGNTCACGAGCGGTGACAGTTCCTTAAAATAATTCTAAAATTCAGTATATAAAAAGCAGCAGCTGTTCCGCNNNTGGGAGCGTCAGAAAGTCCCCGGCGCNGCGAAAANAACAAACATTANCACTTAAAATTATCAGCTTTAGGCAAACGCAAGGCTTGAGCGACGCCAGCTTACCAAGGCTCTGTCTGTTCAGCACCTGGTAAACAAAAAGCGCTAAGCCGCGCTATCCGCAGAGCTGCAAGAGCTCACCCTTTGGCCGTGAGTATCTGGNGNTGAAACGAACAGCATGGAGTCNTGAGGCGGCGAACAAACTCTCGTCNTTAGCCTACCACCGCTACTTTACCTGTGAGGCTAGCCGGAGGTGTGAAAACAGGAAGTGGGCGGTTCCAATGGCCAAATGCTGCCCCTGGCCGAGTGAAGGCTTCTTTGCCCTTTATAGCGCCCCATGAGGCCACTGCTNGTAATCCTCTGCCCTACAGCACCTGAGCCAATTAATCCTGCCACATCCTCCCCCACAAANTGCATCGTCGGNCCGACGATGATNCAAAGAAATAAAATAAAAAACACCGACTACAGCCATGGTCTAAAAGCAACCATAGCGGANGATATGCTTACNGAGGAGNAGCTTTGCCCCTCCCCTACGGCCCNAGGGAGCCNGTGAGNGTTGGAGTGNTGCCCAGCAGTGGGCCGTGANGTNCGGCGCACTGGCACGNNGCTCCGATCCCGGTCAGCTNGTAAGGTGACTCCGGANGCANAGGGTACAGCAGCTGCCGCGGNNTCAGCCTCAGAGGAGACTGGTTNNCACCNGCCCAAGNTGCNGTTCAGGTCGGTTGTCCCCTACCGCCTCACTGGNGCGGTCCTCCCTNAGGACGAACCAGTCNNCGNTCTCCATTNGGTCCTCTTGGGGNAGGGGCGACTCGGTGGGGGNTGGCTCGGAGGGCGANCAGCCNGCNCCTCGTCTNGTCCCCGCCTNACNACGGCCTTCAGTAAGGACCGATGGACTTGCCGGGGTGTACAGGGNTCATCCCTGGGGGAAATGGTATACACGCGAGCCCCCNCCCGTGGGCGCCTTCAATACTTTGCGNANNNCGNGATCCCACAAATCCCGGATTTTCTGCCGCCCCGTAAACCGCCNGATCNCGCACNAAGACCAACTGNCCCTCGCTCAAGGGAGGTCCCTTACCCCCTCGTCATGGCCCCCTTCCTGCGATCAGCAGCTGCTTGCAGNTTCTCCCTGGTNCCCTCAAAAGCCANCTCAAGCCGNGCCTGGTGTTCCTCGACCCACTCATGNACGGTNCCCCCCACAGGCTCCTNTACCCGTCCCAACAGAAAGTCGACNGGAAGCCTTGGCTCCTGCCCAAACATCAGAAAAAATGGTGACTCACCCGTTGACTGATGNGGNGTGGTATTATAAGAATACAANAGCTGNGGCAGGCACGCGTNCCAGTCTCTCTTCCGGGACACCGGCAGAGTTCTNAGCAGGTCGTGTAGGGTTCTGTTAAAGCGTTCACACTGCCCGTTACCTGCTGGGTGATANGGNGTGGTNCGGGACTTCTCTACTGCCGTAGAGGTCACAGAGTTGCTGAATNAGGGCGCTCTCAAAGCTCCGACCTTGGTCAGAATGTATCCGNGCTGGGACGCCAAACTTTGAGAACCATTCTGTGCACCAGNACCTGGGCNACNGTTGCTGCNCGCTGGTCCCGAGTNGGAACCGCNACGGTGTATTTGCTGAAGACGTCAGTCATGACCAGNACATTCTCAACGCCGCTGTCCGTGGGCTCCAGCANCGNANAGTCCATGGCCAAAATCTCATTAGGCCTGTGANGCCATCAAGTGNCCCATNGGGGCGCCGGCTGCGGGGCGTCCTTNGCCANTTGACACCNCTCGCACTGACTGCACCANTCNGCCACCTCCGNNGACATCCCNGGCCAATAACAGCGCCGNCGCAGCAGNTNNAAGGTCCTNTCNACNCCCTGGTGACCATGCTGCTGATGAACTGCTGTCAACACCTCCTTCCGGATCGACTGGCAGGAAGCAGGACTTGNAANACCGCCTGCCCACCATCGTCCCGAAAGACCCTNCCGTACAGNACCCCATCNAGCTCAACGANCCGNTTCCACTGTCGNAGCAGTTCCAGTGTGGGCGGAGACAACCTACGCTCCTCTGGGCTTGGGCGAGTCTGNCGTTCCCAGAAAGGCAGAAATTGCCTCAGAACGGGATCGGCCCNTTGGAGTGAAGCCATGTCNGAGGGGCTGTGATGGGGCAGGGCAACCATGGTGGCTTGGGTCGCACCGACANTCTCCGTCTGTTGCACCTGCTGCAACGACGTGGGCAAGCAGCTACCCGGAAGAACATCTNTCCAGGCCCGCATGTCCGGGAAGTGCTGCCGTGACAGAGCGTCCGCATTTCTGTTGCTGCNACCNGAGCGGTACCTTATCTCAAGGTCGAACGCCGCCAGCTGNGCCGCCCANCGCTGCTCCATGGCACCNAGCTTAGCNGTGGACAGATAACTGAGGGGGTTGTTGTCGGTGTANACNACGCACTTCTGTCCCAANAGGTACTCCCGGAACTTCTCGGCCACGGCCCATTTCAGNGCCAAAAACTCCAGCTTCATGGAGCTGTAGTTTGACGNGTTCCGCTCNGTAGGCCGNAGCCCCNACTAGCATAGGCTATTGGCCGCACCCTACCNTCCTGCTCCTGGGAAAGAACAGCTCCAAGGCCTCCGTNGCTGGCATCNACCTCCAGGATGAAGGGGCGAGAAAAGTCTGCATANGCCAGNACTGGNGCTGTNGTCAGCTTNGCCTTCAAAGCGTCAAAAGCCGCGCTGGCATTCCTCCGTCCAGTGGCCAGTGCTAGNCTAGGCGGACTTTGCCTNCTGGACTTGTTCACCCTCCAGCTCNGCCGCCAACCGG
>Olat_rnd-4_family-1145#LTR TECLASS
TTACGGCTGTGGCCGTATTTGGTTTTGTTTGTTCTGTTTGTTCTGTGTTTTGTGTATTTCTGTATCAGAGTGGGACCTCTGTGTTTTTCT
>Olat_rnd-4_family-1235#DNA/TcMar-Tc1
AAAACTCAATGTTCCTCCAAGTCAATCACACTTCTGTGTAATCAAACTGTCCAATTAGGAAGCAACACTGACTGACAGGTGGAAATAATAGGCAATCAGCAAGACACCTCCAATAAAGGAGTGNTTCTGCAAGTGGTGACCACAGACAACTTCTCCGTCCTTATGTTTTCTGGCTGATNTTTTGGTGAACTTTTGAATGCAGACAGTGTTGTCACTCCAGCGGTACCATGAGACGGCGTCTACAACCCACACAAGTGGCCCAGGTAGTGCAACTCATCCAGGACGGCACATCAATGCGAGCTGTGGCGAGAAGGTTTGCNGTGTCTGTCAGCGTNGTGTCCAGAGGTGGAGGCTACTAGGAGACAGACCAGTACATCAGGAGATGTGGAGGAGGCCGTAGGAGGGCNACAACCCTGCATCAGGACCGCCGCCTCCTCCTTTGTCGAGNAGAANCAGGAGGAGCACTGCCAGAGCCCTGCAAAATGACCTCCAGCAGGTCACAAATGTGCACGTGTCTGCTCAAACTGTTAGAAACAGACTCCATGAGGGTGGCGTGAGGGCCCAACGTCCACAGGTNGGAGTTGTGCTTACAGCCCAACACCGTGCAAGACGTTTGGCGTTTGCTAGAGAACACCAAGATTGGCAAATTCGCCACTGGCGCCCTGTGCTCTTCACAGATGAAAGCAGGTTCACACTGAGCACATGTGACAGACGTGACAGAGTCTGGAGACGCCGTGGAGAACGTTCTGCTGCTGCAACATCGTCCAACATGACCGGTTTGGCAGTGGGTCAGTAATGGTTTGGCTGACTGCCATCAGGTACCGAGATGAGATTCTCAGACCCCTTGTGAGACCGTATGCTGGTGCTGCGAATGGCCCGGGTTCCCGAGA
>Olat_rnd-4_family-127#DNA/PIF-Harbinger?
NNNGCTACGTTCACGCCGAACGCTACTCGGGCANCGTTCCGCGTCCGNCGCCTCTNTCTTTGACGCGCGTCAAATTTGCTGCTCGNCGCTTGTCCAAAAATGTGTTCGTAAGCTCCTGNNGCGTGTGGGAGGAGCTGCTGTCCAAAGTTTTTAGCCTCATNGCTACATGGAAGCATTGACTGTCTAATGCATGGAAGACACGGATGATGTTGAGAGGTCAGGTTTATTTGTTTTGAAGATCTCTACAAAAGCATCAGTAANCACGCCTCCATGTCTGGGTTCATGAGATCATTCAGAGACTCTCCCAGTACGGTGAGCTTCACCATCTGCAGGAGCTGCGTCTGAGTGACGGCCGCTTTCAGCGGTACTTCCGTCTCTCTGTGGCCCAGTTTGATGACTTGCTGTCCCGCATTAGTCNGAGGAGAAATGCAAANAAGAATAAAATTAGAGGACCTTTTTATTATTGTCTTGATGCAAANAAGAAAAATATCATAAAGTTCAGGAGGAGAACGATCAGATTCTCCTCCATGTTGGTTTTGGACTCCACCCGCTGATCGCGTCATCAACACGTCACGGGCCAAAGCTGAGTCCCTGATTGGTTGACGCGACGCGNCTTCTTCGCCAAAGTTCAGATATTTTTGACTTGCGGCCAAAACTGCCAGACGCTCGAANCGCGCCGCAGGACCTCTGATCGCGTCTGTACGTTGACTTAACATTGAAACTGGACGCCCCTGATGCGCGAATCGCATTCGGTGTGAACGCAGCTTTA
>Olat_rnd-4_family-130#Unknown
ACCCCTTCACGCCGTATGTCGCTAATTCGCAACGTACCATTAATCCAGGACTCCACTTAATTTAGCATCACCTTGAACGGAAAAACACTGAAGAATATTTTTTATATAATTGGAAATAAATTCAGGCATGAAGGGGTTA
>Olat_rnd-4_family-1329#Retro TECLASS
GTGTATGCGACTTTGTGGCTCCTNACAGAACTAACCCAAAACAACCACAACCCACAGCTATTATCCATTATGTAAGGGATAAAGCCCAACGATGTGCTCGCTCACGTAAATTNATGGCGGATTGCATCGGACGGTAAACTGTGGAATAAGGTATGTCAACATGTGTATTATGGTATTAATAAGAAGTTTNTGGTCAATATTTTTTGGNTTGCTCAGAAAANTGTTTCTACTGTTTTATGTGTTAAATTAGAGCACTCTGGACCTGATGTTTTGTTTTTGTTTATTTTTGTTCTTAATTGTTCGAGATTGAAAAAAATACCCCTTGNTGGTGTAAAAGTAAAGGTTGGAAGTCTGTTATATNAGGAAAACTTCANAAAGCCACTTTTTTAGTTGTAATTTGACTTTTACTGCGCCACAATGTCACGAATTTAAATGAAAATACCTCAAAATGAGGCTTTTTACAGCAATTATTAGGTTTAGATTAAAAATAGATTAATTAATTACAGGTCACGATTAATTAATCGCACAAAAAATTAATCGCATGACAGCAC
>Olat_rnd-4_family-1335#LINE/L2
TTTACAGTTACATTCAAGTATTTCATTGTGTGTGGGGTCATGGGTCGTGTGTGTTAACGGAGGGGAGTGGGAAGGGTGAAGGGTGGGTTGGGTTTTTATTGTAACGTTGTGTGTTTTTGTTTTTAATGTTAAAGCGCTTCGAGCTGCGCAAAGTGCATGAGAAGCGCTNTTTTATAAATAA
>Olat_rnd-4_family-134#LINE TECLASS
GACTCTCGCCGAGGGAGGACAGACGCTTTTTCCTCTCGCTCCTCCTGTGTCAGCCCTTCCCAAGCTCCTGTCTGCCCCGGAGNTGCATNCTTCANCCTTCTGNAGCCNCTGCTTTTCTACACTCTGAAAATGGATCTGATCAGCTGGTCTCTGAATTCGATCGACAAAGTTTTCTCCACACTAAGGAACGGGAAAGCGGACCCTTCCTGCCCGGACGGCACCCACGCGGCTGGATACACCATCGATCCATGGGGCAAGTGGAGGCTGGTGTGCCTGGCCCAGCTGTCTGTGGAAGACGTCGAGGACGTGTACCTATTTGGATTTCTGATAATCGGATTCCTCGTAATTGGGATCGGAGGATTTCTGATTTATCGGGCGGTCTGGGAGCGGAAGACGGAGAGAGGCGAGCCGTCCGAGCTCTGNGGAAAGATTCTTCGGGGAGGAGAGACTCAGAATGAGAAACTTTCACAAGCGGATCAAAAGCTCTGTGCTTGCCTTGCCCACTTAAGCAGCGTGCTTGTGACCCTTGAACTCGTGCGGAAGACGGATGCCANCTTGGAGCACGTTTCTGCCCGAATTGAGGGAAGACTGGNCTAAATTGCCCACTTTTNGGATCAAAATCTGCCTCAAAATGCAAGACCAGTCAAGGACTCGGCCGGCAGAACAAACAACCTGCTGGCGCCCAAAAGTATTTTATCTAATCGGACTCCCCGAAGGAGCTGTGGACAACTGTCCTTGGCTCCACCAAAACAAAGCCGCTTCTACAGAGTGGACTACAGCAGCTGTTCCGAGGGTCGATAACTGCNGCTCACCCCCTCCCTNCTTGNCCTCGGCATTCCCAACCCCCCCCCTACCTCCTCTGTGAGCTGCCCGGAAGATGTGCCTGGCTCACGGAGCTGCACCTGATGGACAGACTCATGGGGGGCCCCCCACCCCCGTCCACCACCGTCCCCCCCTGAGCCTCGTGTACTGTGTCTTTGTCTGAATATGTGCTATCTGTGTTTAAACGGTGTAGTTTTTTTCTTGTATCNACACATTGTACGCAGTGTNGGGATACGACTTTTTTTTGTCACCAAACCCAACCCCCGGCCCTCTTCGTGGTCCATCTGCACGCTATACAAAGGTGCGCCGGCGCAGGTCATCTAAGGCGCTCGGCTGCATTGACCTCAGTAACCTCTCGAGATGTGTGTGTGTATCCTGTGTTGCTGTNTGTCTGACCTTGTTCATCGAGATGTACTGGAACTGAGTTTCTCCTTGTTGGGATTAATAAAGTTTTCAT
>Olat_rnd-4_family-1340#Unknown
CCCTGGAGAACCCAAGAACAATTTTCTTCTGGGCTTTTAAAGTTAATTTGACAANTTTTTTTGTTTGTTCATTTTGGGTAGCAGCAATTAACAGCAGCCAAAAAATAAATAAAAAAATAGAAAATAAAAATTNAAATAAAAAAAAACAGCGGCCAAATTTGACCCTGTGGGTTCTCCAGG
>Olat_rnd-4_family-1346#DNA TECLASS
ATTAGGGCTGGGTTGATAAAATCGATCGATCGATCTGAATCGATCCAAGCTTAATAAATCAATAATCGATCCATAAAAGTAGAGATCGCTAGCTTGATGCTAACGTATAATGGAATTTCCCATAGGACGGCGAATGCTAACGCTCGGTCGACCTAAACATACATTGCTGACTAAATGAACAGCTTTATATNCTCACAGGCATGAATTTTCCAAACTCTTTTAAGGAAACGTTTTTTTAAATGTAACCATTTGTGGTCTAAAGCACCGTTTTTTGCTCAAATCTTCTGGAATAAAGTGTAATGCTATAGCGCGAGCTCCACCTAGTGGCCAAACTGAAACGCCCTCCAGGAGAGGCGGAACATAACGATCTGCACATTTTTGTTGGAGCTTCTCCGTTTGAGAAACCATGTAACACTGTATGGTGTTAACACATCTCATTCCATTGGTTTATTATTTCACTAATAGATTTTACAGTATGTGAACTGTATCAGATTAATATGAATATCTTCAAAACATATATAGATCATTTGTATTTCTATACAAATATGTCTAAATGTGTAAACCGTGTAAATTCAAAATCGAATCGAGTGGATCGAAGAACAAAATTCGAATCGATCCAGGCTCTGGTGAATCGAATCGATTCTGGAAATTATTGGTGATACCCA
>Olat_rnd-4_family-1358#LINE/L1
TTTTTTTTTATTGAACTTCAAACATACACATGACTACACACAAAGAACAGAAAGAAAAAAAAANAAAAAAAATAATTAAAATAAAATTAGNATTNTAGATTACAATACTAGGGATTGTCATACAGCATGCGATCTTCAATGAAAATAGACAGTTTTATTGCATTTTTGTTTTTCATNAACTTCAGTGATTTAAAATATAAACNGATCTCTTTATGAAATGTATTGAATAATGGTTTGGTTTTTGAGAATCTGCTCTTGTGAATGAAAAATTTCCCAGATATTAATAAAGTATTAAATGCCAAATCAAATAAATTATCACCAGAAACTACTCCAAATAATACGATGTGTTTTTGTAACTGAATAGAAATAGGAAAGGGAAACTTTGAGNAGCACCAAAAAAAAAAATCCTCCCAAAAACTGTAAACATATATACATTCAAAAAACAGATGATCAAGTGTTTCTATATTTATNTCACAGAAAGAACAGTTATTTTCTTGAAAACCAAAACGTATATGTAGTAGTTCCTTGCATGGATAGACTGCATTCATNATTTTAAAATGGATTTCTTTGTATTTTGGAAAAATTGGGTATTTAATAAACTGAGATCTTAACTTGCTTATTTCCTCTTTTGTGTAATGCTGTGACATAGAATGATTTTTGTAAGATGTTGGAAACAGTTCTCTAACAAATAAAGATCGTATAAATGAGTTTGGAAGTTTTGAATTAAGCGGTCGACCATCAAACAACAGAGATGGAAGCTGAACTTGAACATTATGACCAGACTGGAGGACATTTGGATCAAAGTCCGAGGGATTGCTTTGATCACATTGTTATATTGTTTTCTATCATTTAATTTAAACTTACTGGAAAAAGTTTCAAATGAGATAATGTTTCCATTATCATTCATAATGTGTAATAAT
>Olat_rnd-4_family-138#LTR/Copia
NNNTTNTGTTAAGTATTGNATGTANACTANTTCACTCTTACTCTTTCTACTCCATTTCCCATGAGTCACTTCTGTTCCCATGAGTCATTGTTCTGGTATCTCTGTGTCGAGGGTTGATGACATCACTCGCTAAATGAATGAGCTCTGATGTACGAGAGAGACGAATTTGTTCCGTGCTCAATGGTTAATAAATATGCCTAGAGGAGGCTAAAGTTGATCCTGTCCCGGAGTCTTCTTCATCTATCCACCACGCGGATGAAAGATCGGAGCTGCGCTCAACAGGTTATGGGCCCAGACAGCAACGGACGCAAGTGAGTTTGAACAGAAGAAAAAGGCGCGAAGAATNACGCGAAGCTTCTGCTACTTGTGANCCAGCTCGGAGACGAAANNAAGTTATTGTCGGGACGGTCTACATGCGACGTGTTACGCATCACGGAATAAAGTTGCTGACAGTTGAAGGAAAGAAAAAGAACAACTGAAAGAGCGACGTGAACTATGGCGGGCAGATCAATGACGGGAATCATGGCGGCACCGCAGCTTTTCTTCGACGGATCCGAAGACAAGTATGATCTGTGGGAAACAAGATTTCTGGGTCACCTACATAGCCTAAAGCTTAAAGAGACTATTTTACGAGCACCTGTTGGCGCCAACGCGGAACAACTTGCGGCAGATGGCAGAAAGAACGCTGACTGCTACGCGGAGCTTATAAGGCTGGTAGATGACAAAAGCCTGTCTTTGATACGACATGAAGCAGCAGATGATGGCAGAAAAGCCCTTGGGATTTTAAAAGAACATTATTCTGGAAAAAGCAAGCCACGAATAATAAATATGTACACATCTTTAACCAAGCTACGCATGACGGAAAAAGAGAGTGTAACAGACTATATAATAAGAGCAGAGAACATCATTGCAGCATTAAGAGACGCAGGTGAAACGATGAGCGACGGACTAATCATAGCCATGATACTAGCAGGACTGCCAGATTCATTCAAGCCCCTAGCCATTCATGTGACACAAAATGAAGATTCAATCACATTTACAGACTTTAAAAGAAGACTGAGAGTCTATGAGGAGTCAGAGAAAATGAGCAGAACAGAAGCTGACAACGTGATGAAAATGCATGTGAAACAGAGACAAAGCACTCACAAAACTCAAGCCACGTACAAGAAAGATGAAAGTACCACTGTGATATGCTACAAGTGTGGAATTAAAGGGCACAAGGCAAGAGACTGCTTTAGAAAAGTCCGGTGTAATTTTTGCAAAAGCAATACACACCAAGAGTCCATGTGCAAGAAAAAGGGGAGACGAGATGAAGCCAGAAAAGTTGCTGTTGAACAAGAAAGCAATCAAGATCACTTCTTCAAAGCAAAGTACAACATGCAAGAAAGCATCCCGAACAACGTGAAGATGAAAGGCATCATGGTGGACGCAGGAGCCACATCCCACATTGTAAACGACTTCAAGAAATTTGAAAGTTTCGACGACTCGTTTCAGGCTGAGACTCACTCAGTGGAGTTAGCAGATGGAACCAAGTGCAGTGGAATGGCGGAAGGAAGAGGGACAGCAATGATCTACATACTAGACAACGCTGGAAATCAACACAGAGCCCAACTACGAAATGCACTCTTTATGCCATCATATCCACATGACATCTTTTCGGTGGCAAGGGCAGCCGATGGAGGAGCAACAATCACCTTCAAAAGAGGGGAGAGCACCATGGTCACCAAAGATGGTAGCAGGTTTGATATCCATGAAAATGGAAACTTGTACTACTTACCGACTGTTGAAGTAAGTCCTGATGATCAGTGTAAAGTGTGTCATGACATTCAAACCTGGCATGAGATCTTGGGTCATTGTAACTATGATGATGTACGGAAGTTACAAGGTGTTGTAAAAGGTATGGAAATCAAAGGGAGTTTAGGAAAACCAGATCAGCTGTGTGAAGTGTGTACACAAGGGAAATGTACAGAAACCAGGAACAGAGAGCCAGACGCAAAGGCCAAGCAACCTTTAGAATTAGTCCATACTGATTTAACTGGTCCAATGCACACACCAAGCATGGAAGGACACAAATATACGCAATCTTTTACTGACGACTATTCAGGCACCATATTCGTATATTTTCTCAAGTCGAAGAGCGACACAGTGACAGCTACTGAAAGATTTTTAGCCGATGTTGCACCTTACGGAGAAGTTAAGTGCATTCGTTCAGATAACGGCACCGAATTTACCAGCAGAGATTTCCAAACTCTGTTAACCAAGAACAGAATCAGACATGAAACATCTGCACCCTACTCACCTCACCAGAATGGAACAGCAGAAAGAGGTTGGAGAACACTATTTGACATGAGTAGATGTTTACTGATAGAGAACAAGCTACCGGATAAGTTGTGGAACTATGCGATACAGACATCAGCTTATGTAAGAAACAGGTGCTACAACAGACGCACAAAGAAAACAGCATATGAACTGTTTACAGGCAAGGAACCAAACGTATCCAAACTACAAAAATTCGGATCTGAATGTTTAGCTTACAAACAAGAAAAGAGAAAACTCGATTCAAAATGTGAACCAGGCATTTTCGTCGGATATGACAAAAACAGTCCAGCTCTTCTGGTGTATTATCCGGAAACAGAAAAGATTCAGAAACACAGGTTAGTGAAATTCACTACAAAAACTACCAGAGAAAAAGAAACTCAGACACCAGAGAAGTACACAGAACATGATGTTGGATACATACATCCTCAGGTTCCTGAAAATGATAACGATGGAGATACAGAAAACAAACCAAGTCGGGATGATGTTTCTGAAACTTTACCTCAACAGAGTCAACGTGCACAACCAGGTGAAATCAGTGAGACTGTAGGCAGAAGGAACCCACCCAGAATCAGAAAGAAACCGGTTCATCTACAGGATTTTGAGACTGATAAGACAGTGGACAAAATGCAGGTATGCATAGACTCCTGTTATAGAGCAGTTTGTGACATTCCCCAAAACTTCAGAGAGGCAGTGACATCCAAAAACTCAAAACAGTGGNAAAACGCAATGGATGAAGAGATGCGATCACTCACTGAGAACGACACTTTTACTCACTTACCAANAGGCAAACAGACAGTGGGGGGTAGATGGGTATATGCGCGTAAAAGAAACATTGATGGATCAGAAAAATACAAAGCAAGATTTGTCGCAAAAGGTTACAGCCAGAGACCAGAAATTGATTATGANGAGACATTCTCACCAACAGCAGACATGACGAGCGTTAGAGTACTTATGCAGAAAGCGGCACAGGAAAAACTCGTTCTTCATCAGATGGACGTCAAAACAGCCTATTTACACGCACCCATNGACTGTGAAATATATATGGAACAGCCAGAAGGTTACGAGAAAAAGTCGGAGACGGGGAAAAACTTGTGTGTATGCTACAAAAATCTCTTTATGGNTTGAAACAATCNGGNNGAAACTGGAACGCAATGTTACATGCATGTTTAACCGAGAATGGATTTGAACAAAATTCAGCCGATNACTGTGTGTATTCAAAACAGAAAAAGGATGAAAAGGTCATTCTTCTAATATGGGTTGATGATCTAATTTTGGCAGCAAACGAAGAGAGTGTTCTGGAAAGTGTGAAAGAGATGCTNACNGAGAGGTTTAAGATGAAGGACATGGGAAGGCTNAAACATTTCCTAGGAATAGATTTCGNGCAGACAGACAGTGAATGTGTCAAAATGTCACAGGAAACGTATGTAAACAAAATACTGGAAAGGTTCGAAATGNAAGACTGTAAACCAAGAGAAACCCCATGTGAGTCAAAACTTGTGTTCTCAGAAAATGCTGNNAAAATGAAGGATGCAAGAAAATACAGAGAAGCNGTGGGAAGCCTAATATACTTATCNACNTGTACTAGACCNGATCTNAGTTTCGTGGTNAGCAAGCTATCCCAGCATTTNTCTGAGCCAACAGAANAACACTGGGACACAGTGAAACACGTGTTCAGATACCTTAAAGGNACAGCAAAACATGGACTGTGTTTCAAACAAAATGCAGAAAATTTAGGATTGAAGGCATACAGTGATGCAGATTGGGCGTCAGACACTGCAGACAGACGCAGCACATCTGGNTACTGCGTCAGCCTCGGTGATGGACAGCTCTTTCGTCTCATGGAAGACCAGGAAACAGCCTACAGTGGCACTATCCACCTGTGAAGCTGAATATATGGCTTTAGCATCAGCCATNCAGGAATGCATTTACCTGGAGCATTTGCTAAATGGTATAGATGANTACCAGTACAATCAGACAGAAGTGTNTGAGGACAACNANGGNACTATCGCCCTAGCAAAAAACCCNGTGAACAGACAGAGGTGCAAACATATNGACATNAAGTATCATTTCATAAGGGAAACTGTAAAGAGTGGCAAGATAACTTTACAATATTGCCCTACNGAGNAAATGGTAGCTGATGTNATGACNAAACCAGCCACCAAATCAAAACTGAAGAGGTTTGCGCAAGACATGTTTGGCGCCTAGACGTGCAAAAGTTCTTTAAGATGTTTTCCAAGAAAAGAGGAAACTGTTTTATGTTTGTGGTTAATATGAAGAGTTAAGAGCGAGTGGGGGTGTTAAGTATTGAATGTATACTAATTCACTCTTACTCTTTCTACTCCATTTCCCATGAGTCACTTCTGTTCCCATGAGTCATTGTTCTGGTATCTCTGTGTCGAGGGTTGATGACATCACTCGCTAAATGAATGAGCTCTGATGTACGAGAGAGACGAATTTGTTCCGTGCTCAATGGTTAATAAATATGCCTAGAGGAGGCTAAAGTTGATCCTGTCCCGGAGTCTTCTTCATCTATCCACCACGCGGATGAAAGATCGGAGCTGCGCTCAAC
>Olat_rnd-4_family-1384#Retro TECLASS
GCAAACTATTTGATACTTGCAAAGATTTAAACCTTGTTTTTAGACATTCAAGATATTTTACCAGGTTTNAAGTTGTTTTAACTTCGCT
>Olat_rnd-4_family-139#DNA TECLASS
TTAGGGATATTGTTATTTNCACGAGTGCTTTTCCTATTTGGTCTGAATTTTAATGAAATACGCAAAAGTTCCCTTTGATNTNACTAATAATNAATGAGAAGAAACACCATTTTCATCGGTTTGANTTTTATTACCCCAAAATTAAGACAATAATAAAGATAGCCAAAAACATTGACCGTGTCAATAGCA
>Olat_rnd-4_family-1391#DNA/TcMar-Tc1
AAGGCGCTGTGGCCAGGTGGTGCTGCTCGTCCGTTAAGCGACGTCGTGTGTTCATGGCTGTTCGAATGATGAACTTGGAAAATCAGCTTTTTNTCCCCACAGAATGTTGAAATTGATGCCACATTAAAAGTTTTTCTTTTAGAATTTTTTGGTTTTGGCCCCAATAAGTAATAACACAGTGAGACCATTATGTGGAAAACACTAAATGAGGTGTGTCTATCACCCCAATACAACTGCCTCCCTATCCTGAAAATCTGTGAAGTGAAACAAACACTGTNTAGACATCCACTGAGTTTTTCACAATATCCCTAACTTATTGTGAG
>Olat_rnd-4_family-14#LINE/L2
AGTTNGACCACATAACACCGATCTTGGCCTCNTTGAACTGGCTGCCAGTGCAATACTTGGATTTTTATTAAAATNCTTGTTTTTACTTTTAAGTCCCTGGCAGGTACGGCACCTTCTTACCTCTCCAGTCTGCTTTTAAAATATCCCCCTAAAGTCCTTACGCTCCGCNGACCAGTTTGTGTTAATGGTTCCCAGAACCAAACGTAAGTTTCGGGGGGACCGTGCGTTTGCTGTGTCGGCTCCTAAACTATGGAATCAGCTGCCACCGGCAATTAGAGAGGTCACGCTCTTGGAGAGTTTTAAAAAAGAATTGTTCCTCCATTTCAGCGCTTTAGCATCAGCCTAGCCCTGTTATTATGCTGGTTTTAATCTCTTTTAAATTGGTTTTATGCTTTTTATTCTTTTCTATTTATGTCTCTACAATGTTTTAATTTGGTTTTATGCTTTTNATTCTTTTATGTTTTATGATTGTAATGTTTTGTTCTCCCTGTGTACAGCACTTTGGGCCTCCTTGGCTGGTGGTGGAAGGTGCTTTATAAATAAATAAATGATGATGATG
>Olat_rnd-4_family-1453#DNA TECLASS
TGAACTCACCGGTGAGTTTGCCAATCACATCGGCTGTTTACAATGACGCAGGAATGACGCCGACCCCCCCATTAGCATNGTTTTATTCAAAATTTAACGTGAAGGTTTCAAAAAAGTTTTTAGCTTTGAAATTTTTGGTTTAAAACAAACATAAGCCACGAGTTGGAATAAATCCTTGGAACATTGTAATAGTTCAGTGGAGCTTCGCCTGTTTTTTNAGACATTTTTACATTGTTTTGACCTTNTCTTTGCTTTATTTACATTTTTATTTTGTCTCTACACGTTTGATCTTTGTTATAAAACATAAAAACACAATTTGTGTGATTTTTGCAGTAAAAAATGACNAAATTTACACTCGGAATTGAGTTTTTTTGGACAGTTTCAGGTTCATTGTGGAATTATTGTGTAATATAATGAAAAATATCTGTAAAAAAAAGAAGCTGGGGTACTAAAAAGATGGATATCAAGCATTGCCACAAAAAACAGTTTTAAAGATAAATTANTAGAGCAAATTGTAAAGTAGAAAAAAAAGCTCAAAAAGGCCCC
>Olat_rnd-4_family-16#DNA/hAT
NNNTAGGGATGGGTACCGTTTGGATTTTATCCAGTGCCGAACCGGTACTTTTGAAACGGTTCCGGTGCCTAAACGGTGCTTCAAAAATGAAAAAAAACGCAATTTTTTCCAAAAACGTTTAAGCGTGACGAAGGAGAGCGCTTGAATGTGCCTAAGATGCTTTATTTCATTCTTTCTGACAGTCTGAAGTAAACACGGATTTCACCGCTCATCGCCATGACGACGGCTTTCTTTTCTTAGCATCGTCGCGTCACTCTTATCCATCAGGTCGCTGAATTGGATCTTTGCTGTGAAGTACAAACTTTCGCTCGCTTCGCCTTTGGCATTTTGACTGAAGCTCCGCCCACCCTCNCGGCCCCACCCATTCTTACATGAGCCCGCCCACAATCGCTGGAAAGGTGAAATGATTGGCTAGAANTCTGCAGCAAAACTGAATNGAATACAAGTGATTGACATGTCTGAAACGAAGCNCCGAAATCTGTTTT
>Olat_rnd-4_family-1799#LINE/L2
NNNACACAGTGGACCATTCAGTCCTGTCTCGACTAGAGCGTCACGTCGGNATTCGTGGCACCACANTNGACTGGTTTAAGNCCTATTTAACGGAGANGTTTCTCAGTCGGGACTGGTGAGGCCTCTTCTGTGGCTCNTCTGTCCTTTGGNGTACCACAAGGTTCTGTCCTTGGTCCNGCTCTTTTTTCTTTCTTATATNTGCTGCCTCTTGGTTCTGTCATTGCGTGGCATGATGTCTCTTTTCATTGTTNCGCTGATGATCTGCAGATATATATCTACCCCTCAGTNTGAGACAAAAAGAGCTCACAGAACATTTTANCGGAGCGCNCTGACGACGCAAAGCAGTGGTTGAGCCAGAATTTTCTGTATTTGAACGAGTCAAAAACNGAGAGAATTNTTTTTGGTGACACCTCCACAGCTGACTCTACTGCTGTTANAGATCNGNTGGTTATCTTTNACNGCTNTTTTGAATTNNACAAATAGATTGACAACGTTGTCAAAANGAGCTTTTATCACTTGNGCCNTTTAGNNAAACCTGAACCTTTCCTGAGTCGNAGTGATCTAGAAACAACCATCCACGCCNTGATCACCTCCCGCACAGNTTTTAGTAACTTTGTTCTTCGGTGTCACCCAGCAATCACTGCAAACCGTCTCCAGTTAGTTCAGAACGCAGCAGCNCGACTGTTAACTGGAACATCCAGACGGGNACACGTCATCCCTATAGTACNCAGTTCACTTCNCTGGCTCCCCATTCATTTTAGAATTNAGTTTAAACTTTTACTTTTAAANCTCTTCATGGTCTCGCCCCATTTACTTAACTGAGCTTTTAACTGTCTGCAGCCATTCTAGAGTTTTAAGGTCTGCTAATCAATATCTGCTTCATGTGCCGAGGTCACGACAGAAACACTGGGGTGACCGTGCTTTTTCCGTTGCCAGCCCTCAGTTATGGAATAACATTCCTNCAGAACTGCGCATGAATCAGACCTNAACAGCTTTAAACGTCAACTAAAAACTTACCTTTTTAGAATGGCTTTTAATGCTCAGTAGTTGGTGGCATCTTATTTTCTTTTAATTTGTTTTTTGCATTCTTATCTGTCTTTTATGTATTTTATTGCTGACTGCTTTTCGTAATTTTATGCTGTTTTTAATATTTTTATTCTTAATTTGCCTAATTTTAAACTTTCTTCCTTTTATTGTGAAGCACTTTGGTACCCTGAAGGCATGTAAAGTGCTGTATAAATAAAGCTTCATTCATNCACTNATTACAG
>Olat_rnd-4_family-198#LINE/RTE-BovB
GTATTGTGTTCCTTACCCATTGTCAATCTAGCCACAGGGGTTGCAAGCCAGTNACTTCTGTGCCGGTCCCAAGCCCGGATAAATAGAGAGGGTTGCGTCAGGAAGGGCATCCGGCGTAAAAATTGCCAAAATAACCATGCGAATCATCCACAACACTTTAGACATACCGGATCGGTCGAGGCCCGGGTTAACAACGACCGCCACCGATGCTGTTAACCTACAGGGTGTCGGTGGAAATTTGACTACTGTTGGTGGAAGAAAGAGGGGAGGCAGAAGGGTCCGTGGCCAGAGAGAGAAGGGAAAAGGCAGGAACATAGGTTTGAGAATAGGGACTCTTAACGTTGGCACAATGACAGGGAAAGGCAGAGAGCTGGCAGACATGATGGAGAGAAGGAAGGTAGATGTACTGTGTGTGCAGGAGACAAGGTGGAAGGGCAGCAAGGCNCGTAGTATTGGAGGAGGATACAAACTGTTCTATCATGGTGTTGATGGGAAGAGAAACGGGGTAGGAGTGATTCTGAAGGGGGAGTTTGTAAACAGTGTTCTAGAGGTGAAAAGAGTCTCAGACAGGATGATGAGCCTAAAGTTAGAAATCGAAGGGGTGATGGTGAATGTAGTCAGTGGGTATGCGCCACAGGTTGGCTGTGAGTTAGAAGTGAAGGAGAGATTCTGGAGTGAGTTGGATGAGGTCATAGAGAGTTTTCCCAGAGGAGAGAGAGTTGTTATTGGAGCAGACTTTAATGGGCATGTTGGTGAGGGCAACAGAGGTGATGAGGAGGTGATGGGCAGGTTTGGTGTGAAGGAAAGGAATCTGGAGGGACAGATGGTGGTGGACTTTGCGAAGAGGATGGAAATGGCTGTAGTCAACACTTACTTCCAGAAGAGAGAGGAACATAGAGTGACATACAGAAGTGGAGGTAGGAGTACTCAGGTGGACTACATCCTATGTAGACGAGGTCATTTGAGAGAGGTTAATGACTGCAAAGTGGTGGTAGGAGAGAGTGTAGCCAGACAGCACCGCATGGTGGTGTGTAAGATGACTCTGGAGGTCAGGAAGAAGAAGAGAGGGAAAACAGAAAAGAAGACCAAGTGGTGGAAGCTACAGAATGAAGAAACTTGTGAGGAATTTAGGCAGAAGTTGAGGCAGGTCCTGGGTGGTCAGGATGAGCTTCCAGAGGACTGGGAAACTACAGCAGAGATTATCAGGGAAACAGGTAGGAAGGTGCTAGGTGTGTCATCTGGAAAGAGGAAAGACGGTAAAGAGACTTGGTGGTGGAATGAGGAAGTACAGGAATGCGTCCAGAGGAAGAGGTTGGCTAAAAGGAAGTGGGACGTAGAAAGGACTGAGGAAGGTAGACAGGAGTACAAGGAAGCGCAGCGTAGAGTGAAGAGAGAGGTGGCAAAGGCCAAACAGAAAGCTTACGATGAGCTATATGACAGGTTAGACACAAAGGAAGGAGAGAAGGACTTGTACAGGCTAGCCAGACAGAGAGACAGAGATGGGAAGGACGTGCAACAGATAAGGGTGATTAAGGACAGAGATGGAAAGGTGCTAACAACCCAGGAGAGTGTACAGAAAAGATGGAAGGAGTATTTTGAGGAGCTGATGAACGAGGAAAATGACAGGGAAAGAAGGGAGGAAGATGTGGTTGTTGTGGAGCAGGAAGTAGCAGAGATTGGAAAGGATGAGGTTAGGAAGGCTCTGAAAAGGATGAAGAGCGGAAAGGCCGTTGGTCCTGATGACGTACCTGTGGAGGTATGGAAGTGCTTAGGAGAGACAGCAGTGGAATTTCTAACNAGGTTGTTCAATAGGATTTTAGAGAGTGAGAAGATGCCTGAGGAATGGAGGAGAAGCGTTCTGGTCCCGATCTTTAAGAACAAGGGTGACACGCAGAACTGCAGCAACTATAGAGGAATAAAGTTGATGAGCCACACAATGAAGCTGTGGGAAAGAGTAGTGGAAGCCAGGCTTAGGAAGAAGGTGGAGATTTGTGAGCAGCAGTATGGTTTCATGCCCCGTAAGAGCACCACTGATGCCATTTTTGCTTTGAGAATGTTGATGGAAAAGTACAGAGAAGGTCAGAAGGAGCTGCATTGTGTGTTCGTAGATTTAGAGAAGGCGTATGACAGGGTGCCGAGGGAGGAGCTGTGGTACTGTATGAGGNCGTCTGGAGTGGCAGAGAAGTATGTCAGAGTAGTTCAGGACATGTATGAGAGAAGTATGACGGTGGTGAGATGTGCTGTAGGTCAGACAGAGGAGTTCAAGGTGGAGGTGGGACTACACCAAGGATCAGCTTTGAGTCCTTTTTTGTTTGCTATGCTGATGGACAGGCTGACAGACGAGGTNAGACAGGAATCTCCCTGGACNATGATGTTTGCGGATGACATTGTGATTTGCAGTGAGAGTAGAGAGCAGGTGGAGGAACANCTAGAGAGGTGGAGGTTTGCTCTGGAAAGGAGAGGNATGAAGGTCAGTCGTAGCAAGACGGAATACATGTGTCTGAACGAGAGGGACTCAAGGTGGAAGCGTGAGGTTACAGGGAGCNGAGGTGAAGAAGGTGNAGGANTTTAAGTACTTGGGGTCAACAGTCCAGNGCGACGGGGAGTGTGGAAAAGAGGTGAAGAGGCGNGTGCAGGCAGGTTGGAACGGGTGGAGGAAGGTGTCAGGAGTGTTGTGTGACAGAAGAGTGTCAGCAAGACTCAAAGGAAAGGTGTAGAAGACNGTGGTGAGANCAGCCGTGCTNTATGGGTTAGAGACGGTAGCAGTGAGGCAGAGACAGGAGGCNGAGCTGGAGGTAGCAGAGATGAAGATGTTGAGGTTCTCCTTGGGAGTGACCAGGTTAGACAGGATCAGGAACGAGTACATCAGAGGGACGGCTCATGTTGCATGTGTTGGAGACAAAGTCAGGGAAGCCAGACTGAGATGGTTTGGACACGTTCAGAGGAGGGACAGTGGATATGTTGGTAGAAGGATGCTGAGGTTGGAGCTGCCAGGAAGGAGGNCTAGAGGAAGACCAAAGAGGAGGTNCATGGATGTAGTGANGGAGGACATGAAGNTGGCTGGCGTTAGGGTAGAAGATGCAGAGGATAGGGTNAGATGGAGGAAGATGATTCGCTGTGGCGACCCCTGAAGGGAAAAGCCGAAAGAGAAAGAAGAAGTATTACGTCATCAAACTGGCTGACNNN
>Olat_rnd-4_family-1987#LINE/L1-Tx1
TCCTGCATTTTTTTAATTATCGGGNNGAAGTTTAGNTNNCGTCTGGATTTTNTGTCTTTAGTTATANTAATACCNAGATATGTNACTGCATCTTTAACNGGAATATTATGAATTGNTGTCACATTNTGTTTAATNGNNAANANTTCACATTTNTTTANATTTAANCGNAGNCCGGANGCNTTNGAAAAGGNNTTAATCGTGTTNATAGCAAGGTCAATTTGGTTTCCGTCTTTTAGAAANAGNGCGGTGTCGTCTGCNAGTTGANTNATNNTGANTTCTTTCCGAAATGTAGATAAACCTANTAAGTCTGGACAGTTTTTAATTTAATGANAGNAGTTCTGCAGCAACTAAAAAGAAAAACGGGGAAATAGGACATCCCTGNCGGACTCCTCTNTTTATNGAAAATCTNGGAGANGTNCCAGGATNAAGNNNAATAGAGCTGCTAATNTCNTTATANANCGTTTTAACGATAGAAATGAAATTNTCNCCAAANCCAAATNNTTCCAGNGCGTTANANANAAAGTCGTGTTCNACCGTGTCAAAGGCTTTGTAAAAATCCAGAAANAGAATGAG
>Olat_rnd-4_family-2#DNA/hAT-Charlie
TCAGGGGTCTGCAACCTGAGGCTCCGGAGCCACACCCATCTTTGGCTTTGAAGAAAAATGCTAACGATTTGAATAAATAATGGGTTTGTAGTTTTGGTTAATTTGTTTTAGTCAATTAAGTTTTGTCATTTNTGTTTAGATTTTTAACATGTCAGATAACTGAGCAAAGAAATTTCAGAGTGGTTTTATTATTAGAATAAGCTTAAAGCACATTTTCTTATCTTCTGCTGCACAACAGTGTCTAGTTGCTGTTCAGAGGCGAAGTTCTAAAAGTATATAAAATTGCATTCTACACCAATGTTTAGATTTATATTCGATAGGAGAAAAAGGATGAAAAAGTCATAATGACATGTTTGACTTTTCTTCCTTTGTTGTTAATTCAAGTAAATCTGCTGCAGCAGGAGGATCTTATTTGACACAGGGTGTATTTTATTTTGAAAGGAACTTGTNTGTGCTTCAATCAAAANTANAATGTTACAGAAAAATATAACACTGTTATAATTCAATTATTGTAAATATTTAAAAGCTACATTTTATAAATGAATGGCTTAATGGCCACAAAAACATAAATAAAGTGTATTTTTCTAAACGGTGAAGTGGGACTTTGAAACTGGACCAAATGGCTCTTTTAGCGTTAAAGGTTGCAGACCCCTGGTTTGGATAAANTACAAACAGGGTCACTCTGA
>Olat_rnd-4_family-200#DNA TECLASS
CCACATCNCTTATTATGGCCCGCAGCAGCAGTCCTGGACTGCAAGGACCANATTGTTAATTCTTCTTTCTCGCTGCGCCTTTGAGCGAAAATTTGACCCCCGCCACATACTCGAAAACTCACCAAAACTTACACACACCGGTACCCGGTGAAAATGAATTTTTGACANAGTGAACGACCCCCCCCAGAAGATGACATCACGGCGGGAGAAACCGTCAAAAAAATGAATGGGNCCAAAATCTCTTATGGGGCCCAAAAAAAATNTATTCAATAGAAACCAAAACACACGTGTCGGGGATATCCAAAGGAAGTTTTGAAATCATTATGGGATGGCCANANGACCTACGGCTTGGCGGCCATTTTGTGGCAAAGTNTGAAANTTGGCGATTTTCGCGTTTTCGCAATATANGAAAACTTTTATTCGAGCGATCTTCACGAATAACCGCCAGCTCAAGTCTACAACCACAACGGAAGTTTCGTTGACCTTTGACCTCGGGAAAAGGCCNCCATCTTGAATTTTCCAAAAAAAACACCTTTAGCACCNCCTACAAATTTAAACTCCTCCCGGGGATTTTGATCTATCGCCTCCNAACTCCTCGAGCATCANTGGGAAGCTACTTGGGAACGACGTTAGCGTGGCGAGCTCGCGAAAGTAGCGTTNCNCTGTTGCTCGCACGTTTTTTANCGGAATATTGTGAAAATTTAATACATGAATCCCTGGCTCAAGCTGAACAAAACGATAACATACGATATGAACATATTAGGAATGTGGGCGTGGTTGACAAAAAACCTCTGTTGCCAAGGAAATCCAAAAATTTACTTTTGCCGATTCTTCTAAAAATGACATAGACCTGTTCGTCACCCCCAGGCGACCAAAAAATAAAATGGTTGCTATGGAGATAAAACCAACAGAAAAGCCGCCATTTTGAAAAAAAAAGTGTTNTTTTTGTCACGTGCAGCTCTGACCAGGGTGGCAGGGGCAGATGGGGAGGGGCGTGTAGCAGCCGCTCAGCCAGTGAGGGCGGGTCAAAGGGGGCGGCGAGGGCG
>Olat_rnd-4_family-209#DNA TECLASS
NNNNNNNNNNNNNNNNNNNNNTTAAAGTCCCCCATNGACATTTTTTTAAAAACATTTTCCCAGTGGTGTTTTAATTACGATCATGAAGTTTTNAACCAAAATCACAACCTAAATGTCCTAAAAAGCCANANTTCACGTCTATCTGAGGCCTNTGTTTCCAGAATNTCCTCTACGTGGGTGCGGCCGTTGATGCTGAGTAGCCCCGCCCTCGATCCCCCCCTTTCTGCAGCCGCGTCTTGCATGAGTGAAGAGCTTGACACAAGGGGGGGGGGGGGGGGCACAAACGACACCGACTGACAGTCTCTATTCTCAAAAGTTTCTCTTTAGCGATAAAGAAACGGTGAAAAGTGACATATTTTTGGTTCCAAATCGACACTTTTTGAACAATGTGCGGAATGACAAAACGAATGTGTGTACCAGACCCTGCTGTTTAATAAAATTACACACGAAAAAGAACTTTGATAAGCCCATGAAAAATG
>Olat_rnd-4_family-217#Simple_repeat
NGAGATTGAGACTCGGACTTGAGTCACGCCGAAGTCTCACGTGCAGAGACTTGAGACTTGACTTGAGACTCGACCTNAAAGACTTGAGGTTTGGGACTTGTGAACAATGTTCATTTGTTTNTTCTTATTTTCTTTTAGCTCCAGGACGTCGCTGTCAGGTCTAAAANAANTTCTTTTGTTACAGAGCTTTTGCAGAAACACCAACTGCCTGTTTTGTGTCCCAACAAGTTGTTTAAAAGCAGTTTGTGACAATGAAATATTCGTTTCAACTNCAAGTTTTAAGACTTGACTTGAGCTAAATTGACTTGGACTTGCCACCAAAGACTTNAGACTTGACTTGNACTTAAAGCAAAGACTCCTAGACTTGCAAAAAAGGACTTGTGAGCATCTCTGNTNCAAGGACCAAGGGACNCTGGATGGGAAAATGT
>Olat_rnd-4_family-220#Retro TECLASS
TTATCTGGTGAACCCAGACACGGCGACGAGCCTGACGACGTCTGCGTTTGTTTTTCAAATAAAGATAAACCAAGGCCACTCTCCTGACATGATGNTAATCCATATCCGCCATTGCAAGGACGCTAGCAATGAACCGAACCGTTTCC
>Olat_rnd-4_family-2229#LTR/Copia
TCATGGTTTGAGTTTGTTGTCTTGTTTTTCGTCCTTGTTCTGTCATGTTTGTTCCTGTTTCCTGTTTTATTTTGNAAGGTTTCCTGTCTTGTCTTGTTTCTTGAGTTTTACTTCCTTTGGTCCCCATCNGCCCTGATCGTGTTTCCACCTGTGTCTTGTCTGCCCTGTNTGTATTTAAGTCTTGTCTTTNCCTTCCTCCTGTGCTGGTCCATTACGTCTGTAACGTCTGTCGTCTTCCTGTGTTCGCGTCCCTTCATGCCGTGTTTCGNGTTCTGCCTGCCGCAGTGAGTTTTGGTTTTGTTTCCCTGCTCTGCAGCCTTTTTGTTTATTAAACCCTCTTGCCCTGGAACCGCCTGCCTCCCGTCTCTGCGTTCTGGGTNCTTCCTGCTCTCCAGCCCCCCCCNACCTGAC
>Olat_rnd-4_family-252#DNA/TcMar-Tc1
TACAGTGCGTTCCGGATTNTTATGCAAATTGTATTTAAGTGTCAAAAAGATAAATTTTTGTTTTCAATTAAACTCATGGATGATATTGTGTCTCGGGGCTCTTCGGATCACTGACATCAATCTCAGACACCTGTGATAATTAGTTTGAGGTGAGTTCAGTTAAAGGAAAAACACTAAAGAAGGACGTTCCACATTATTAAGCAGACCAACATTTTCAAGCAATATGGGAAAGAAAAAGGATCTCTGCTGCTGAAAAGCGTGAAATAGTTAAATGCCTTGAANAAGGTATAAAAACCTTNGATATTTCACGATGAACTTAGGCGTGATCATCGTACTATTAAGAGATTTGTGGCTGATTCAGAGCACACACGGGTTGNTGCAGATAAAGGCAGAATGAGGAAGGTTTCTGCCAGACAAATACATCGGATTAAGAGAGCAGCTGCTGAAATACCATTACAAAGCNGCGAGCACATATTTGAAGCTGCTGGTGCCTCTGGAGGNCCCACNAACACCAAGGTGTAGGACNCTCCAGAGGCTTGCAGTTCTGNGTAANCCCTCTATTCGGCCACCCCCAAACAACACTGACAACCAGAAACGGCTGCAGAGGACCCAAACACACATGAAGACTCATTTTCAAACAGTCTTGTTCACTGATGAGTGCCGTGCAACCCTGGATGGTCCAGATGGATGGAGTAGTGGGTGGTTGGTGGATGGCCACCGTGTCCCAACAAGGCTGCGACGTCAGCAAGGAGGTGGCGGAGTCATGGTTTGGGCCGGAATCATGGGGAGAGAGCTGGTCGGCCCCTTTAGGGTNCCTGAAGTAGGTTCTGACCTGTTCTGANCTGTTCTGACTGACCACGTTCTTCCGTGGTACAAAAAGAAGAANCGTGCTTTCNGTAACAAAATCCTCTTCATGCATGACAATGCACCNTCCCGTGCTGCAAGGAANACCTCTGCATCGTTNGCTGCTATGGACAGAAAAGGAGATAAACTGATGGTNTGGCCCCCATCCTCCCCTGGCCTCAACCCTATTNNGAACNTTTGGAGNATCCCTCAAGCNAAATATCTNTNAGGGTNGNAGGCANCTCANTATCCAAACAGCNGCTCTGGGAGGNTATTCTGACATCNNGNAAATTCAAGCAGAAACTCTCCGAAAAGCTCATACGTTGATGGATGCAACGATTGTGAAGCTACTACAAAATAAGGGGTCCTATGTTNAAATGGAACTTGACCTATTAAGATGTTTTTGATTGGAATAGCTTTTGATTTCAGTAAATACGACTCATAATGCAGCAAATTCAACAAATGACCATTTTCAGTTCTTTAGAATCTATCAAATGTTGTGGAACTCTGTTGTGCGTAATAATGTGGAACAGTGTATTTTGAAGGTTTTATCTTTAGGTTTGTTCGGTAACATTTAATATATACTCTAACGGTTAGTGACTTGAAAATTATGCTGACCGTCATTTGCGTCGANNATTTAGAGAAATCATAGAAAAATATCGTTCGCATAATTTGGAACN
>Olat_rnd-4_family-257#DNA/hAT-Charlie
GGCATGTCCAAAGTCCGGCCCGTGGGCCAAATGCGGCCCGCGTTCAAATTTCCAGANTTNCGTTAAGCCGTTGTAAACCTGTGGCAACAACCTGTGGCTACTTGACCTTCAGAGCCTTAAGGGCCAAACGAGAGGAACAGATTTGTTTCTGTGATCAAAACCACAGTGGTTTGTACTTCTGAATAAGATAACTATTTGTGTTATTTTCCTGTTCACATGATTTANATTTAGAAGTTTACAGTGAGCATTTAATAGTGAATAATATGTAACATTTCATATGAACCCAGATTTAATGTTGACAAGTTTTTTTTCTCCAGACAACTTCTTTATTTTATTTCTGGTCTTCAAATNNGAAATTCACAGTAATTTTGGTAAAAGAAATAAGAAGAAATGAAAAGTATCCCATTGNAATAAAANTTTCATTAAATAATTTGCATTTAATGTTATTATAAGGGTTCGAAGAATGCAGGCTGAATGGTTGGCCCTCACACATTTTCACCTCACCAAATCTGGCCCTCTTTGCAAAAGGTTTGGACNCCT
>Olat_rnd-4_family-258#LINE/L2
CTGCGTCCNCCNNCACTGCCGTGACTGNNCCAACAAACCCTGACACACANATCACCAACCTCAAAAAGGACATCCAGAAACTCTCTGATGANTTGAGGTCAAAGAGNGATCTGCTGAACTCTTTGCTGGACGTGGCNCATCAACAGTCNATGCACATTGCCTCCCNGAAGGCGNCTGTGNAAGACACNGTTCACTGGGACCCTGANACCTCGCCGNGGCCTTCCTCGAGCCCCANACCNAAACCGCTTTGGTCTGAGGTGGTGTGCCGCAGGAAAAGACCCCTGGACCGNGATGGGCTCNTTCTCTCCAACCGCTNTGATGTTCTGTCGGNTCCAACATCTGACNACGTCNTGGAAGCTGCTCCTNCACTCAGCGGGGAAAACCATCGCCCTGNCNCTGCTTCTCGGNCCGAGAAAGAAAGCCGCCNGGCATCTGCCTCTGGAGGTTCATCNTCCGCCAAACGCCGGCAGCTNCTGAGAGACGCAGNNNNNNNNNNNNNNNNNNNNNNNNNNNNNNNNNNNNNNNNNNNNNNNNNNNNNNNNNNNNNNNNNNNNNNNNNNNNNNNNNNNNNNNNNNNNNNNNNNNNNNNNNNNNNNNNNNNNNNNNNNNNNNNNNNNNNNNNNNNNNNNNNNNNNNNNNNNNNNNNNNNNNNNNNNNNNNNNNNNNNNNNNNNNNNNNNNNNNNNNNNNNNNNNNNNNNNNNNNNNNNNNNNNNNNNNNNNNNNNNNNNNNNCTGNAGCGGNGGGCCCGCTGCNCTTCGCCCCGCNGCAAGATNTCGCGGGGAGACCCGCNGGAAGACCCNGACCTGTGCAGCAGCCCNTGCTCGTCGTGGGAGNCTCCGTNGTCNGGCATGTCCGNGTCGGNNGGNGCCGCACACGCCTGTCACCCNCTGGNGCCGTCGTACGANTACATCANNAACTCTGCCCACCAGCTCTCCGTTCGNACACCCCTCCGCGNANACNNTNATCGTNCACGCAGGCGCGAACGACCTGAAGCTNCAGCAATCNGAGACCCTNAAGANGGACTTCATCNNTCTNATCCACNCCATCNAGCAGCTGGACANANANTGCATCGTNTCCGGNCCGCTNCCNNCNCCCCGCTNTGGAGACATCANGTTCTCANNCGTCTGCGNCAGCTTCACATCTGGCTNAAAGNACACTGCCNTTCCAATAAGCATTCCATACGTTGATAACTTCANNACCTTCTNCAATAGACCANACCTCTTTAAACCAGACGGCNTNCACCCNAACCAAACAGTGGNTCCCGNCTTCTNNNCATGAACATTGAACTCACACTCCGCTCTGTTAAACCGCTCTCCGGCTGACGGTTGGACCACCGGACATCCATCCTCAGTTAAAACCACGGTTATCACACANCAAATTCCAGTCCGCATCACCAACAGATCATCACAATCATTTCCATATCANATCCACGNGCCTCGCATGTTAGATATCTCCGCCCACATTCACACATCAGTCGACAAAACCTACGATAAACCAATCCATCAGATTNCACCCACGACTGATGAAGATGGCTCTTTTAAACGTTCGATCNCTTTTAAACAAGTCTTTTATCATTAATGANCTGATTTTAGACNACGATTTAGCTGTCTTCTTTTAACAGAGACCTGGCTGGGCGCTGATGCTCCTGTTGTTCTCACTGAAGCTTCCCCACTAAATTTTAACTTTTTATTTTCTACCAGGGGAGATAAAAAAGGCGGTGGCACTGCATCGATTGCTCGCGGCTCATTTGCAACCAAAACAATCACGCTACNTAGCTACTCCTCATTTGAGCATCATGCATTTTCTTTTAACAGCCCGCCTATTTTANCTGTNACTGTTTACAGACCACCAAAGCCTCCNTCCCGTTATTCAAGAACTTTTCTGAGTTTTTATCTTATACATTCTAAATTACAGCAGATTTNTAATATCTGGTGATTTTAACNTNCATGTTGATAAANATAGTGACTGCCCATGNAAAGGANTTTCGCAGCCTCATTGNATNGTGTNGGTTTCACNCAGCGTGTNANNNAGCCCACTCACNGCCGNGGGCGCACCCTGGACCTNGTNNTAACCCATGGGNNNNNNNNNNNNNNNNNNNNNNNNNNNNNNNNNNNNNNNNNNNNNNNNNNNNNNNNNNNNNNNNNNNNNNNNNNNNNNNNNNNNNNNNNNNNNNNNNNNNNNNNNNNNNNNNNNNNNNNNNNNNNNNNNNNNNNNNNNNNNNNNNNNNNNNNNNNNNNNNNNNNNNNNNNNNNNNNNNNNNNNNNNNNNNNNNNNNNNNNNNNNNNNNNNNNNNNNNNNNNNNNNNNNNNGTCAGCCATTGATGCTGTAGCTCCACTTNNNNNNNNNNNNNNNNNNNNNNNNNNNNNNNNNNNNNNNNNNNNNNNNNNNNNNNNNNNNNNNNNNNNNNNNNNNNNNNNNNNNNNNNNNNNNNNNNNNNNNNNNNNNNNNNNNNNNNNNNNNNNNNNNNNNNNNNNNNNNNNNNNNNNNNNNNNNNNNNNNNNNNNNNNNNNNNNNNNNNNNNNNNNNNNNNNNNNNNNNNNNNNNNNNNNNNNNNNNNNNNNNNNNNNNNNNNNNNNNNNNNNNNNNNNNNNNNNNNNNNNNNNNNNNNNNNNNNNNNNNNNNNNNNNNNNNNNNNNNNNNNNNNNNNNNNNNNNNNNNNNNNNNNNNNNNNNNNNNNNNNNNNNNNNNNNNNNNNNNNNNNNNNNNNNNNNNNNNNNNNNNNNNNNNNNNNNNNNNNNNNNNNNNNNNNNNNNNNNNNNNNNNNNNNNNNNNNNNNNNNNNNNNNNNNNNNNNNNNNNNNNNNNNNNNNNNNNNNNNNNNNNNNNNNNNNNNNNNNNNNNNNNNNNNNNNNNNNNNNNNNNNNNNNNNNNNNNNNNNNNNNNNNNNNNNNNNNNNNNNNNNNNNNNNNNNNNNNNNNNNNNNNNNNNNNNNNNNNNNNNNNNNNNNNNNNNNNNNNNNNNNTTCTGAAGAAGAGTNATTTAGATCCGAGCAACTATAACAATTATCGTCCAGTATCCAACTTACCATTTTTAAGTAAAATGATTGAAAAAACNGTTTTAATCCAATTTAATGAGTTTTTAANTAGAAATAACATNTNTGAAAAATATCAATCTGGTTTTAGGACAAACCACAGCACAGAGACGGCCCTTGTTAAAATAGNAAATGATATTAGATGTAACCTGGATTGTCAGAAACTCTCAGTTCTGGTACTACTGGATCTCAGTGCTGCGTCCGANACTGTAGATCACAGTATTTTACTCAACAGGNTGAGAGGTTTGGGCATCTCCGGTACTGTACTAAAGTGGTTTTATTCCTATCTCACAGATCGAAGTTTTTACGTAAGTATGGATACNTGCTCCTCAAGGGTCNTCGACATCAACTGCGGGGTCCCCCAAGGTTCAATTTTAGGCCCACTACTTTTTAATCTACATATGCTGCCACTGGGGGACGTCATCAGGAGGCATGGCGTTTGTTTCCACAGCTACGCTGATGACACTCAACTCTACATCGCTATGTCTCCTGATGACGAAGAGTCGGTCAACACACTCTTAAAATGCATTTTAGACATTGAGNNNNNNNNNNNNNNNNNNNNNNNNNNNNNNNNNNNNNNNNNNNNNNNNNNNNNNNNNNNNNNNNNNNNNNNNNNNNNNNNNNNNNNNNNNNNNNNNNNNNNNNNNNNNNNNNNNNNNNNNNNNNNNNNNNNNNNNNNNNNNNNNNNNNNNNNNNNNNNNNNNNNNNNNNNNNNNNNNNNNNNNNNNACAGAAACTAAAACTTCATCATCTAAAAAATATATCTAGAGTCCGNCCATTTCTCTCTCGGNCAGCACAGAGACGCTAATGCGTGCTTTTATTACCGTAGATTTGGACTATTGTAATGCCTGCTCTCTGGTCNTCCCAGAACTTTCCAAGGATAGCANNTCACTTCAGCTGCTGNAAAATTCAGCNGCACGCGTTCTGACNAGNACCAGGGGGCGGGAACACATTACACCGGTTTCAAGACCGCCGCATTGGCTCCCTGTGCAATTCGGNGTCGGTTTTAANGTNCTTTTNCTGGTTTGCAAATGTTTTTATGGGTCTCGNNCNTTCATACTGTAAGGATCTGACATGATTTGTNACGTATGAGCCCTCGCGNACCCTGAGGTCCTCTGATACAGGCCTTTTGGTTATCCCAAAGTTNNN
>Olat_rnd-4_family-259#LINE/L2
CTNCTGAGAGACGCAGTGAGTAGACGCCCTGACAGCCGCCGCCTCGCCCGAACGTAACCCACGTCCTCGCGGGATCACGAACAATGCGGGGTNTCCATCTGCGGTCGCGACCGGGGCGTCAGGTTCAAAGTCCGCTGCGTCTCCCCCCGCGGCAGGTGTCGCGGTGACCGCCGCCACCTCTCCTCTTCCTGGCGGCTCGCCCCCCTCGTCGGCCGCTTCCCCGGCCCGCGCAACAGGTGTAACGCCAACTCCCGCTTGACCTCCTGCTGCGACGGGCCCGCTCACTTCGGCGGCCAGATCTCACGGCCGCGGGGACCCCCCTGGCTNCNTCNTCGTGGGAACCTCTATGGTCAGGCATGTCCGCGTTANCGGGGGNCGCACCTTCTGTCACCCAGGCGCCCTCGTCCGAGACATCACCAACTCTGCCCACCAGNNCTCCCTTCGCAACCCCTCCACACACACAGTAATAGTCCACGCAGGAGTGAATGACCTCAAGTTTCAGCAANCNGAGGCCCTCAAGAAGGACTTCATCACCCTCATCCACTCCATCAAGCAGCTGGACAAACGGTGCATCATCTCCGGTCCGCTTCCATCTNCCCNCTTTGGAGACATTAAATTCAGCCGTCTGCGACAACTTCACATCTGGCTTAAAGGACACTGCATTTCCAATANTATTCCATATGTTGATAATTTCACCACCTTCCTCAATAGACNNAATCTCTTTAAACCAGACGGCATCCATCCAAACCAAACAGGATCTCAACTTCTGNCCATGAACATTGAACTCACACTCCGCTCTGCTAAACTGCTCACTGACTGACTGGACCACCGGCATCCATCCTCAGTTAAAACCACAGTTATCACACAACATATCCCGGTTCACATAACAAGCAGATCTCACAAACATCCCCAGATCAGATCCACCAGACCCACANTTAGACATCTCCATCACATTCGCACATTACCGGACAAAAAAGATAAATCAATCCATCTGCACACGCACACTGTTTTGAACTTTGTTTAAACATTCGCTCTCTTTTAAACAAATCTTTTATTGTGAATGAGCTCATTTTAGACAACAGTTTAGATTGCCTTCTTTTAACAGAGACCTGGCTGGGTACTGATGCTCCTGTTGTTCTCACTGAAGCTTCCCCACTAAATTTTAACTTTTTATTTTCTACCAGGGGAGATAAAAAAAGGCGGTGGCACTGCATCGATTGCTCGTGGCTCATCTGNAACCAAAACAATCACGCTACATAGCTACTCCTCATTTGAGCACCATGCATTTTCTTTTGTANCAGCCCGTCTATCTTATGTGTTACTGTNTACAGACCACCAAAGCCTCCCTCCTGTTTTATTCAAGAATTTTCTGATNTTTTNTCAGTAATACACTCCAAATACAGNANAGTTTTAATAATTGGTGATTNTAACCTACAATGTTGATAGAGACAGTGATGCTCATGCAAAGGAGTTTCTCAACNTTTTGCACTGTATGGANTTCACACAGCATGTCACACAGCCTACCCGCAGCAGGGGGCGCACTCTAGACTTGGTGATAACCTATGGCCTGTCNTGCAGTGTGTCCTCTGTTGTTGACATGGCTGTGTCAGATCACTGTTGTACANTTTTTAANATCACCAGTTTTACTCGACAGGAAGCTCCAGTGAGAACTGTGAGGAAACGATACATAACTCCTGATGTGGCCGCAAATTTTATTAATATTTTACATCAAACTCCCGCTCATATTTTACCTGCATCATGTGATNTTATGGTTGAACGTTTTAACAACAAACTACAGTCAGCCATCGACGCTGTAGCTCCACTTAAAACTAAAACGTTGAAAACTAAAGCTACAGCACCCTGGAGGAAGAACCGATCGGAGCCATGAAACGTGAATGCAGGAGAGCGGAGAGGCAGTGGAGAAAAACAAANTTAACTGTACATCGCGAAATTTTTAAAGAACAACAAACGATGTACAGTCATGCAATAAAAAAAGGCCAGAACCCTCCACTTCTCGAACTTNATTTTAGAAAACAAAAACGATCCTAAAGTTCTCTTTAAAACAATAGACAGTTTAACTAAAAGAGACTCAAATGTCCTCCATAGCAGCCTCAGATGCTGTATGTGAGAGTTTTGCAGACCACTTCAGNAGTAAAAATCAATGCTATTAGATCTANTCTCTTAACTCAGAAAGGTGTTGNTTTTAATGAATCTATAGCATTGCATTTATCAGAGGAAACACTGGAAAGTTTTGTCCTGGTTGATGTTGTGNCNCTTGGTCAGGTTTTCTCCCAGTTAAAGCCAACCACCTGCCTTTTAGACCCAATCCCCACATCGTTGTTGAAANCATTTTATGACTTCTTTGAGTTTGAGCTTTTAAATATAGTAAATTACTCTCTTCAGACAGGTGTCTTCCCTGCTGCCTTTAAAACGGCAGTGGTGAGGCCTNTTCTGAAGAGTAATTTAGATCCAAACAATTATAACAATTATCGTCCAGTATCCAACTTGCCATTTTTATGTAAAATGATTGATGATTGAAAAAACTGTTTTAATTAATTTAATGAGTTTTTAAACAGAAACAACATATTTTAGAAAAATATCAGTCCGGTTTTAGGACAAACTACAGNACAGAGACGGCCCNCGTCAGAATNGTGAATGATATTAGATNTAACTTGGATTGTCAGGAAACTCTCGAGTTCTGGCGCTACTTGGATCTAAGTGCTGCTTTCGACGCTGTNGATCTCCNCANCATTTTACTCAACGGACTNAGAGGCCTTGGCCTTTCAGGTACCGTTCTCAAGTGGTTCGAATCCTATCTCACGGAGAGAAGCTTTATGCGTAAGCATGGACACATGCTCCTCAGAGGTCTTTGAAACGAATGTGGTGTCCCTCAAGGTTCNATTCTGGGCCCACTNCTTTTTNATCTNTACATGCTGCCACTTGGGGACGTCATCAGGAGGCACGGCGTTTGTTTTCACAGCTATGCTGATGACACTCAGCTCTACGTCGCTGTGTCTCCCGATGACGNAGAGCCGGTCGACANACTTTTAAANTGCATTTTAGACGTTAAATCGTGGATGGCAGAGAACTTCCTGCAGCTCAACCAGGACAAAACNGAGGTTTTAGTNATCGGTTCTGAAGNCGAGAGAGATAGTTTTATCTAAACTAAAGAATTACAAAACTTCTCAGTGTTTGAGAAACCTGGGCGTNATTTTNGACTCTGCAGATGAGCTTTGNCCCACANATNAATCAAATAACGAAAACNGGATTTTACCATCTNAGAAATATCGCCAGAGTGCCCATTTCTCTCTCTNGCCAGTGCNGAGGTGCTAATGCATGCTTTTATTACCAGCAGANTAGATTACTGTAATGCCCTNCTCTCTGGTCTTCCCAAAAGAANANCANCGAACCTTCAGCTNCTGCAGAATTCAGCTGCACGCGTTCTGACGAGGACCAGGGGGCGGGAACACATTGCACCGATTTTAAAATCNCTGCATTGGCTCCCTGTGCAGTTCAGGATTGATTTTAAGATTCTTTTANTGGTTTTTAAATGTCTTTATGGTCTCGGGCCTTCTTATTTATCTGACATGTTTTAAAGTATGAGCCCTCGCGGACCCTGAGGTCCTCTGGCGCNGGCCTTTTGGTTGTTCCAAAGGTNAGGACCAAAACNTACGGCGAGGCCTCGTTCAGCTACTACGGNCCTCGCCTGTGGAACAGCCTNCCAGAGAACCTCAGGGCCGCAGAGACTGTTNAGGTTTTTAAAAGGAAGGCTNAAGACCCACCTTTTTAATTNAGCTTTTAGTTGAATTTTAGGATTTATTTTTTNCTTTTAATTAGTTTTATGATGTNTATGTAAATACATTTATTTATTTAATTTNTTTATTTTTNATTTCTTTANTCACACTTACCATTTCATACCTGTCTANTAAGGTTTATTTAATTATTTGTACTTNTTTGTTCATGNTTCAATATATTTTAATTTTTTTANTCCTTTTACATTTCTATTTGTAACTCCAGTGTTTTCCTCNGAGGGATCCTCCACATCGGTGACTGACCCTTCTCAGTGAACGGGGTCGCTGCAGTGGGATCTCCCGGGTCTGACTCTTTTGATCGGATCTGGGGGGTCCTGCGGTGGTGTTCTCCGTGAACTTGGGTNGGGGGGTCGCTGGTGTGGACAGGTCCCCAAAATATCGTTTCCCCACTTCAGNACNAAGCCAGGTTTCTACATTCNATCACTTTTTTATTTATACTTATTNTTTGATGTGTGTGTGTGTGTGTGTTGGGGGGGGGGGNGGGTGNGCGCGGTTTTAAAGTGTCTTGTCNTTTTGTTTTTAAATTTGATTGTNTTTTATGTAAAGCACTTTGAGTNNCATGAGTTGTAAAAGTGCTATATAAATAAAGTTTGATTTGATTTG
>Olat_rnd-4_family-278_SINE3#SINE/tRNA-Core-L2 SINE_scan
CCGTGGTGCAGCGGTAGGGCGGTCGACCTCTGATCGGAAGATCGCAGGTTCGATTCCCGCCTTGCCCGCCCATGTGTCGAAGTGTCCTTGGGCAAGACACTGAACCCCACNTTGCCTCTGGTGGNAGGTTGGCGCCAGTGTTCGGCAGCGGAGCCGCCACCAGTGTGTGAATGTGTGTGTGCATGGGTGAATGGGACTGTGACTGTAAAGCGCTTTGGGCCTTCGAGGAAGGTAGAAAGCGCTATATAAGTATACGCCATTTACCATT
>Olat_rnd-4_family-284#DNA/PIF-Harbinger
CTCTGNAGAAACTATGTCTTAGGAAACGACACCGTTTTTTNAATTCCAAAATTGAAAGACGTTTGGCTGTGTCCGAATTCCCTCCCTACTCCCTAACTACTAAAAAACTATATAGTGCGGGACTATNTAGTGCCCTGGATTTTAAAAGCAATTCGGACACCATGCTCACTACTTTTCTTTTTTTTT
>Olat_rnd-4_family-291#DNA/TcMar-Tc1
GTCTCTCCATCATCCTCTCACGGAAAACACGGACAGNGGAGAACCTTCCCAGGCAGNCAAAAGANCCCAAGAACACGAGAAGGACTCGGCAGGCCTCACCNGACTCGGTTAAGGTCAGAGGTCATGACTCAACAGTCAGAAAGAGACTTTTGGACAAAAATGGATCCATGGGAGACGCTGCTGAGGAACAGGAACATCCGGATTATCCACCAAACNTCTGGACNAATGTTCTGATGAGACAGAAGAACTNTCTGGACTCACTTCATCAGAGTCAGGCATGGCGGTGGCAGTGTGATGGTGTGGGN
>Olat_rnd-4_family-301#LINE TECLASS
GGNGGCGGTGCGTAGAGGTGGCAAGGGCAGGAGCGGGGCGGGTAGCGCCTGCGGGCCATACAATGCCGCTCGCGGCTTTAATTACTCACGTAACTTGTNTANTTTATACGTTTGTTGTTTCAAGATTGTAAACCTTGTANTTNATCACCAAAAAAAAAAAAAANAAAAAANNNATTTTAAAGAGATCAGCTGCCGGTAGCATTTCCCGACAGCTCCGNCTCCTTTACGACNGTCCGAGCCTTTTAAACAACGGATAACTCCGTCACAAGAATTNATGTTTTCCTCAACAACGGAGAGCTTCCCCCGACTGGATTACAGCGCCTGAATACAACACTGTATAATCCTANATTGTTGTCATTACAGACAATGAAAATCTCAACGATACGTGATAGAATGACGGCCACACGGCTTGGAGTCGTTCTCTCTGTTTGATCGTTTTTATTTTTTATATGTTGGCAACAGGAAAAGAGGAGAAGTGAGAACA
>Olat_rnd-4_family-302#DNA/hAT-Ac
GGGTGTAACGATACACGTAGTTGAACCGAACCGTTTCGTACGGCAGTTTCGGTTCGGTTCACTTCTGTACCGTTTCGGTNCGTTTTTTTCTTTTTTCCCCGCATATGCATTGTAACGACCCAGCTGCTTCGTCACTCGTAGCGGGGAAACGAGAGCCGAGCTGCTAATTAACTAGCTGCGTTGGCTGTCCNCCCCCCATACTCCACACGCCCTCGAACAGTCTCAGAGAGAGAGTAGACAGAGAAGCGGATTGCTCAATCTCCTTTCCGGCATTAAAACCCATTTATTANGAAACACACGAACAGCTAACAACATGAAGTCACTTCTCCTCANAGCTCCCTTAGTNATGGTGAGGGACTCNACACNCAAGATTCCNCACTTCCCATGAGTCTTAGTGGCTATAGGCGGGGCTAACCCCCAGGTCGCCA
>Olat_rnd-4_family-309#LINE/L1
TTTTTTTTTTTTAACTTGTCCTGTCCAACAGCTGAGCAAACAGATGAGAGCTGAAGGCCTCTTGTGTTGGACATATTTTACTNTNACAANAAGGGGTTATGAATCTTCTGACANACCAGAGGTATGTTTGAATAAACCCCTTTTGTAATCGAGGCCAAACTTTATTCATTTTAATCATATTTGNAACTCTTTTGTGTTGGACCGGACGGAAAAGGAAAGGAGGGAAGAAGAGAGAGGGACGTTAGAGAGAGGGGGGGATAGGAGGGTGATTATGGGGGGGGGGGTAAAACCATGAAGCAGCGTAAAGCAACAAGTTGCTGGATGNTTATCATCATTACTGTCAGGTTCAGATGTANTACAAGTCTATAAGGGCGGGGCCTGTCCACACACACACTCAAATGTTACAAACATACCTGTTGGCTCCAAAAACGTTCACATGTCAACATGTACACAATACAANTAATGTTCACACACGCATACTTATGCATTCAAACCAACNCGTGTGAAACATTTCATTCAGTCACGCAAACTATTNGTGTAAAGGTGAGCTAACACCTGTGCTCAGGTGAGTGTTTATGTTCTTCTAAGGTGGATGATGGAATGTGAAAAGAAGGAGGGAGAGTGCCCGGCCATCCCCACACCAAGACCCCCGCCGCAGCAGCAGCGGCAGCCAGAACCCCGACGCCGCACGGCAGCAGATGGNGGGCANCCGCCCGCCGGGGANCGCATCCCCCACCCGGGCCAGGGCCGGCAGGACCGCCGAGAGGCCCCCAAGCCAGAGAGCANNNNNNNNNNNNNNNNNNNNNNNNNNNNNNNNNNNNNNNNNNNNNNNNNNNNNNNNNNNNNNNNNNNNNNNNNNNNNNNNNNNNNNNNNNNNNNNNNNNNNNNNNNNNNNNNNNNNNNNNNNNNNNNNNNNNNNNNNNNNNNNNNNNNNNNNNNNNNNNNNNNNNNNNNNNNNNNNNNNNNNNNNNNNNNNNNNNNNNNNNNNNNNNNNNNNNNNNNNNNNNNNNNNNNNNNNNNNNNNNNNNNNNNNNNNNNNNNNNNNNNNNNNNNNNNNNNNNNNNNNNNNNNNNNNNNNNNNNNNNNNNNNNNNNNNNNNNNNNNNNNNNNNNNNNNNNNNNNNNNNNGANCCCTCTNCCTGCGCGGGGAGAGCACCGCCGGGNCCAGGAAACCGGCACCCAGGGGACACGGCCGCCGTTGCCAAGGGTCCAGTACCCCCCACCAGGGATGGGGTAGGGGACAGATGGTCCAAGGTCCCACCTTCCTTGCNAAATGCGTGTGCGTGTGTGTGTTTGTGAGGGTGTGTGTGTGCATGTATGTGTGTTGGAGTGTACATTTGGAGGACTAAAGGGTGTGTATACTAAGGGGGAGCAATTAAAATTGGTGGGTAGGGCACTAAAAGGACATCTGCTGCTTGCTAGCAGTTATGTCCAAGAACCCCNCCTNCCAAGNNCTCTGACACGNCTANGGTGCGAATAAAACCGANAGAGGGGGTCGGCCCGCCGCCANACACCTGGCAACCATGGGGNGGGCANNACTGCCCCAAGTAGCTCTTTCCCCCAAGGNGCATNGNAGGCTTAATGATTGTACCCCCCNCCCCNTCACCCTAATANGNGGTTGTANGAGGAAGGAGGGCAGGTAGGGGACAGCTGGTAGACTGNCCCCCGNTGGTNAGGCAGCCGCCCCCCAGCCCCCCCCAGCATAGGGCCCAAGTCCCCTCAGCCCAGNGGTNCCGTCCCCTNAAGCACAGACCCCCCCAGGCCCCACACCACCCACCCCACACAGAGAGGGAGGAGCCAGAAAGCGCCGACCCCNCCNNNNCCANNCCGGGNNNNNGNNNCCAGAAAGCGCCGNCCCTGGGAGAGCTNTGGTCAGGCCTCGACGGGACCGAGGNAGCCAACCAGCCGGGGCGACCGCCGATTGCCTCAGCGGAGACCCCGACCCGTCACACTTCCAAGGTCCCGTACCGATAGTGGACCCTCCCCCTCTCCCAGGCAGCCACTCCCCAGGCCAGGACAGG
>Olat_rnd-4_family-328#DNA/TcMar-Tigger
GTTCCCCCGCTTATTCGCGTTTCAATATTCGCGGTTTCACGTATTCGCAGATTTTTTTTCAGTCACGTGACTCCTCCGGTTCATCACAAAAACTCAGACAACTCAAGACGCTTGTATGAGACTTTTGCGTCCGAGGGAGGTGCTGCGGGATTTCTGAGGGGAGCGGAGATGAAGAGCACGCCGGCCCGTCGGCTTCCTCGCCGGCTGCTAAAGAATATTTCACAGCGAGCAAGCTGGTTCCACCGGTTCCTGAATCGCTATAACCGAAGTTTGTGCCCCTGCACGGAGAAACGGCATCAGCTGACCCAGAAGCGGCCGGAAAANATCCTGAAACGCCGAGGAAAATCGCGGAAAACGAATACCAGATGGATGAATGATGGATGAAACCGGCCTCTTCTGGAAGAAGCGACGCTCAAAACACGCTGCTGCCGGACTGACGCGCCGCGCCGACGCTCAAATTGCACTGCAGGACCTCTCGCACTTAACTGATGAAGGAGGAAGCACGGGCTCCTGGTTTTAAGGCACAGAGNGACAGAGTGACACTCCTAATGTGCGTTATAAAGTACGCTACGGTACAGTCTATTGCTCTGAATAAAAAAAAAACTCTTTATGTTGAGCAATATTCCAATGTTCTTTAATAAATGTTTTACGTCAGAAATGTTTCAGAAGTGTTTTTGATNAGNAAGGATTGGNNANGNACATTNTTTGGCCGCGGNGGGTGGGGTGGGGGGTGGTTCTCCGTATTCGCGGGTGTCTCTGGTCCCTAACCCCCGCGAATACGGGGGGAATACC
>Olat_rnd-4_family-334#LTR/ERV1
GTTACGTAATTATCATTTGCTTACACGCTATTATCACCATAATATGATTGTCTNAGTTCTATCTTTCAGTAAGAAAACAATGACGTGAAAAGTTCTGATTATACAAGATATGATGTTCCTGTNCTGCCTGATTGAATGACCCACTTTTATGTTATCAACCCCGGCCACCAATAAAACCAGACTGGATNCACTGGGAAGGCAGAACTCCTCTGTGACAGACGGGCTTCTCCTTCTGCAGAAGTCTAACAAAAATTCTCGTCTCCTGTGTGGTTCTTCTCTTTGTTAAGGAAAAGTCANAACCCTGA
>Olat_rnd-4_family-336#DNA TECLASS
GAAGAGGAAGAAAAACACTCCAAGAATAAAGGAATGCAGGCGGNGTCCAAAATTAACACTCGCTAGGCGCCAAATACGACCAAATTTACTGTTGGAGGAGTAAAATTTGGAGCAACATTTCAGGCTAATGAAGGTTTGCACTTAATTAGACTAGTCTTGTTAATTAGCTTATTGGTGGATTTNATCTAAGCTCCTCTGCCGTTCTCATATACAGTCAACGCTTCAGATGCAATGNACACAATCGTTTGTCTTTTTTTGTTCAGTTTTATGTGACACTTAAGCACAAAAACAGAAGAATATGTCCTTTAGTTTCCATTGATGTTCATTCATGAAGCCAACGGAAATGACCGGAATTAATTCATTCATAATTCGTGTCAGGGTTGTATTCAGCTCANGAAAAAAATAAAGAAAAATGTGGCAGTTTTTACCAGAACCAGCCAGCCTTCAAAAAGAAAAACACAAACTGATGCGTGTTAAGTGTGAACTAACTTACATACTATATCTTAATTGTGAATTNAACTATACAAGTATATTTTACTTATATGATTAATAAAGTAAAATAAATAATATATTTTGTTCTTGTGTTTGTATGTATGCAGGCTTTGAGTTATTGGGGGCGGGGCTGAAAGGGGTTGGGGGCGCCGTCCAGTGTTTCGCCCAGGGCGTCAAACTAACCAGGACCGCCTCT
>Olat_rnd-4_family-353#DNA/TcMar-Tc2
AAAACCTGGCAGTGNGCCCTATNNTCCGGAGCACTTTATAAATGGATTNTATTCTGCTCCAAGCAAGGTTGGGTGTTATTGTGGATACGCTAACGTGGCTAACATGTAGCGGTGTCGGACTGTTTTTGTTCTGAGTGTTACTAACAAGGTTGGGAGTTAGCGTAGTCACAGTAACGTTTGTTTTAGCTATCAGTCTGTTTTTTAATGTGTTGCAAACGAGGTTGGGAGTTACAGGTGTTTAATATGCTAACGCTACTACGGCTAACGTGTAGCGGTGTCGGACTGTGTTTTTTTACGTGTTNCTAACAAGGTTGGGAGTTAGCGTAGTCNCAGTAACGTTTGTTTTAGCGGTATCTGTTTTTTTACGTGTTGCAAACAAGGTTGGGAGTTACAGGTGTTGTGAATACGCTAACGCGGCTAACGCTTCTAACGTGGCTAACGTGTAGCGTGTTACAAACAAGTTCTAGAGTTACTGTGAACGCAGTTAATAAAGTCTGACTGACT
>Olat_rnd-4_family-359#DNA TECLASS
NNNTTACCGTATTTTTCAGAGTATAAGTCACGTNCTTTNGCGTGTTTGGCCGGGGATGCGACTTATACTTCGGTGGACAATGTGATTTATACAAAATTATTTTTTGATAAATAGNCTCATGTGNTTGTTATTTTCNCACTNNCAACCACTAGGGGGCGCTGTANTGTCGTCAGTACCGCTATTTGCTTCTGACAGCACGCAGAAGAAGAAGCGCTCAGTCTTACGCCGGNCTCGGCGGAATTGTTCGAAAGTGACACGGACGATAAAGAATTCAATAGATTTAAAGTNATTAAATTAATTTANTTGACTTGTTCATTTATTTGACAGAATCGTACTTGTTCTTCGCGCTACAGTTATCTGAACAATCGTTCATATGTAATGCGCTNATATACTAGATGCTCCGTGTTTCATTAAACGAATGGAAGTNAAGCCTGCATATGCTCAGTCTATTATGTTATCCATTTCATTACTCAAGATGAAATGTCTGTTCTTGTTCCCGTATCCTGTTATACAAATTTCTCCCAAAAGTGCAACTTATGTATGATTTTTTTTTTCTTTATTGTGCATTTTTTNNCTTCTGNAACAACTCGGCGACTTATAGTCNAAAAAATANAATATTATTTNNATCAGANAAAAAGCTACGAAANGTTTCAGATAGCT
>Olat_rnd-4_family-360#Satellite
NNNACCGGAGATGTCGCCGGCGACACCTAAATAACACACGCTCTTTGACATACCGTAACTGCTTTGCANCGATATGCAACACATCACTANCGTAAAGTGTTGCATATCAGCAAAGCTGCTTTTCTCCGCTTCAGAATCCGCTGGAATTACGTTAATTGCGTAAACGGTTGAAGAGTTACGGTAGTCGAAAGAACGTCAACACTGGAGCTAAAGCTCCGGTGTTAAAGGGTTAACANCAAAAAAACACGCTCTTTGACCTACCGTAACTCTTCGACCGTTTACGCAATCAACGTAAATCAGCTGATTCTGACGCGGAGAAAAGCGGCTTTGCGCTGATCAGAATCAGAATCAGCTTGATTGCGTAAACACTTCACTACTGTAAAGTGTTGCATATCAGCGCAAAGCCGCTTTTCTCCGCTTCAGAATCCGCTGGAATTAAAAGAACGTCAACACTGGAGCTAAAGCTCCGGCGCTAAAGGGTT
>Olat_rnd-4_family-373#DNA/Crypton
GTCCGGGTGAATACTCGATTCTGATTGGCTGCTGGGTGTGCATTAAAAAGTGATAACCACAGGATAACCGCACGCCTAAAAAAGAAGTTCCGGTCACNTAGCTTAAATGTTCTGTATCACTGCGCCGGCTTCTTTAAAACAAACTTTNGCTTCATCATCTGGACAAAAACAAGCGGTAAGAGGTGAACTTTCTCTCTGAACTGATGCTTTATTCAACCCATCGGGACGATCAGCATATATATCGCTTTATNTCGCCGAATCTTGACTGCAGCGGTGGTGCCGCGCGACGCGGACTATTTGTTACGTGACGCGCGCCGCACCACGTAACAAATAGTCCGCTTTTTGTGAAAAAAGCGATCCAAACCGGTCGGACGGTTCAGGCTTCCACGGCGTGCGTTAANNNNTGATAATGCACACTTCGTCGGCCATTAACCCTTACTTAATGCNTACTGAATTTATTTCCAGCTATGAAAAANAAATCTCACTTGGGTTTTTGCTTTCANGTAGATGCTAAATTAAGGTNATTTTCAAGGCCAAAGTGGCTTTATTGCATATTTGCATCGATAGACGTCAA
>Olat_rnd-4_family-381#DNA TECLASS
CTGGGCGATATGGCCAAAAAATAAAATCTCCGATTTTTTCATTCCAAATTCGATTTTCGATTTTTTTTCCTCCCTGCTTTTACTTTCTTTAACAAAAATTACAAATGACAGAATATATTAACAAAAACTATTTTATTTTAACATCTCCTTTGGAAATTGGCTCTAACACAAAGTTCAACTAAATACAAGCTGTAAANATGTTTGCAGAACAATGCAGCAGATGTTTTGTGAGCTACCGCTAGCTTGAGCATCTCATAAAGAGAAATACTAGAACGCACTCGGCAGAGCATTTTTGGTAGNNNNNNNNNNNNNNNNNNNNNNNNNNNNNNNNNNNNNNNNNNNNNNNNNNNNNNNNNNNNNNNNNNNNNNNNNNNNNNNNNNNNCAAGACAAGTTGGCCGGTAGATTAAAAAAAATCTACCAACCAAATTATTCCATTATTTTACAAAGAAAAACTATAGGTGTTATTTTNATAAATAAATATTACGTTAAATGCAAACAGAGAGGAAGTCACAACATAATGAAAACATCAGATAAAAACAACTGTTTTTTTTTAAGGTCCTGNATTGATTTCTAATCAATCTTTGCTCTCTGCTTTTGCCGTTTTCACGCCGTCTATGAAATGTTTNATTTTCAATCACAAATGAGTCGTTTCTGTTTTCTTGCTGAAAANNNNNNNNNNNNNNNNNNNNNNNNNNNNNNNNNNNNNNNNNNNNNNNNNNNNNNNNNNNNNNNNNNNNNNNNNNNNNNNNNNNNNNNNNNNNNAGGGAGCAGATTGACAGAAAAAAACACTTTTTTCCCCTAATTCTGCCTCCAGTTGATTCATTTTTACATGAAATCATAACA
>Olat_rnd-4_family-383#DNA TECLASS
GCTGTGACGGTGTCGGATTTTTCATCACCGCGGTGATGAACCACCAGGGGGCGCGGTGTCGCGGTTAACCGCAGCCCCCCCCCAAAAAACAAAACACAAAATCCCCCGGCGGCCGCATCGGAAATAAATACAATTACAACGCACTATTCTTTATTAACAAATAACAGTAACAACTAACTACTACCTATCTAACTAATGAACTAACTATATAGGTGTTGTAGATTGACTGTGACTGTGTGNGTGCGCTGCGTCTTGTGTAGGACTAGGTGGAAGGAGCGCGCACACGTGTGTTGGGGGTGCGTGTTGATTCTTCTGCTCTCTAGCTGCACGCGAGGCTTCACCTGTGCTCTCTGGTACAGACATCTTCTCAGAATATTATATATTGCCCAGTAATAAACAGACTGCAGACACTTTGTCACCTTTCCGGTAGCCGTGAAGCCTGACACCCATGAAGAACGCGGGGCAGGAGGCTCCGCCTTTGTTTATACAGACACGTAACTTTGCGCTGCAACAAAATAGTTCCCAAACAAAACATGTAGTGATATTCATGGAAATCTAACAGCGCGCGTTCATGTTTGGTGTTACGGAGTGAAGGAGAACAGTAATANCCCCCCCCCACACACACACAAAATCCTCCGGCGGGCGGCCGTGTCGCGCACTCAAGAACGCACGCAGCTTGTAATGGAAATGAATACAATGGAAATTAATAATTAGAACGCAGTAAATTTGTCGTATTTCCTCGCGAGACGGAAACTTCTGTTGTAGAATGAGGATGTGTGTGCTTCTGAAACCGCGCGCGTGTGTGTGAGTAGAGGGAGCGCGCGCCGCGTGCAGCGCAGAGGCAGTGAGAGCGCGGCGCGCGCGGGCGGGAGCGAAAGGAGAGGAGAACAGTAATAAAAGGTTTCCCCCAGAAACCCTTGAAGTCTGAACACAGGACTAGCAGAAAAAGTAAATTATCAGCAAAGATGAATGTGTTTAATGTGTTTATTATAGTTCCAATCACGCACCATATGCAGAACTTTAAAAAAAATCAAAAAAAAGATGCGGTGATGACCTCATCACCGCGGTGATGCGGTTATCGTCACACCCCT
>Olat_rnd-4_family-388#LINE TECLASS
NNNTGTAAAAATTTTACATNTTAAAACCCACTCCGATGAAAATCGTGTTTTTGGTGTTTTTAACATGTTCTTGTGGCATTTTCATTGATGGAGNATTTGATTAAAANTGCTAAGCTAAATNAGTATTTCTTTATTCAAATCGTTGTGAATCAGGAGCAGANAAAAATGCTGTTNGAAAAAGCTCGTAGTTGTGACGTAGAAACTACACGGCGAGCCACAAGCTCCCTGCTCCGCTCCATTCTGATGCATCCACTTGCAGACAAATAGATCCATGNACGTCTTTGTTTTCCTCGTCTGAGCTGGCATCTGGCTCAAAACTGTACGGCTGGATAGCTCCGATATTGCTCGCCATTTTTGTTGCACCGGTAATGTTAGGTTGGGGGTGTGAGGGGCTGTAAGCTAGCGGGAGAGAGTGTAAACAGATGATGACGGGAAGTGGGGGCGGGCTTACTCCGCGCCAACGGTCCCGCCCACAACTCAGAGGCGAATTTCTGATGAACTNCTGCCGCTCTGCAGAAACTATGTCCTAGAAAACGACACAGGTTTTTTGATTTTGGCCTAAAAACGGCATAATCATAATTAAAAGACCACTGGGAACGCTTTANAATAGATCAAAAGATGATCGGAGTGGGACTTTAAANAGGATTGTCAGATAACTAAAAAAAACTCCATAACTTGCGTTTTATACAGACNAGAAATAAATATTAAGGACAGCACTGAAAA
>Olat_rnd-4_family-44#DNA/TcMar-Tc1
CTAGTTCTCCCACTTAGAAANCATGGAGGGGCCTATAATTTTCATCATAGGTANACCTCCACTGTGAGAGACAAAATGTGAAAAAAAATCCAGAAATCACGTTGTATGATTTTTTTAAAGAATTTATTTGTANANTANTGCGGAAAATAAGTATTTGNTCATCNACAAACAGCNAGANTTCTGNCCCTCACAGACCTGTTGCTTCTNCTTTTAGANGNTCCTCTATCCTCCACTNGTTACCTGTATTAGTGACACCTGTTTGAACTGGTTATCTGTATAAAGACACCTGTCCACCCCANAANCAGTCAGANTCCAACCTCCANTATGGCCAAGACCAAAGAGCTGTCGAAGGACACCAGGGACAAGATTGTNGACCTGCACAAGACTGGAATGGACGAATCTACAATNGGCAAGCAGCTGGGTGTGAAGAGANCAACCGTTGGNGCAATTGTTAGAAAATGGAAGAAACTAACGATCACCGACAATCTCCCTCGGTCTGGGGCTCCACGCAAGATCTCACCCGGTGGGGTACAAATGATCNCGAGAACGGTGAGGAANCGNCCCAGAACTACACGGNGGANCTGGTCAATGACCTGAAGAGAGCTGGGACCACAGTNACAAAGGCTACTATCAGTAACACACTACACCGCCACGGATTCAAATCCTGCAGCGCCAGAGGTCCCCCTGCTTAAGCCAGCACATGTNCAGGCCCGTCTGAAGTTTGCCAGAGACCATCTGGATGATCCAGAGGANGATTGGGAGAANGTCCTGTGGTCAGACGAGACCAAAATNGAACTTTTGGTANGAACTCCACTCGCCGTGTTTGGAGGAGGAAGAATGCTGAGTNTCATCCCAAGAACACCGTACCTACCGTNAAGCATGGGGGTGGAAGCATTATGCTTTGGGGGTGCTTTTCTGCAAAGGGAACAGGACGACTGATCCGTATNAAGGAAAGGATGAATGGGGCCGTGTATNGTGAGATTTTGGGCAAAAACCTCCTTCCATCAGAGCGCCGAGGATGAAACGTGGCTGGGTCTTCCAGCGTGACAATGATCCNAAACACACNGCCGAGACAACAAGGAGTGGCTNCGTAAGAAGCATTTCAAGGTTCCGGAGTGGCCCAGCCAGTCTCCGGACCTCAATCCAATAGAGAATCTNTGGAGGGAGCCGAAAGTCCGTGTTGCCCAGCAACAGCCCCAAAACGTCACAGCTCTAGAGAAGATCTGCATGGAGGAATGGACCAAAATANCAGCTACAGTGTCGAAACCTGNTGATCAACTACAGGAAACGTTTGACCTCTGTGCTGCTAACNAAGGNTTACANTACAAAGTATTGAGGTGAACTTTGTTATTNATCAAATACTTATTTCCCNCAATGANATACAAATAAATGTTTNTAAAAAATCTAAAGTGGATTTCTNGATTTTCTTTACATTCTGTCTCTCACAGTTGAAGTGTACCTATGATGAAAATTACAGACCTCTCCATGTTTTTTAAGTGGGNAAACCTGCAAAATCAGCAAGGGATCAAATACTTATTTCCTCCACTGTAT
>Olat_rnd-4_family-454#LINE/L2
GAAGAAAACAATTTGTCGAGATTGATGGGCTTACATCAAAAACCAANGACATAAGTTGTGGTGTCCCNCAAGGATCCATTCTGGGCCCGNTGCTGTTCAATATTTAAAATGATATTTCAATGTTTCANAAATTACGAAACTAATATTATTTGCTGATGACACAAATGTATTGTTTTACGTGACGATNATTGGGAACTTATTAATGTGNTAAACACGAGTTAAACAAAATAAAACGTGGATGGATTACAACAAATTATCTTTAAACCTAGATAAAACCAAAGTGATGTTTTTGGTAACCACATAAGCCAATACCGAGCACTCAATNAAAATAAATAATGTNTCAATTGAAAGTGTTACGGAAATCAAATTCTTAGGGGTCGTTATCGATGACAAACTAAGTTGGAAGCCACACATCAGACACATACAAACTAAAGTCTCAAAAAGTATTTCTGTCNTAAATAAANNTANACTGGTTCNGGACCACAAATCNNTNNACATTTATTGTACTGCTCCTTAGTTTACCATATTTCACCTACTGTATAGAAGTTTGGGGGAATAATTATAAGANTTCACTACATCCTCTCTCTTTCAATACTTCAGAAACGAGCAATCAGAATCGTACATAAAGCCGGCTATCTTGATCATACAAACAATTTATTCTTATCAATCCAGACTNTTAAAACTNTACGACCTTGTTGATTTTTACACCGCACAAATTNTATNCAGAGCCAGTGGGAAATCGTTACCATTCAATATCCAAAAACANTTCTTAGAAAATGAAGGAGGCTACAAACTGAGGGGATGTAGAACTTCAAGATCAANCTGATAAGAACCACAAAGAAAAGTTTCTGTGTGTCGGTGTGTGGCACTAAACTTTGGAACGGGTTAAGTAATGAGCTCAAACAATGTCCAAATATTCAAGAAAATATATAAAGAAACTCCGATTTCACGATATGAAGATAAGAGGANTTAAGGATCAACAGGTGTTTGAATAATTCCAAATACATGTGTAACTTGATTGTGGTGAAATAATCAAAGCTCTTTTAATTACAACCAATGAGTATTACATTGNGTAATGTGCAANTAATGATTACTNAAATGTTTTAATTACAATCAATAAGCTATTGTTTTTCTTTACTTGATCTGCAATGTGTAGCAATAATTACTGGTTTAATGTGATNATGTGTTCTAATAATAATCAATGATTATTACCGTTACTGTTTACTGAAATCATGAATGAATGCTTTCTGAAGATAATCAATCATTAATAGGCACTNGATTTTGTTACTTGAAAAGAATCTATCGGATCAGAACCGGATTACAAAAACTACGTAAAACTATAAAGGGTGGGATTATATAAATTCGCTTCTTCCACTCCTTTTCAAGCAATAAATCAAGCTCTACTTGACTTTAGTTAATGATCACTGTATTTAATNAAGCNAATGTGACTTAAGTGTCTTTTTTGTTTTATTTTCTGTTTTTTTAATCTATGC
>Olat_rnd-4_family-457#DNA TECLASS
GAAACCAAGCCCCCACCTTCCGTTCTCAAATTTGACGCAGGAAATGTTGCAGTTCCTCAAATGACCACTGGAGGCTGGTTTCAGAAAGGAGCGATTTCCCGTNGACTCCCATGTNAAAAAGTCCGACTTTACACCAAAAGTAAACTATTTAGACTCNTNTTAGTTTTTTTTTNTCTTGATTTATTACTTATAATAACCCTGGGAATGATTTTTTTTNTGTTCTGATTTTATTGGGAGCCAAAATTAGGCGTTTTATGCACAGGCAGNTGGGTNGACNAATGANTNACCCCAATTTGGCACCCAAACANCATTTTCGAAACGTTGAGNTGAGCNNNGTAAACT
>Olat_rnd-4_family-483#DNA/PIF-Harbinger?
CTCTGTGGCTGTTTTTTCTCCTCCAAACACACGGAGGTCACAGCATCTCCTCTTTTTGGTTCGTGGAAAGTCCGTCTGCATTCACACTGAAGTGAACCGCACCAGGGTTCACTTGCAAGNGAACCGAGANCCTNGTTCTCAGGAGGACCAGAGTTCTCCTGTTTGGTCCGAACCAGAGTTCAGGTGAGCTTTCGCACCTGCNAAACCAGGAGGACCATCAGAGGAAACCAGCTCTGGATCAGACCN
>Olat_rnd-4_family-495#DNA
CCTCGTTTCCACTGAGCGGTACGGTCCGGTCCAGTATTTCGAGCGTTTCCATCNTAAAATGGANCCATTAAGCCGGACCGNACCGTACCATATTTNGGNCACCGGTCGGTTGTAGGNCCATAGANAAATGGAANGGACCGNTTAGGGCGGAACTACTGCTGAAACCCATTGATTGGCTGNNGGTCGTTACGACAAAAGAGAGCGCCAAGAAAGCGGCTGTATTCCTCTTCGCCGCCCGCAATCTTCTCTCAAACAACATTAAATGCTTTGTATATACGAAGTACCAAAAGCCAAGCGGAAAAAAATGAGCTGCTGGATGACCTCCATTGTTGTTGTTGTTGTTGGCTTCACCCCGCATGCGCCGTGACGGTCCAACTTTGAGTGGAAACGCTCACCCGAATTGCCTGGACCATTCTAAACCGGACCGTACCGCTCAGTGGAAACAAGGCTT
>Olat_rnd-4_family-536#DNA/hAT-Ac
TGCATCCAGTGTGACTCTGGTTCTATGTTGGGATTCACAGCTAAATTCTTTTGCATCTGATCCTCTAAACACAGGCTTTTGTTGTGATTGGAAAGGTTTTAATACAGAAAGATTGTGAAACTGAATGATACAGAGTTTAAAGAAGGCANTTCTAATCAGAAAATATTACGTTAAACAGACAAATTTAGTGTCAGACCTGNAGTGAGGAAGCTATGAACTCNCCATAAATTNNNNNNNNNNNNNNNNNNNNNNNNNNNNNNNNNNNNNNNNNNNNNNNNNNNNNNNNNNNNNNNNNNNNNNNNNNNNNNNNNNNNNNNNNNNNNNNNNNNNNNNNNNNNNNNNNNNAAGTGACTAATATAGAGCGTTTTTCTGAAATATNAACCATATTTAAGCTCGTTGAATCAGTGGACGGCGACTAGTTAGACCAGAACTCACAGGTTCAAGTTGCTTCACTGTCACGTCTCTTCAGTTCTCCCTGGTGGCTCTGAGTCCGAGCGGAGCCGCAAAGACAGAAGCGGCAGCTCAGAACCCCCGTATTACGAGAACCGGGGGGTTTGTAGCCACATTTTTTTCTTGTATCTCTAACAGAAATGTATTAATGTTAAAAAAAAAANCAGAGGGACTTTTTANTACGAGGCAAAAAGGGCAGGTGCTCAAGCACCCCTAGGGCCCTATGAGTG
>Olat_rnd-4_family-55#DNA/TcMar-Tc2
CTTTTTTATTTCTGCTGACATTACACTACTACTACATTTGCTGCATTGAGATGATCCTACGTGACGGTCTTTTATTTTGAAAGGNAGTCCGTCAAAAGTTATAAACTATTTCATATTTTGAAAAAAGGCTATTTTCTCTTTATGTTTATGTTTTATTTATGCCAAAAAACAATAGTTCATTTATATTTATCATAATAGTAACAATAACATAAATACAANTAGTGTCTTTAAGAGGCTCCTATTGGGTTGTGGTCGGTGAGAAAT
>Olat_rnd-4_family-580#DNA/TcMar-Tc2
NGTTTTTGCTACAGACAGCAGAAGAAGAAGCGCCGCTCAGTCTTACGCCGGGCTTGGCGGAATTGTTCNAAAGCGACACAGANGATGAAGANTTCAACGGATTTAAGTGATTTGANGNGATAAAGANTNTTGGCCTGCNTGTTNTTTATGCTACGGTTATCCGAATAGTTGTTCGTNTGTTGCGCTAATATACTAGTAATTACTAGATTCCTCCTATGTTTCATGAAGCTAAATAAGCCGGTTACGGTAGTGAAGCGTGCAGATATTCAGTCATTATTGTTATCTATTCCTTATTATGATTTGCCTTTCAAGATGAAATGTCCGTTCTTGTTCCCGTATTTTGTTAAATACATTTTCCCCAAAAGTGCGACTTATACACGATTTTCTCTCTTTGTTGTGCTTTTTCGCCTGCTGCAACT
>Olat_rnd-4_family-59#Retro TECLASS
CGCTGCAAAAACACAAAATCTCACCAAGTNTTTTTGTCTAGTTTTAGTTTAAATATCTTNTTACACTTGATATAAGACAAAACTAACTTACCGGTAACTTTTCAGTAAGATGTAAACGACTTGTTTTAAGACAATAAATCTTGAATATCTTGTTGAGTCATTTGATCTTGAAAACATCTTATTTTTAAGCAATATCTCTAATGAAACTTCATGTATTTNTNTAATATTTTTAAGCAGAAGTTTTATTGTTAATTGTCTGTTTCAAGAAACAGACTTGCTTGATTTAAGAGAAACAGTTTTATTTGACTCNTAACTATTACTATATAATTTTNAGACAAATTTATCTTAAAATGTGTATTANNACACATATTAATA
>Olat_rnd-4_family-592#LINE/L2
ATTTTACTTTNTTTTTCATTTCCACAAAACAACAAAAACAAAAGATCTTGCACAAGNTCTNATACCTGGGAAATGAAAGGGAACAGAAAGAAGAAAACTTGTTTTTTTCTGCCCCTTTTACATACTTTGAAGAAAGAAAAGAATAAAAAAAAGGTATATAAACATATATANACGTATCTGTAATATAGCAAATATGTTCTTGTTTACATCAAAGCATTCAGTTTAGAATAACAGNCACTGGCAAGTTTGTGTCTTATTTCTAAGTTTGGGTACCTGGAATTAAGCAACACGGTTCATTGATTGTATTTTTTNTAACAATTTTTTAAGTTTTTTTGATTTTTTAATTGATTGTTTTAGATTGTTCCATATCTTGACTCCTTGAATTGAAACACATCTTTCCTTTGTTTCGTTCTGAATTTTGGCAATGAGAAAATCTCGCGTCCTTTTAAATTNTAAGTATTTTGTCGTATTTGACAATTCTGATGTGCTTTATGCATTCATTTTAAAATACTTTGATCGACTAAATCTTTGNATTTACCATNTTTAATTTGACTAAATAATGGATCGGAAAGATCTCTGTAATTACTGCCAGAGATNATNTTTATGNCCTTTTTTGA
>Olat_rnd-4_family-61#DNA TECLASS
CCAGCCTTGACTAGCTTTTAATTTGCGGGCTGTGAGGGCGGTGAGGGCGGCGGTGGTGCGTAGAGTTGGGCGTGGAAGGCGGGTNGCGCCTGCGGGCCATACAACGCCGCTCGCGGCTTTAATTATTATTATTTTTTNTATTACGNTTTTTNTTTCTAACGGACCGTTCGAGCTNAAATTTGACCCCCGCCACATACCCGAAAACTCACCAAAATTGGCACACACCTGGGATAAATTGAAAATGAATTTTCGGCAAAGAGAACGTCACCCCCCCGAAGTCGATGACATCACGGCGAGCGTTCCCGTAAAAAAAATGAATGGGCCGAAAATCGCTNATGGGGCCAAAAAAAAATATTTCGAAATACAGTNACGAAACCAAAACACGCGTGTTGGAGATATCCCAAAGAAGTTATGAAATCATTATGGGATGGCCACACGACCTACGGCTTGGCGGCCATTTTGTGGCGAACTCAGAGAAATGGCGATTTTCGTGTTTTTTGACAATATGGGAAAACTACACTTTTGTTCAAGCGATTTTCACGAAATTTCATACACATGCCACAAACACGATTCTACAACTACCAAAGAAGTTTCGTTGACCTTTGACCTTGGCAAGGGGCGGCCATCTTGAATTTTCATAAAAAAGCACCTTTATTGACGGATACAAACGAAAACTCGTCCTAGGGATTTTTATCGATCTTTTTGAAACTTCTCGGGCATCAATGGCAAGCTACTGTGGACAAAATGTTGGAATTAGAAGTTGTAGAATTTGAAACGCGTGCGCGTGGCGAATTCGCAACCGTCGCCATTTTAGCTAGCTCGCACATATTTTATCGGAATAGCCTGAAACTGAAATATGCGATACCCTGGCCCACACTGAACAAAACGATGTCACGTACGACAAAATCCATAAAGGAATGTGGCCGTGGTAAACAAAAAACCGTCGCAAAAAAAAGTGCTGACTCGGCAAAAAAAAATTTTTTCGGATTTTATTTTTAAGAATCGGCTAACGAAACTCAGATAACTTTGTCGGGTATATCCAAAGAAAGTTTTGAAATCATTACGTGATGGCGACACGACCTACGGTTTGGCGGCCATTTTGTGCCAAAATCTGCCATTTTGCGTTTTTCGCGTTTTTACACAATATGGAAAAATGAACTTTTTTTCGAGCGATTTTCACGAAATTTGACTCGCATGTCCCTAGCGTAAGTCTACAATCACCTCTGGAGTTTCGTCGACCTTTGACCTCGGGAAAAGGCGGCCATCTTGAATTTTCTATAAAAAACACCTTTACCACCGGATTCAAACGTAAACTTGTCGTTGGAATTTTCATCGATCGTCTCGAAACTTTTTGGGCATCAATGGCAAGCTACTGTGGAAAAAATGTTGGAANTAGAAGTTGTAGATTTTGAGCGGCGTGCGCGTGGCGAGCTAGCAAAGTGGCGCACTGTTATAACTCCCATGCATTTCAATACAATACGGTGAAAATTGAATGCATGCGTTCATGCCTGAAACAGAATACATTGAAAAACACTGGATATGGNCGTATAAGGAATGTGGGCGTGGTTAGCATAAAACCACTGTTGCTAAGGACGACAAAAAGTTTACTTTTACCNATTTGTCCGAAANTGACGTCGATCTGTTCGTCNTCCCGAGGGGACCAAAACATAAAATGGTTGCTATGGAGATAAAATCAANAGAAAAGCCGCCATTTCGGAAAAAGTGGTTTTTTTATCAACTTATGACATGTAGCTCTCACCAATGGAGGAANNN
>Olat_rnd-4_family-621#buffer
ATGCGCGTGTGTTTGTACACACACTGCGTGTGTGTGTGTGTGTGCATGCGTGTGTGTGTGCCTGTGTGCATGTAGCGTGCTTGTGCGTGTGTGTGTGCGCACGTGTGTTTGTGCATGTGTTTATGTGCGTGTATGTNCGCGTGCATGNGTATGCGTGTGCATGCGTTTAGTGTGTGCGTGCGTGTGCACGCGTGTGTGTATGCGTGTGTGTGTGCGTGCATGTGTGTGTGCGTGCGTGCGTGCGTGTGTGCGTGTTGTATACGTTTGTGCGCATGTGTATGCGCGTGTTTTGTGTGTGTGTGCATCTCTTATGGCATGCGTGCATGTGCGCACGCANGCGTGTGCGTGCGTGTGCGTGTTTGCGCAGTGTGTGTGCACGTGTGTTGCGCGCATGTATCTGTGCATGTTTGCGTGCGNGCATGCGTGTGCTGTGTTTGTGGATTTGCGTGTNTGCGCNTGTGCATGTGTGCGTGTATCGTGCGCGCGTGACGCATTGTGTGTGTGTGCGCGTATGCATNTGTGTGCGTGCATGTGTGCGTTTATGTGTGCGTGCGTGCTCGTATGTTTGTGTTTGCGTGCGTGTNCGTGTGCGTTTATATGTGCGTGTCTGTTGCGTGCATAATTTTGCNTGTACGTCTGTGCGCGTGTGTGCACCGTTTTTGTGNGTNTTAGTGCCTGTGTGTTCANGNATGCATNCGAGAGTGCGCGTCTGCTGTTGTG
>Olat_rnd-4_family-665#DNA/PIF-Harbinger
AGTGTTTCCATTGCAGTTTTGCGAAATATGTCAATTTCGATACGCCTCAAAAACCACCTCCTCCAAGCGCAAAAACTTTTTTCGATAAATGCGAGTTTTTTT
>Olat_rnd-4_family-671#DNA/PIF-Harbinger
NNNAGGTTAAAGTNTGACCCAGTGGCTCAGGNTGNGGTTAAAAAACACTGATCTAGATGACCCCGCTCCCGCTGTTAAAGTGCCTAGGANAGCACAAGGGTTACAGGGGCTGTGTCCGAATTACCGCCCTAACCCCTATATAGTGCACTATATAGCGCGTTCCCCATTTTGTAGNGCTGTCCGAATCNACAGTTCCAAAATCAGTGCACTAGAAATTTCCCAGAANTCTNTGCGAAAAACCAGTGTGGATCGATGNTCACTNGATCGGCGNATANNGNCCANAATGCACTGCGTTCATACCAGAATGCATTGCGTGTGACCCACAATACACTGCGTTTGAATTATTCGAAGATGGCGGACGGTTGCGCAAGAAAGAGGACTTAAAAATGTAAGTATATTAAAAAGTATCAAGTATCTGTTGTAAAATATATTTGTAAATACGTAANATGACGTGTTTAATATGTTATATTCCTCAATCGACAACCTACATTGTTTTGAAGCTCATCAATTTCGGTAATGCTAAAGCTAACGCTAGCGCGAATTAGCGTCGAAGGCTAAAAACAAACGCTGTAGATATTACATCAAAAAGGAGTGAGTTCTAACCGTAGTCATAAGTTATTAACACATTTTTTAAATGTGTTTATATATGTNGGGACAGACGAGGATGAGGAAAATCTGATCCATCTGCGGATGGAGAAAGATAGCCTGTTTGTTTTCAGGCAAGCTCGTGCCGGATGGGAGTAAGAGACACTTGATCAGATTTGTATTTATTTATCATTAAACTGTTAATCGTTGTCGTATTGGGGTAAAGGTTTTTGTTGAAAGAGGGGAGAGGAGGAAAGAGCAAGAAGGGAGGAAGAGCGACAGGAGAGTCTGTTAAGCTTACTTGAGTTGAAAATATTGTTCANAAAATGTAACGCCGTCGTTGTTTTTGCAATTTGTTTAATAAATGCATGAACAAAAATGAATTATTTACATGTATTATTTAAATCTGAGCCATTTTTAACAATCTCAAAAGGATTTTCATATAAATATCAAATGTACATATTTACAATTTCGTTTTATATGTTAACATTTATTTTTATACATGTTAACAATAATCNTGGTCTTCTAGAGTCATGTGTGTCACAGTTGGAGCTGAAAGGAAAGCAGAGATTTGTCCTCGCAGACGGACGCCACTTTGCCCGTCCTGCATGTTCCTGGTGTCGTCCTGCTGTGGCTCAACATCTGTGGCTCCAAGCAGTCCCCTTCGCTGATGCACAGATTGTGCAGAATTGAACTGCAGGCAATGATTTTCATTGCAAAGGTTGGTTTTACTTCCAGTGCCCCCAGAAATATTGCTCTCCTCCTCATCTTTATCATGCCAAATGCTCTCTCCACCACAGAGCGTGTTCTGGNGTGGTGCTGGTTGTAACGGGCCTCAACCGCATTCCTCATGGGTTCCCTGTAGGGTGTCAGCAGCGTGATGGGATGTGCAATGCAGGGATACCCACCATCACCCAAAAGGATCCTTCAGGTGGGTAATGTTTGATTTACATAAATTGGGCTTTTACGTAGAACCCGTGAATCGTGGACTGATCCTGGATTCCCAACAAAAATATCTATAAATTTGGCATTAGAGTCACATACAGCCTGCATTTGAATGGAATAAAAAAGCTTCCTGTTAAAATAACAAGCTGCATTTTCTTTTAGGGCCTTTATTCTTATGTGGCAGCCATCGATGCTCCCCGCGACCTTTTGGAAGGCGGAAGACCAAGCGAGCTGCTNAAAACCAGAGGCGACTAATGGCAGTTCATTCCCACTGGGAAGCTGGGTGACCCTGCTCATCAGCTGGAGGATGCGGTCTGCCGTCCTGTGGACAACGTCGCTCACGGTGGACCGTGGCATGTCAAAGGCCCTGGCTACCACACCGTAAGATGTGCCACACGCCAGCCAGAAAAGAAACACCAGGACCTCAGTCTCCTGTGCCCCCCCCAGAGTGTGAGGAACCCGAAGCTGCTCCACCAGATGCTCGATGGTCCTGCGGGTCAACCGAAAGTCCGGTCTTGTGTCGGACTGACCGTCAGCGTAAAGGGCCAGGACAGACACCTTTATGTTGGCAAAGCAGTAGAGACGTGGAAGACCCTGTAAAATGNAACATAATTATTTCATTGAGGAAATTAAATCTNATTTTTTTAATGTTTCTATTTATTTTGATGTCTTACATTTTAGTTTATGAAGTATTTATNAATGCTGGAAAATCTCGTGGTTTTTTTTTGGCTGGGTTTTTGGATTTTCATTTAAATTTTTAAAAATGAAAGTATTTTTGTTTAAAACAAGTGATATGGTTTGACTCTGAATAAAAAATACTAAACTTTGAACTCACAAGTGTTTCATGTAATTAGACTATACAACTCATAATCCAGTGTTGAAAAAGAATGTTAAACTCTTACCCAGCAGACTGTGTAACCTTGAGCACGATTAGTAACAAAT
>Olat_rnd-4_family-681#LINE/Rex-Babar
NATCAGAATCAGAATCAGAATCAGCTTTATTGGCCAAGTACAGCGCATGTACAGGGAATTTGNCTTCGGTGTCTTGTGCTCTCGTGCAAACTAGNAAGGTATGAAAAAAGTTTAAAGGAGTAAGACAAAGGATAAATAATAAAAAGAAGGTAATATAAGGTAGATGTATGAATAAATAAACATAACTAAATGAGGAAATAGATTAAATAGGAATACTAAAAAAAAANTAAAAAAAATAGCAGCAGTAGTTCCGGTGTGACAGTTTCTGTGGTTGTTCAGTGTTCTTGAGTGGTCCGGAGTCAGGAGTTCATNAGAGTGACGGCTCGGGGGAAGAGCTAGCCGTCTTTGTGGCGAGTGGTTTTGGTGCGCAGTGTCCTAAAGCGTCGCCCTGACGGGAGGAGGCTAAAAAGGCAGCGTCCGGGGTGNGAGGGGTCTNTTGNGATTCTGCCAGCCCGCTTCCCGGCCCTGGACCGGTACAGGTCCTGAATGGAGGGAAGGCTGGAACCAATAATCCTCTCAGCAGATCTGATGATTCTCTGNAGTCTGTTCCTGTCGTGTCTGGTAGCTGATCCAAACCGGACCGTGACGGATGTGGTCAGGACAGACTGGATTATTGCAGTGTAGAAGATGGTCAGCAGCTCCTGAGGCAGGTTGAACTTCTTGAGTTGTGCAGGAAGTACAACCTCTGCTGAGCCTTTTTCCGGAGTGAGCGATGTGAGAGGTCCACTTAAGGTCCCGTGAGATGGTGGACCCAGGAACCTGTGTGAGTCTGTCGAGGGGACTGTNCTGTTGAGATTNTGAGTGGGGGGGGTGGAGGGTTCCTTCTGAGGTCCACTGTCATCTCCGCAGTTTTGAACGGGTTGCAGCTCCAGGTGGTTCTGGCTGCNCCAGAGGACCAGCCGCTCCACNTCTCCTCTGTATGCAGNCTCATCACCGTCCCGGATGAGCCCAATGACTGCGGTGTCGTCTGCNANCCTCAAGAGTTTCACAGAGGGGGNTCCTGATNTGCAGTCGCTNGTGTGGAGGGAGAAGAGCAGAGGGGNGAGAACACACCCCTGGGGGGCGCCAGTGTTNAGGATCCGGGTGCTGGATGTGAAGCGTCCCGGTTTCACCTGCTGCCTCCTGNCAGGTGGAGGGA
>Olat_rnd-4_family-686#Retro TECLASS
TGTTTATAAAAATGTANACTAAAACGATGTGTGGATACTAAACTAAGGAATACTCGTTATAAAATAAATAATTTGGTTAAAACAGAGAAGGCGCTGTAAGGTAATTGCTATATAACTACTACTAAACAGGAAGCGCAGACGCAGAGCCAGGGGGCACGCTCTGCGCACGTGTCGTGAATGTAATCTTCCCTCCGCAAGTCCGCATCTATTTTGTTTAGGTATCCCCGATATGGAGCAGCAAGAAGTCAAGGATAAACTTAAGACAGGGGAACTGAAAAGGCAAACACGCACCGCCGCGGCTGCAGTATTTCTCCGCGTAATTAAG
>Olat_rnd-4_family-696#DNA TECLASS
NCTNCCATCTGNCNGCCGGCTAACAGCGGNAGNTGGCGNCGGCGGCGGAGCAGCGGCGGGGGATCCCCGCTCCGCCGGCCANTTTATTCCCGGTACCGGGCGTGCCCGCTCGCTCCAGCCCCCGGACNNGTCCAGGTNNACCCCGCCTTCGCCCAACAGTAGCCGGGACAGGCTCCGGCAGACCGTGACCCCGAAAGGGATATAGCGGGTTAANAAAACGGATGGAAAAAAACAAAATCAGAAAGCTAACTCGGAGCTAAAGTAGGCTAACTGGTGGCGACCGTAGCGATAGTTAAAAAGGAAAGAAAGAAAAAAAAAGAAAGTTGGGTATTCTGATCCTACTGACTTATCTTTATTTGATCTTTTTTTTTACTGCAGCAACGGTCGGCTGCCAGTTAGCCTNCTTAGCTCCGAGTTAGCTTAGCTGTTTTCGTTTGTATCCTCTTANTATCAGCCAATTTTGACGGACATGCACTTTTTTTTTACACCTAATGAGTAGAGTGGCATGTCTGCTACNCCTTTCTGGNCTNTTTCCCACCACTTCCGGGTCTGAAACTGTCTGCTGGTGCANTGTTTACACGACAAAATGCGGCCGGAGATCGCTGTATTATTCTGTTTTATTCNATTTTCAACAGAGCTATGGTATCAAGATAATTTCCCTTCCAGGGATCANTAACATTCTAAAAAGTTCTATTTTATTTTAGTTTAATAAATAAACTTAATTGAAACGTCAATGTTTCGGGACTCGATGTATATGCCTGTGACCCCGTGACGTATTTTTGACAGTTTTAACAGGGGAAATTTCNTATTCAAAACAAAGAAAAGTCGTATTCAAAACAGACATGTCAAACGTAAAACTAAATGTTGTATTCATATTTTTTNTTCAAAGTTGTGCACAAAGTATTAATTTGTGCACAACTTTGTCTTTATGAATACGTTTCTTATTGACAGNTNTCTTACCCC
>Olat_rnd-4_family-711#DNA/TcMar-Tc1
NNNAAATATCATGGAAAAGTGTATTCATTTCCATAATTCCATTTAATTAAACATNAACTTTCATAGAATATAGATTCAGGGCCCACTGTTTAATTGATTTCAAGTATTTNTTTGTTTGTTTTACATAAATTGGGGTTCCAGCTCATAAAACCCACAAAAACAGGATTTCAGAAAATTAGAATACTGTGGAGAAATCTGCCCAAATTTNGCAGGGCATGAATGTTTTAAACTGAGTTTCACCAACTAATCATCTACTAAACTCAAAGCACTGCACAGGTTCCCCANATGTCATTAATTGGTTCAGTTCGGTTCAATTGTCTCAGTTGGTTCAATATGGGAAAGACTTCAGACTTGACAACCAGCCAGAAGACCATCATTGATCCCCTCCATAGTCTGGGTAAGCCACTAAAGNTCCNTAGCTAAGGAGGCTGGCTGTTCACAGAGCGCTGTGTCCGAGCAGATCAACGGAAAGTCTAATGGAAGGGCAAAATGTGGCAGGAGAAGATGCACCAGCAAAAGAGACGACCGTGGGCTTCAGCGGATCATCAAAAGGACAAGATTCAAGAACCTGCAGACATCCAGAAAGAGTGGAATGAGGCGGACGGGCTACAACTGTCGGGTTCCTCGGGTCAAGCCACTTCTGAGCCTGGACCAACGGAGGAAACGTCTCAACTGGGCCAAGGAGAAGAAGGACTGGACTGTTGGCCAGNGGTCCAAGTTCTGATGAAAGGAAAGTGTTCCTGGTGAGGAGCAGAACCCGAGCTGCTGGAGGTCCAGNGTGAAATCTCCACAGTCAGTCATGATTTGGGCTGCAATGTCCAGCGCTGGTGTTGGTAAACTCTGCTTTCTTCAATCC
>Olat_rnd-4_family-717#DNA TECLASS
AAGCACCGTCGATACGAGACAGAGACACCTGATTGGNTAGAATCTCTAGACCAATCAGCATGAACCCTCTTGTCTGTGATTGGCTGTTTGGTGGCACATNTGTCGCGCTAAACCGAAACTTACGAACGCAAAATCAAAGATNGGGAGAAAGCGAGATGAGACACGNCGATGTGAAAACATTTGTGTTGCAAACGCAAAAAAAATTTTTTTCAAACAAAANATTTATATTTTTCATTNGCAACTAAAGTTTTGTTTTTAAAACTGACATTTTGNTCGCAATTTAGGAAATTTTGATCTCAAAACTGTGACTTTTGTTCGCAATGTGGTGGCACAAATATCACTTCATATA
>Olat_rnd-4_family-723#DNA TECLASS
ATCGCCGTATTTATCTAACATGGTGTCTGCTACCGAGGCTCAGAAGCCGAACCGGCTCTTTTTACCCTCATTTTTGGCTGAAGACGTTTCATTTTTTAATCATTTTAANAATAATTCATACTTTCTTTTTCTTTTTTAGCATTGATTNATTTTTATTTAGTCAGATTTGTGAATTTATGGCTGAGGATCTCCTGAAACTGTAAAGTTTATCTGCTGACATTACGNNNNNNNNNNNNNNNNNNNNNNNNNNNNNNNNNNNNNNNNNNNNNNNNNNNNNNNNNNNNNNNNNNNNNNNNNNNNNNNNNNNNNNNNNNNNNNNNNNNNNNNNNNNNNNNNNNNNNNNNNNNNNCACAAGTGTTTTGGANTAGATTAACAGCAGTAATAAGCAAAAGAATGACGGCTCACCAAAGNAGACTCGATGTATTTAGCAGAAGAAGCATTTTTAACTTTTATGTTAATTTTCACAGTGTCTTATGTTTNAGAACTCGTGTGCTTTTGTCCAAATAAAAAATTACTCATGAAAAATGCTATTTTCTCTTNATATTTCAACATTTATTGATGAAAATAAAACAATAGTTCAGATACAAATCTTAATAAAGTGTAACTTCCGGCTGGACGGAGTCGGAGCTCNGACGT
>Olat_rnd-4_family-734#DNA TECLASS
NNGGCCCTGAAATAACANAAANGAAACGTTTCAGAAAACAAAAGTAATTTCCAGAAATCAAAATGAAATGTTAAAANATGAAAANCAAAAGAAACCGGAAAAGGTAGGTATTATGGGACGTCGCTGATTGGACGATGACGTTTGTCCATCATTTCAACCGAAAGTTATTTGGCATGAAGCGATACTGGATACGCTCCGCACTAATCATAAAACTTTTACGTACGCGGACATTGAAGACGCATTTGAAAAAACTCAAACGTCAAAAGTCAAACATCATCCAATCAGCGATGTCCCATAATACCTACCTTTTTCGAGTTTTTTAACATTTCATTTTGATTTCTGGAAATNNCTTTTGTTTTCGTTATCGTTTCATTTTTATTTTTGTTTCTTTTTTTCTAAAATGTAATGTTTTCTTATTAGT
>Olat_rnd-4_family-74#DNA TECLASS
GAATGACCTGACCACTTGGACCCAGCAGGAGAGTTTTTGCGTGCANTNCATTCCACGCCACGCCAGATGGGTTTTCCTGCNGCCGNGCCATGCCATTCCACGTCCAGCCNATCCGTTCCTGAGGGGGATTGCCGGGGCCACTCCTTCCACGTTTCTGTTTCCTGAGGAGGGTCGCCGGGGCCGCTCCTCTTCATGTGTTCTGTTCCTGNGGAGGGTCGCCGGGGCCGCTCTTCATGTTCCCTGTCCCTGAGGATGGTCACCGTTCGCCCCCTTGTCATGTTNCCTGTCCCAGAGGAGGGTCGCCGGGGCTGCTCCCCTTCATGTTTCCTGTCCCTGGGGAGGGTCGCTGGGACTGCTCCNCTTCATGCCTGTTCCGAGGAGGGGTTCTCTGNTACCCCTCACNTCCGTCTGGCTGCAGGAACCCGAACTGTTCTGGCTTGTTTTTTCGTTTTCTGTTCCTCCAGGTCCCCTCCTCCNANGTGTTGTGTGTGTTTGGGCGTCTGGAATCTGCCCTTTTCGGGAGGGGTACTGTAAGGATTCAGTGGTTTGGTTTTCTTTGTCATGTTTTTGGTTTCC
>Olat_rnd-4_family-746#Unknown
TAAATCCGAATTCCTCCCCTACCCCTCCGGCTCCTCCCTATCGCTCCACTGTAGGGGCATTTGGAGNTGTAGTGGTGTCCGAAAGTTTTTTTTTAAGGAGGAGCCGTAGCGACTTAGGGCTGGCCCTCTGCCGGTAGGGTGATCCGCGTCGCCTGTGCAGAGGAGAAACGCATTTCTTCACGTGGGTGTGCTCTGAAGCACAGAAGTTTACATTTAAATGTAAGTATTGATTCATGACTTTTTAAAGTTTAAAACCGATGTTGTTATGTATTTTCCGAGCGCTGGCCAGCTGACGCGTGACGACTATCGATG
>Olat_rnd-4_family-789#Retro TECLASS
TCTTNAGACCCGAGCTAATATTTGAGCTAACCCTCTACACATCACAGGGCCCCAGTTAAGCAGAATTAACTACTGTGGTAATATAACCCAAAATGTGATGTCCACGCATGTGGACGCCAGGTCTNAAGAGGTTAAA
>Olat_rnd-4_family-810#LINE TECLASS
GGCCGGATATAGGCATGGGCAGGGGGGGCAATGCCGTGACTGCCCCCCCAAATGTGATGGCCCGCAAAAATCCACAATTAACTAAAGAAATAAAAATTACAAAAAAACNACAAAAACAAAACAAATAAACAAAATAAACAAAAAACGACCAAAAAAACAAAAGACAAAAAAAAAACGTAAGGATGGACAGACAGATGGACAAATAGACAGACAGACATAAAAAAANAAAGATAAATGCAGCCTCNAACAGGGNACAAACCAGTGTCCTGCTTGTGCCTGTCCCAAGCCCGGTAAATGCCAGGAAGAGCATTCAACATAAAACGTATAAGACATATCAAATAGATCAAAGGAGATGATAGATGAACTGATATGATGATAGCATGGTTTTCTACGCATTTTAGGGGCTTGGAGGGATATGACACCCCAAACTCTCAGCACACCCAGACTTCCCCCCTGATATTCTACCTGCACCCCATAGTGGGGCTGGCTAAATCCG
>Olat_rnd-4_family-83#DNA TECLASS
TCCCTCCTTCTGGACAAAAATCTCTGATTTTTGGCGCAAAAGTCCTCCTTATCTTCTTTTAGTTTTAGAAGTGTTTCATGAAGACGTGTTGTCTGTCTTCNTTGAAGCTTTTATTATTCTTCACGTTTTGATTGAAAGTCCAACTTTGAGACATTTTTAATTATACATCCACCATTTTTGCAGTCAGAGNAAAACATAAATAACGGACTCCTATTGAACTTTATTAGCAACCACCGAAGAACAAACGTGAGCTCACGTGCGCCCTCTNCGTTGCGGCAGAGCTACTGCCTGCCTCACCTTCTGTCTTTTCAGTGCAGCTTTATGTCAGATCTGAAGACATANAATAAAAATGTCTAGAATGTATAAAAACANTTAATAAAGCATNACATTGNTAGCATACGCTGAGTAAGANAAGACAGCGCTCAACCCAGTTTGCAAGGGATTGCGCAATCTGNCGTGAGGCAGAGCTCGTGCTGCCTCACCTCGCAGCCTACGCTGTAANCGAAATTAGTTATAAAAANGATTAAAATGANATCATAAAGAAATTGCATTTATAGNACAGATCAGTGGACAAATGTTTTTTTATCATTAGTATACATCTCATGATGGCA
>Olat_rnd-4_family-88#Unknown
NNNNTTAGTCACAACTGCCCTTACGGGTGGATACGGGCTGTCTGCGATGGGCAAACCTGTACGGGGCACGCAGGTGGCCCGCACGAAATATCAAGGTCGTAGACCGCTCGGTGAGCCCGTAGAGCGAAAATGTTCATGCACATTTTTTCTACGGGCATGCTGCGGGCGACAGGTCGTAGCGAACACTTANACAACACGCAAGGGTAAGGGTGAAGTAGGTGAGACGCAGGCGCGTCGTACGGATTTTTCATTTTTTCAACCCCCCCAAATCCTGCGCACTGCGCAAGGAGCCCGTTAGTGCTGTTCACGTGATAAGTGCGCGCTCCTTGCGCGCAGCCCTACGCATACNTGCACACCCACGTCGTCAGTAGCCAGTACTCGCACCTTACTAACGACTAGAGTGTGGCGTAAGGGCGCCGTACGACAGCATCACCCGTACGTCATAAGTGCGTGCAACTTACATTATCCTTACAAATACTTCACGATACACTTACCACACGCACGACAATGGTACGTTCCATTTTTCATGACGTCCCTTGAGGTGGCCGCACGAGCCTCAAGGGAACTGCAAGACACACCTGCGCTCCCCTTANNNNNNNNNNNNNNNNNNNNNNNNNNNNNNNNNNNNNNNNNNNNNNNNNNNNNNNNNNNNNNNNNNNNNNNNNNNNNNNNNNNNNNNNNNNNNNNNNNNNNNNNNNNNNNNNNNNNNNNNNNNNNNNNNNNNNNNNNNNNNNNNNNNNNNNNNNNNNNNNNNNNNNNNNNNNNNNNNNNNNNNNNNNNNNNNNNNNAACAACTTAAGATGCAGCCGCTCCTCTCTACGACCCTCCACGGGCCCGGACAACCCAAAAACCCGCAGCACCCGTACGGGTCAACCCCCGTGC
>Olat_rnd-4_family-898#DNA TECLASS
TCACATATCCCAAAATGCCGCCGTGCGGCGACCTAAATGCAAGTTTTTCAGCAAATTCGGCAGGTGGCCGGCGGCATTTNTACACGCCGCGCGGCGGCCGCGGAGGTTTTAAGAAAAAGTTNAAATTAAACGGCGACCGGACGATTTTTTTGACATCGGTCAGTGGCCGCCCGGGCACATTTGGAGGTCGCGCGGTGGCAGTCCAGTGACAGGCGGGGGCAGGAAGGCAGCAGCGCGATAATTGACTGATGGGAGGGTCTCCAAGGTCCCCAAAATCGTCTGATGATCGGCCGATTTCAGACTGCCGCCCCCNGCCCCCTGCCGCCGTCCCACTGCCACCGTTGAGGTCAGACGTGAGCCGGGCGCCCGGCGATGACCGGACGNCAATCTGACGATCCCGGCCAGCCGATATGAATCCTGCTGTGGTTGGACCNCCTGTCTTCGGCCTGGGGCTTTGCTCTCGTTGGGCTTTTCCCATCAGGGGTCGCCACAGCGAACCTGGTTTCACGGACGGAAGGCGCNGCAAACCAGCACGAGCTAAATGTTGTCTAAAAAGGTACATACCCCCAGCTGGCTAGTGGCGTTTGACGTGGACGGCCGCCGTCCGGAAACATNTACACATCGTCCANTCAGAGCTGCCGNNNGCCNGNNATCCGGCTGCCNCCGCCCNGTTGTCGCCCGATTTCGTAACGGCGTCATCACCGCCTGACTGACGCCGCGCCGCCGTCTGCATTCNTGACCACGCCAACGATTTTCAAAAAAACTGGAAGTGGCTCCTCCCACATGCATCACGGGGCGGCGGCTAATCTCGAAGACTCTGCCGATCCNNCCCCCCCATCGCGNGGTGGCAGTTGTATATGTGACCGCGGCA
>Olat_rnd-4_family-93#DNA/hAT-Ac
GCGCCTCCTGCTCAAACTGGTGCCGTATTCTGCTGCGCTTTACGGCAATAAAATGTCGTGATCCGTTCATGATATGCAGACTTCTAGTAGAGTATTTATCTGTAATAATAAGCTTGAAATATANAGCGCTGATCAAAATAATAAGAATAAAATAAATATCCGATCCCTGATCGGGATACAACATCCGATTTCGATCGAGTCTGAAACCACGTGATCGGGCCCGATTTCCGATCACGTGATCGGATCGGGACATC
>Olat_rnd-4_family-930#LINE/Penelope
NNNGCTTCGTCTTTCTCGAAACGTTTCACAACTTTGTCTTGAAGTTGAGTCATGGCATCTGGACTTAAAATCTTCTTTCTTGAAACGTTTCGCCAAAGAGTTGAAGTCCAGATGCCATGACTCAACTTCAAGACAACGTCACCTGGATGAATGAGAACCTTCACCGACATATAGGGATCTTTGATGGTAA
>Olat_rnd-4_family-952#LINE TECLASS
CCCCTCCCCCCTGGCTTCCGGAGGAGTGGTTTGTCCTGCCACCCCCGTGTCGAGTAGTTCATCCAAAACTTGGCTCATGCCTGTCCTCGTAAAATGCATGTTTTNTGTCATAAATGATGTTNTGTTTTTGTACTTCCAAAATTAACCTTTCGTCGTCCACGGCGNAAATGGACGCCGGTGTTATCCGCGGTGTTAACGTGCGTTATCGTGTGGGCACGTNACCTTAAATATAAAAA
>Olat_rnd-5_family-1002#LTR/Copia
TTCCGCTGCTTCATCAGCTTAAACTAAAAGCTACACGGAGGCAACTAGCAGAAGTTACGGGGGTGGGGGCGCTTCTCGCGCGCGTGCGCTAGTGTTTTTTTTTCTCAGCCTCGCGGAAGTAGCTCCTCTTTGCTTGCTGCTGTTTTCACATCTGCGCTTTGCGAGAGACCGGCGGACTGACTTTACTCCGAACAACGGAAGCGCAAGAGAGCAGAGAGCTGGGAAAATAAANCTCGATTTTCCCAAAAATAAATCGTCTAAAACAACAAATTCGAATTAATCGATTAAATCGATTAATCGCCCAG
>Olat_rnd-5_family-101#DNA TECLASS
AATGACCGGTTGATGANGGGATGTGGGTAGATCGCGGGCCATCAAAAATAAATAAACAAAAAAAATAAAAATATATTTAAAAAAAATCCGTCAGCGAATANTCATCCTCACCGTGAAGTACGTCACTTGATTGACATGCAGAACGGCCGATCGAACATCCTGCGAACATACGTCACTGTGTTTAACTACACTGGCGCACTTTCTTTCTGCCATTGGAGAGCCTCTACCGGCCCCGCTGCGCGCCGGGTCCCCGGCGGAGGACCACTCCGGCCCGCAGGAGCGTTTATTGAGGCCCGGGCCGGCCCGCGTGCCTCCTCGATCGGAAGCGAGACCGAGACGCCCCGTCTGACCCAGCCGTCCTGCCTGCTGCCGGGTCTGCGGNTCCCGCCCGAAGGCAGGCACGCGCTTCTCGAGCCCTGCCCACGGACCAGGGGCCGCCGTTCGCTCAGCAGCGCGCTTTAGAAATGCCACTGCCCCCCCCAAGAGTGAAACGCGATCGTCGCTGCTTCCTGTTTTCATAATAGAACGACTTATCTGTTCTAATTATGTATTACTACAAAAATAATATTAATACACACGACAAAGCTATCTCCTCACAAAGATTTGTGTACTCTTACTGTGTAGTTTTTGAGTTATTAGTACATAAACATNGTATTTTTGACTGAAGATATATTAGAAGTTGTCAACTTTGAAGTTGAATAAAGTGACTTTGGTGCATAATTCCGGGCCNTGACCGGTAATCCTTGTTCTACACGTCCTGCACTTCATCTCACAAAGATTTGTNTACCTTTACTGAGTAGTTTTTGA
>Olat_rnd-5_family-1014#LINE TECLASS
GAAGTACATTCATGTATATATATAAGGTTTCTCAATATTTCCTTAGGGATTACACAGATGGATTGAACAACAAAGCAACATATTGCTGCAAGAAAGTGACACCTTTCCTAGTTTGGGATCAAGTTAATCCCTATTTAAAATAAATAAATAAAAGAAACACAATTTTTATTTGAAGTACCANNNNNNNNNNNNNNNNNNNNNNNNNNNNNNNNNNNNNNNNNNNNNNNACTGTATTCCAAAATAATTTTCTCAACCTTAAAGATTGCAGGTTAACACAGGAAGTTACCTTTCACAATATGCAGCTACTGAGTAGCAATTAAGGTGTGTGTGTGTGTGTGTGTATATATATATATANATATATACACACACACACACTCATTTTAACTGTCTTAAATACATTTTTCTTTGTGTGCAGGATGCTGTGGACATTGGACGACAGACTAACTTAAACCAGGCAGAGCAGGAAACTGTTGGAGTTGTTGTTCCCTCTGTGGCTTGTCCTCTCTCCTCTCAGACCTGTTCAACCCTTGTGGGACATCGGAAAACCATGGCCAAGACATTAACATTTATGTACTGATCTATGCATGTCATCACAGCAGGATGTAACAAAAACTAACAATGTGAACAGATCTCATCTGCCTTACAAAATACTGCCCCCCTTAAGAAAATAAATGGCTAATAATCACCACTGGTATTTTGTAAAGCTTCATTTTTTAATGTTTGACCATTGAATGTGTTTTGTACAAAAGACTGATGGTTTTGCAAAGATCTTTGAAACACAGAGTCAAGTGCATTAGATTCTGTGAAATTCTGAACCACAATTCAGAGAAATTAAAATAACTGTTTTTAAAACTCCTTAAAAGACTTGAGGTGGAAAAGTCACTGTTTTCGTGCAGGCACTGAGAAATGGGAAGCAGACAGTGTGGTCGAAATGGACAACTATTTTAAAGGCTTCTCTTTCAGTTGACAGGAGATGTCTGTGAGCCTGCTGGACAGCCTTTGCATCACACTGGGACGTCTTTGGGGCCTGCATCTGGAAAGAAACAAAAACAGCAAAGTTAATTAACCAAAAAAAGAAGAGAAAAATTAAGATTAAANTTTTTTTCATTACCTTAAAGAAGNTGTAGACATCCACGTCGTAGCTGCCTCAGTATTCCTGCCTTTTTTGTTATGGCATGCATAACAACGGCCCTTATAGAAAACAACAGACATACAGCAATAGTCAATTTTAAAACCACCACCCAATTAAATATACTAATAATTCTATTGATGTCTAATACTGGAATAATTTTAAGTGGAATAAAACACGTTTTTGCTGGTCTGCTACAATTTACTCTGCTCTGGTTCACTCGAATACCGGACTTCTGCCAGTCTGCATAGTGCAGACGCATACATTTTGAATAATATGGCACAGCAATATTGTTNCTCTGTTCAATAATTCCCTCTGTCTGTAAACCCTGAAAAATATTGAGAAACCTTATA
>Olat_rnd-5_family-1028#DNA
TTCGGGCTTCCGCGTTCAAAACTCTCGCGTTCACGCAAGTTTCTANGNCCGTTTTCGGGCTCTACGTACAAAACGCGCGGCCATTGAACGCGCGTTGAAAGTTAAACCAGGTCGAACTTTGACCAATCAGGGACTCGGATTTGGTAGTGACGTATGGATGGCGTCCTTTTTAATTCACGGAAGTGCCAACCGTTTTGAAAATTGATCATGGAGGAGAAATTAATAATTGCGGTTTGTGCCCGGCCGGAATTATATGACACCAAGTCTTTCATATATCGGAATAGAGCTGTGAAAGAAAAAGCCTGGAGCAAGATTCGCGAGATTTGCACCGCTTCGACATTTCGCACCAAGCCTCTTCCAACTGTAGGTGGCGGACATGCGCTAGTAAACAGTAGAAAAAACAAGAAGAAGAAGCCCCTCCCTGCTTGTCCAGTGTGAACACCATGNGCTAAATGCGCGTTCTTGAACGCGCGCAATGCCCGGTGTGTACGTAGCTTAAGGTGCGTTCACNNN
>Olat_rnd-5_family-1042#LINE/L1
NNNNTTTTCTTTTTTTTTTAAACCCAGTATTTTTATTGAGTTTTACATTATACAAACACAATTACAGAGTTCTGNAAGTCTGAAAGACAAATTACTAAAAGAAGTGTTTATAATAAAGCTAAGGAAAGAAAACAAAAAGAAACAACAAAAAAAACCCCATACCATTCCCTGTCACTGCCACAGTCAAACCATCACTCCATCACGCATGACCTGCACTATATGCTACCACATGCAGCTAAGCTGCTGTAGGCTTGTATGACTAAAGAGCTGGACATGTTCTNAAAAAGGTGACCAAATTTCAAANATATCAGGAGANCCNTTGAGNGAACGTCTGATTTTTTCCAGCTTAATAAAAGGAAGTGAGTCCTTTAGCCACTGTGAATGAGNGGGTGGGCGAGGATCTTTCCAGTGCATCAGGATAGCCCGNCGGGCNAGTAGTGNCGGAAAGGCNATACAGGTCCTCTGGCCAAGTACCTGAGACAGNTTGGTCCTCCANAACCCCAAAAAGGGCTGTCAATGGGTTTGGTTTTAANTTTGTGTTAAATACACGAGACANTGTGTCAAAAATTGTCCTCCAATATGCATTCAGACGAGGGCATGAAAAGAACATATGATACAGAGAGGCATCTGTAAGGTTACATCTTGCACATAGTGGANNAACTGTGGGGTACATAGAAGCCAGCTTTACCTGGAAATATGGACCCGATGTACCACCTTGNACTGAATTAGNCGGTGTCGAGCGCANAATGAAGATGAGTTTACCAGTTTAAGAGCAGAAACCCAAGTATCATCTGATATAGCAAGGCCCATATCTTTTTCCCAAGCCATCTTAAATTTATCCACAGAGGAACATTTAAAGTTCAACATAATGTTATATAGTATAGAAATAAGACCCCTCCTGGATGGATCTAGTGAAAAAATCTTGTCAGTTATTTCTGTTTCTGTGGTAGTTGAGAATTGTGGTAGTTGAGAAACAAAGAAATGACGTACTTGAAGGTAACGAAAAAAAATCTGAATTTAAAAGATCAAATTTCTCTTTCAGTTGAGCAAATGAGGCAAAGGTATCCTCTATAAGTAGATCTTTAAAGCGAGTGATACCGCCGTGATGCCATCGCAGGAAGCCTGGATCCACAGTAGATGGCTTAAAAAGGTGATTCACGGCAATAGGACTCCAAATGGAGAAACTGTGNAGGCCAAACTGTTTTCTAAATTGAGACCATATCTTCAGNGNGTGTTTAACTACGGGGTTGTTAAGAGATGCAATACAACTTAAAGGCAGACCAGAGCCAACATAGGTCAGAGGCGAGAGATTGTTGTCTTGGCAACAGCTCGAGCNTTATCCAGTTAGGACAATCCAAGTTGTCATGGTAGAAANACCAATTCACAATATTTCNNATATTGGATGCCCAGTAATAGAAGCAAAAGTTCGGCAGGGCAAGCCCCCCTTGTACTTTGGTTTTCTGAAGGTGGATTTTACTTAGACGAGGACGTTTNCCCTGCCATATATAGGAAGATATAANAGAGTCNAGTTGCTGAAAAAANGAGCCGGTAATGAATACTGGAAGAGTTTGGAAAAGATAAAGAAGTTTAGGNAGTATANTCATTTTAACAGAGTTCACTCGNCCNACTAAGGACATCGGTAGGGAAGACCACTGCCGGACTGTNAGTTTGATTTGGTTTGCAATGAGATAGCGAAGTTTTCTTTGAATAAATCTTTATATTTTTGGGTAACTGTGACTCCAAGGTAAGTAAATCTACTGCGCTCGACTTTCAGAGTGAAACCATTAAAGTCTAGGTTCCGTGCTGCTTCATTGACNGGAAAGAGCTCACTCTTACTAANATTCANCTTGTAGCCNGAAAAACTGCCAAANTGACTGAGCAATGCAAGGCAGAGGGAAGAGACTGAGCTGGGTTNGAGACAATAATCAAAAGGTCATCTGCATATAAGGAGACTTTATGNTCCACACCNCCCCTC
>Olat_rnd-5_family-1045#LINE/L1
TCANTGAATGGNGTTGAACATAAAATAGGATTGTTTGCTGATGACTTAATATCGTACATTGNACAACCAGAANCATCANTTCCNNATTTNATGAAGATNTTGGAAACATTTGAAAATCATCGGGATATAAAATAAATATTTTCAAAACTCAGACTCTNANATTCAATTACGTTCCCTCCGAATNNATTAGAAACAACTTNAAATTNAANTGGGATGTAAAAAGTATTAAATATTTAGGTGTGGGAATAACATTAGATTTTCAAAATATGAACATTAAATTATTCAGNAGTACGAGAAAAGATACAAAAAGACNTAGAAAAATGGTCAACANTCCGGTCACTAGACTTCAGCTCCAGAATNGAGGTTATAAAAATGAACGTNCTGCCCCGGTTCTTATATCTTTTCTTTCAAGCTTTACCAGCGCAGATCCCAGANGCCCAATTTGCAAAATGGGACAAANACAGTAANCAGATTCATATGGGACAANGAAAGAACCAAGAGTGAAATACGANACCACTAGCTTCCAAAAGATAAAGGAGGNATGGCNCTCCCNAANCTGAGAGAATACCGTNTNGCNGCCCAGNTACGNTACNTAGTATGTTGGTGTAATNCNGANTATACTGCCAAATGGAAANATATAGAACTGAAACTTTACAAGAACCCATTCAAAACATTATTGGAGATAAAGAGTTATATGGACCAAAGAAAATGCGTCTAGATCCCATAACAAATCATACACTAACTGTATGNTTCAAACTACTGCAAAAATACAAAATCTTAAATANTGCAAAAAAATTAAAATGGGTAGCATATGATAGGCAATTTAAACCAGCAGAATATGATCACACCTTTAAATANTGGACTGCAAAAGGAATAACGGCATGGTGCNTGTTAGAAAAGAAGGACGGAAAGCTGGAGAGTTTCGAGAACTTGGCTAAGCAATTTCACCTTGAAAATCGGGATTTNTTCAGATATTTACAAATGAGAAACTATTATAAGACNGAAATACAAAGCGGCTCTNCTGGGGACGAGGGTGGGATCGTTCAAACAATGATAAAGGCATATAAAGACAGCAATACTAAATTGATTAGTACGCTATACAAATCTTTAATGGAGTGTGACAAAAACACAACTTTATATGTAAAGNAAAAGTAACTGGGAAAAAGAATTNAACATAAAGATAACTGAGCAGGANTGGTTNGACATGTGGAGACACCACCATACCACCACNGGATCACGAACATGGAGAGAATTTGCCTGGAAGAACCTNATAAGATTTTTTATAACACCNNAANTGAAGAACAAACAGTTAAAAACAAATCAGAGCTGTTGGCGTGGATGTGGAGAAGTAAATGCAGACCATTCACATGTNTTTTGGAAGTGTCCGAATGTAGCAGGATTTTGGAAGATGGTGGGTGATNTAACATGCAAAGTGCTGGGATATACAATTCCTCTGGACCAGAACTGTTTTATTTGTACATGTTCTCAGGAAACTCTGTCCACCAAAGTGACAAATACTTATTTAAAGTTATGTCACTAGCCGCTAAAAAAANCANTGACCAGGAACTGGGGCACTACGTCGATCCCATCAAAGGAGCAATGGACATCAACAATTAACGACATCTATTCAACGGAAANAATAACATACAGGCTGAGACTGCAAGAGGCACAATTACACCGAAAGTGGAAAAAATGGACACTTTACAACAAATAGACACACGAAGCACCTAGAATTGACCCCTGTTTTTGATTGTGGTTGTGGTTTGTGTTTTGTTTTACATGTAACAAAAACTAATAAAAATAAAGTAACAAAAAA
>Olat_rnd-5_family-1051#buffer
TCTTCATCAAGTATCGACCTTTTATTTACGTTTAAAGACCCTGTAAAACGTTATATTAACCATCCTTTGGTAAGACGATTCTTCGGAGGGTCGATAGGGGGCGCTCGTTGCGAGATTGGCTGTCGCGGGCGGACGAAGAAGAATACACATTCAAACAAAGATGGCGGAGGGGAAAAACAATGAGAGACGCGCCGGCAGCATTGAAGCTGCATCACCCGGAGTTGTGTGAGAAAGCCGTGGCTGTTGCTGGCCTGAAGCCGACACAGCCCGGCGCGGATACCTTTTTCCAGGCGAAGCTACCGCCGTCTTCTGCGGAGAGCAGAGGCAACAACAAACGGAATAACTGGCTCCGTCCCTGCAGCGAGGTGGAGAACGAGGGATTTCGGTTTTTATTGAATGCATTAGAGCCACGCTTTGACATTCCCTCTCGGAAATACTGAAAAAATGATCCCTGCACTGTACGCCCAGACCAGAGCTATGGTTGAGATGGAAACGGCAGAAAGAGNGGCATCCCTGCCCTTAGACCCCCCTTCTCCTCAAAGCAGCGGTAGACGAGCGGCGTCTTGACGCTAAAAAGCCTGTGGTTCTCCAGAAAAACATGAACATNTAAACATACATCACATGCAGCTTTTCCCCAAACGTTTTGTTCACAAAGATGTTTACTTTTAGATGCACTTTAAGTTCATGTATTTTATCCCTGGTCATTTATTTTGAAAGCAGTTTATGTCTTAAATAACTTAAAGGAAAGTTCCTAGCTACTTGATTTTATTTTTCTGGGAGAATTTTATTTTTGTTTACACCACATTTGCACTAAATGGTGTCATTTATTTTTAACAAAGACACTATAATTTGTTCACAGAATTAATATCTGATTTACAGCTATTTTTTTAAATTAAGCGATGGCTATGGCTTTGTTTTTCAAAAGTTAATACCAATGTGCCTGGCAGCTACTTGACTTATTCATTTTTTATCCTGTTTACAGCAATTTTGTACTAAATAATGGCTGCTGTTCATGTTCACTATTGTTTAAACCGAATTTTACAGATATTTCCAAATGAAAATTGTCATCGTTTGTCAAAGACAGAGTATTACTGATTTCAGCAATGTTACACAAAAGTCTGTTATTCATTACACCAAATAGGACACAAGTTGTTTATTATCATTGTGTTTAAAAACTAAAAAATAAATGGGGAAATATTTTCCAAAAAACAGTTTTTCAAGTTCTTCTTTCTTAAAGTTTGATATATCGTGAGTTGTTAGAGACGAGATATATCGATTATCACATTATCGCCATATCGTGATAGTATCGTTATCGTGAGCAATGTATCGCAAATCGTATCGTATCGTGAGGTACCCAGTGATTCCCAGCC
>Olat_rnd-5_family-1084#LINE/L2
AATCCAGCCGAGGTGTNATGAAAGCGTGGATCACCGTCTCAAAGGAACCTTGATAAAAACGGTTTCACCTTCGCCAACTGCCTTAANTGAAAGAAGCTGGATTTTACCACTGAGCTNATTTGACAGTCAAGTTTAAAATCACTGTCCATTTTAAAACCCGAGTTTGACACAGATTGTTTTAATGTGGAGCCAAGGGACCCAAATCCACTGNGGAGGGGTCACAGGAGCCGCTTGGACCGAACACCATCACTTCTGTTTTTTNGTCATTAAAACTCAAAAAGCTTAGGGCCATCCAGTCTTTGATGTCTGTAGACAAGACAGNAGTGGTGTAACGGAGNAACCTTTCTTANTGGTAAATAGACTGNCTATCGTCAGCATAGCAATGAAAGGAAACTGTGTTTTCTCAGGATGGAGCCCAGAGGGAGGAGGTACAA
>Olat_rnd-5_family-1089#DNA TECLASS
NNNTTCCTNTCTCCATATCAGCCCTGTTTANTGACCTCGTTTCATTTTGCAGTTCCTCTGGGGGAAATTCTGACGTCAGAAAATCTTNGACTGTGATGAGCCAAGCAGGCCACAGGGGGGCGGTACAGCAGCAGGNTTGGTTGCNTCAGCCACGGTGAAATTCATAAGTGTCTCTGCTGTGCTGCTTTGTAAAAGAGTACCACAACATTTTTTGTTTGTCAGAGTTTTTGGANCTCGGTTCCAAAAGATATTTATANCAGGCAGCAGTGGATGCAGTTTATTTTTCT
>Olat_rnd-5_family-1091#LINE RT
AAGCCGATTTCCAAACATGACGGAAGTATTTCTGGACGAAGACAGATTAAAAAGNATTGTAAGCGGTTNCGCAATAAAATCNGCTGCCANTTTTAAAAAGTAAGGCTCCAGATCATCTGGCCAGGAGGTTTTCTGGGATCCAGGNCTTTAAGAGCTTTATGCACTTCATGNACNGTAAAANGGNCAAATGAGAAATCACGTGCNGAGGATCTTCGTGATTCACAGGAAGTTTGAGTGCTGCATCTGAATGTTTTGCAGAATCAAATAAAGAGCCAGAGGANATAAAATGCTCATTGAAACATTGAAGCATCTCAGTTTTGTCGTNAACTACGACNGAGTCTTTAACAACATCGAAGGGAGAAGTTTGAGTNATTTTCCANTNAGAGACTTGATCACCTTCCAGAATTTCGGTGGATTATTAAGGTTCTCAGTAGTGACAGACAAAAAATAGTCAGATTTGGCNTTTTTAATAAGAGAAGTGCATTTATTCCTNAGCTGTTTGAAAGCAGACCAGTCAGAGGAAGAATCAGTNTGTCTNGCTTTNGCCCATGCTACATTNCTTNTATGTAGCTGTTAGCAAATCTGNGNTAAACCANGGATTNTCNCGNCCCTTCACTCTACATTTCCGGATAGGAGCATGTTTATTAANGATTTTNGTAAATTCATTATGGAAATAACTCCAGGCTAGCTCAACATTGTCAATNNCCATTATGCGCTCCAGTCAAACTNATATAGATCATGACGAAAGGCTTGCTCATTAAATTGCTTGANATTNCTTTTANAGATAATGCGTGGTTTGNNTTTGGGNATTTTTGTGTTTCTGCGATGCNGCAACGACACAATGATCACTNANATCATTGCAGAANACANCAGCAGTGAATAATTTGANGGAGAATTTGTNAGAATCAAATCAATTAGCGNGGATTTCTCCGGAAATTTGAGGTTTGGCCTNGTGGGNTNATTAACCAATTGGCTAAGATTNATAGAATCACAGAAGTTTTAAANTCATCNGAAACAGNATTAACCAGTTCCAGTTTAAATCCCCAATTATTANAACTTCATTGTATTTTAAGGAAGACAGAAGTTNCATTAAAGAGGGAAGAGCAGAGCCTCTNTCGGCAGAGGGCGGTCTGTAACAACCAACTANGGTAATATGCAGAGAATTAGNGATCTCCAGATTNAAAGCTAAAAGCTCAAATTTCTTTGCANATTGATGTTTGCAGAAGAACTTTTGCATTAAGTTTAGNTTTGACATAGATGGCTATACCTCCACCTCTTTTGGGACNGTCAGCCCTAAAAACATTATAACCAATGATATGTATGTCAANGTCAGTNATTGATTTGTTTAACCANGTTTCAGAAACAACAATTACATCTGCTTCAGTTGAAATTGCCCAAATNCGTATCATATCCATTTTAGGCAATAAACTCCTTACATTGAAATGAATGAATCCAAGACCATTACGAGATTTAAAATCTTCAGGGGTACTAAAAGTAGGACTATCTGGTCCAGGGTTCGGTGGAATATTCCCGGAGATTAACAACAATAAGAANATAAGGCGTCTTTGAAGTTGTGGTTTCTTACATACTGCATTTGAAGGTCCTAGAGATGGGAACGTTTTTAAAAAGGCTATAGAGTTTATAGTAAAATTCTTCTGGAGANCCATTACACAGCTGAGGTGCAGCAGTTCATTTGGATTGTCTGAGAGACACACAGACGAGTAAGCATTATNACATTCATGAATAAAAGTTTTTGTTCCAGCACGAAN
>Olat_rnd-5_family-1105#LINE/Penelope
ACAAAATATCCGTNGTAAGAACCTTATTTGACCGCGCAGAACTGGTAACGGACGGGGAGGACAAAACGGAGGAGAAGAAACACATANAAAATGCACTAACCAGGTGTCAATATCCTCAATGGGCCATAAAAAAGGGACAAANACAGGTGGAGCAGAGGAAATACAAGGAAACAGAGAAGAAAAAACNGACGAAGAAGACAGAAAACAAAGGAATGGTCACATTGCCATACATCAGAGGAGTAACAGAACGCATCCAAAGGGCCATGAAAAAACATCACATCAGCACCCCAGTCAAACCGTATAAAAAACTCAGGCAACTACTGGTTCACCCAAAAGACAAGATTGAACAAAATAAGAAATGCAACGTCATTTACGAAATNCCATGTCACACCTGCAACAAAACATACATCGGAGAAACAGGACGCACCTTCATCACAAGAAAAACAGAACATCAAAAAGAATGCGAAAAGGAAACAAANAAAATACTAACAAGAGCAAGACGACAACAGGCAGTTCAAGAAAACATGAAATCAGCCATAACGGACCACTGCAAGCAAGAAAACCACATCATGGACTGGGAAAAGGCCAAAGTCCTCCGCACC
>Olat_rnd-5_family-1116#LINE TECLASS
AATCAATCACTTTATTTGTAGAGCACCTTTCATCAACATGCTGTAGAACACAAGGTGCTTGACATAAAAGACATATACATAGGTTAAAACAATAAAAAAAGTCATAAAACACANTAGATTAAAAGCAACAACAATCAAAAGACGAACATAAAATGGAAGGAAACGCTGTGGCTAANAGTTTGAGGAGGCACTGTATAGATATAAAAGCCATAAAATACTTAAAAANCNAATAAATAAGTTAATTAAATACTTTATGTAAATCTTTAATTTACATTTAAAAATCTCCACAGATGCAGAAACTCTCAGATCCGAAANGAGGCCTCGCCGTGAGTCCTGGTTCTCGANATGAGAGCAGAACCTGAGGACCTGAGGGTTCTGGAGGGTCGTAAGGACTAAAAGGAGATCTGATAAGAAGAGGTCCAANTCCATTTAGACTCTTA
>Olat_rnd-5_family-1126#Retro TECLASS
AGAAAAGTTATGTAGCTTGTACATATGTATATTTCCAGTTAAACACAATTTTATCGTTCTTTAGAAGATNACTTATTTATATTGTTCAAGCAGCTGGAGAGCACCGGAAATTTCGTTGTCACAAGCCTCTTGTGTAACAATGACAATAAAGGNTTTCTGATTCTGAT
>Olat_rnd-5_family-1128#Unknown
AAACAAACAATTTAGGGAAATTGTTTGCACCACACAACAATAATCCTTTTCATTCATTTTCGATGAAAATTCACTGTAGTCATTATGATTTCATGATACTCTTCTTGATACTTTCCACTTTAGTCGAACTGCACACAAATCAGTTGTCCAGTACAGTGAGATTAAATAAAGCATTTACCCGGGGATCAGAAACAGGGTTCTGGGTCAAGCCCAACTGCCACAGCTGATTTGGTGTCATGCTTTGCTCCGTCCTGATTGGATGGCTGTCCCACGCGTCACTAAAGACATCCAAACTGGCCTGAATGCGTGGTAGGAAAATGTAATGGCAGCAGAATACGTGATGTNACTGATATTGAGCAAGTCTTGGTCCTCAGGAGAGTGCAGGATGTTGTAATATAAACCAGTAACACTCACGAAGACATCACACCAGAGGGGCTCAATCCTGTATTTGGAAAAAAGCAAAAAGAAATATTATATTGTCAGATTTATTTTTAATACATCATTCACTTTTA
>Olat_rnd-5_family-1137#LTR TECLASS
CAGTNTGGTGTTTTTTCTGTTCTGTTTCCTGACTGTCTCTGTGTTTTGCAGGTCGGCTGTCGCTCCTCCTGGATGGCCCCTCCCTCTCCTGCCTGGTGCTCTCCGTGGAGGAGCGCACAGCTGCCTGCACTTTGCGATCATGCTTATTTAAGTTGATGCTACTCAGTCCTCAGTGTCGGTGCGTCCCTGTTAAGTCCGTGGTTTTCCTGCTCAGCCGACACTGAGGTCTGTTTTGTCCTTTGGCCTTTTTCTGAGCTTAGTTGTTTCCCTTTTTTGCCTTTTGCAGTTTTCCCTCTCTTGAGGAGCTTTTTGTGTTTTCGTGATCCCACNTTGTGGCGCTTTCTGTTAGCATTAAATTGCCTCCTAGGCGCATTCCTGAGTCTCGGCCTGATTTCTNTCTGCACCTGGGTTTCCGTCCCTCCAGCCGTGNNN
>Olat_rnd-5_family-1156#LINE/Rex-Babar
AAGTCGTTTATTTATTATTTTATANGCTGCTTGCACTGTGGGGCGAGAGGAAAGTAATTTCATCTGTGCTGTATGTCATGTGTATGCAGCATATTTGACAATAAAGCTGACTTTGACTT
>Olat_rnd-5_family-1172#Unknown
GTTGCCCCGTTGCCCCCCTGCTCTGCTGAACTCTGACACGCACACGTCATTCTACCTCATCAGCACTGAACTGCACCTTCCACCAGTCCACTGGTGCTGTAAAAAATGAAGAACTATACTACAGTCACTTTATTTTTCTCTATTTATAGTCACTTTATTTTTTCTGTCTTATTCTATTTTATTNTGCAATTTGAAGNTAGNCTCCCCGTTTAGACTGGAGNTTGAAGAGAAANGGAATTTCAATTTCTATGTATGTGNNAACATTGTAGATCTTGACAAATAAAGTTACTTTGA
>Olat_rnd-5_family-1173#DNA/hAT-Charlie
CACATGTGTCAAACTCGGCCCGCGAGATCATATCAAATGTGCATTAGAGCTGGCCCGCGGTATATACTGTACCGCTAATACTACAAATCCCACAATGCTTTGCTAGTATGTTGGCGCGCAGTCGAAACCGGCAAGCGCTCCTTTTTCTGTTGACAGTCATTGACAGCCATGCTCCAGTCACATCGGACAAATTAATTTCACCCTCCACAAAAATGGCCAAACGAAAGATGGACAACAGGAGCTTTCAAGACAGGTGGGAGGCAGATTATCTGTTCACGAATATAAAGGACAGACCTGTTTGTCTTGTGTGCGGAGCTAACGTGGCTGTAACGAAAGAATATAACATAAGAAGACACTATATGAAAAGGTTAAACATTACATATCAGTTGCAGTTAATTTTTCAATAAATATTGAGTTTGGCCCGTGACTTTACTTCACTGCTTAATTTTGGCCCACTGTGAATTTGAGTTTGACACCCT
>Olat_rnd-5_family-1177#Unknown
CGTGGCTCAACGTGGGCGGGGTTAAACGCGTTGTACTCCGCCCACTGTATGTGATTCTTCTTCGTCACCGCAATTGCCGTTTTTCTTCGCATTTTACAAGTTTCCACGTGCAATATTGCCACCGGATTCGGGAGTGTATCCTGAGATGATTAAATTAAGGCTCGCCATGTACATTTTTTTTTAATTCAGGAAAAGATTAGTTATTTGATTTTAGGATATGTACACTCCTGCTTTAGGAGTTTTTTTTTATTTTTTTAAACACAGCCCTTTTTATNTATGGCTACAGGAACAAGAAAGGCAGACTGAACAAAATGGCTCTTATCTCATANAAATATATCTCATATTTTGCACTAGACTAGAAATGCAATTCGCTTTTTTTTCCGCCTCTGTATTCCCTGCTTCTGCTCAGTGGACGAACACACCACCCTCCTCTTCTTCAGCGCGTTCACAGACGCAGCAAGTGAATGAGCAGGATGTCGTTCATGTTATAAATAAACGCTGGAGACGATCGCGTTGCTTGAAAAGTATAAACGCCGCTCAGAAGTTCATCGCAGTTCTCGCGGACAGTCGCAGGCAAATCCAAACACATTAGTATGAACTAGACGCGCGATTGTGGATACGACCGGTGCGATGACCGATTTAAAGCAACCGACGAGNCGGCTCTTCCTAGAAACCGTTTTTTAACTGTCCTTCACTCTTTCTTACTTCGT
>Olat_rnd-5_family-118#DNA TECLASS
ACGACGGAGTATTAGGGCCACCGTAAAAGAATAAANATAGAGAAAAAATGTGTAAAATTATGAGAAAAAGTCGTAAAANTATTAGGAAAAAGGAAAATAAGTGTTCAATTATTAGAAAAAGTCAACATTTTACGAGAATAAAATCGTAAATTTATGATTTAAAAAGTCGTAATTTTACAAGGAAAAAGTCGTGCTTTTTCGAAAATAAAGTTGTAATTTCATGAAAATAAAGTTGTACATTTACAAAAAAAGTAAAGCAGATTCAGTGAGATTCTTNAGCAGTGTGACGTTCATGCAACACANTAAACAGGTAATGTTCGATTGTCTTTGTTGAAACATTTTAAAAGCTAAATGTAACTTTTTTTTGTCACACGACTTTTCTTGTAAAACGACTTTTTGAAGCATAAATTTACGACTTTATTCTCGTAAATNGTTGACTTTTTTCTGTACGACTTTATTCTCGTAAAATTTCGACTTTTTTCCTTTTCTCATAATTTTACGACTTTATTTTTATATTTTCTTTTATGGTGGCCCTAATACTCCGTCGTGNACTTCTCCATTTTACGATTTTACAAGTTTGCAANTANTCTCTAAAAATACAGTTTTGAGCTTTAGNAAACNGCAAGC
>Olat_rnd-5_family-1181#DNA
NAACTTCCTGTTTGAGGCCGGTTTAAAAANNAAACGTAACTGGAGCCAGGTCAGTTCACCGGGTAACCACTNGGTGGCTTGTTACACAAGNCAGTCAGTTACCTCACNTAAATGTAAAATAGCCCCACTTTAGACAGAGATTAAACATAC
>Olat_rnd-5_family-1185#LINE/L2
GTAGTCTATGTTCACGGCAGTAATTCCTCTCAGGTGGCTGAGAAGCTCACCAATGCCATGGTTAACATCGCGGCTTGGTTGAAGTACTCTTGCTTGCGGCTAAACGCATCCAAAACAGTTGCAATGTTTTTCACCAAGTCCAATAATANTCTCACTGCTGAACCAGATGTTTTTGTTTCAGGAGAAAGGCTGCAGATTGTGTCAGAACACAAATACCTTGGCGTNACTTTGGATTCAAAGCTGNCTTTCAAATCACATATAAAAAGGTCTGCAACAGAATCAAATTCAACCTCAGTAATTTTAGACACATTCGCCACCAGATGTCCACACAGTCAGCAAAAATGTACATGCACGCNATGATCTTCTCNCACATCACTTACTGTTTGACTGTCTGGTCACAGGCTNACAATACANCTTTAAAACCTCTNCAAACACTATACAAACAAACTNTTAAAATNCTGGATAAAAAACCCAACATATTCACCACTGTGCAATNTTACAAAAACACGANCTGCTGAGCTGGGAAAACGTGGTCAAGTTTTCAAATCTCTGTCTCATGTACAAAATCATTCATGGCTTATCGTCCCCTCCTCTTCGCCAGTTTGTTAANATCCGGACAGCAGATCACAACAGAACTCGGAGTGCAGTCAGAGGAGACTGTATCGTTCCCTTCAGGAAAAGTGCTTTCGGTCAGANCGCTTTTTCTGTTAGAGCTGCTACTGAGTGGAACTTCGCNCCCGTNACTATCAGAAATCAAAACACATATCATTTATTCAAGACGCANCTAAAGAACTGGCTCATATGACAATCAGANNTGTCAACATTGAGCTATTAATGCCTGCCCCTCNCTGATCCTCGTCACCNTCGTGTCTTTTATGTNTGTATGTTCTTACGTTTNTCTGTTTTGACTGTTTTATGCCAATTTGTTTTAGGTTAACTGCTTATTTTAGAATGATTGTTTANTGTACGTATGTATATTTTCTGTNAATATNTAATTTATGCTTTGATCTTTTAGGTTGACGATNNNNNNNNNNNANNNNNNNNNNNNNNNNNNNNNNNNNNNNNNNNNNNNNNNNNNNNNNNACAGNNATGCTTTTAATGTGCGCTGTCCCTGTTAAATAAACGAN
>Olat_rnd-5_family-1189#LINE TECLASS
AGAAACCAGATTTATTTTATTCTTTAACTTGAAGGAGCCCAGGTCCTGGAGAAATACAGCCAATGTACGGATGCTANGGAGATAGGAGAGGGTTAGTGATGGGAAATGATCTTGAGTAGTCTGAGCAAAAACAGGCTTACTGGGATGAGGAGTGTGATCCGCAGGTAGAAGAGAGGGGCGGAGTGAAGTCCTCGGTACAGCAAATGGATGGAGGTGTGGCTCCAGACACGGAAGTCGGAAAAGAGAGGGACGCTCGTTGGAGCGTGGTAGAACTCAGGAGCCTGGGGCTCAGTCACAAGCACCCTTGATTTCGCAATCCAAATAATCTCTCCAGAAGGGTCTCTGGGAAACAGTTCCGAAAATTGCAGAGGTGCGGGGACTTACGAGGCTTGGGGCAGAATGGTGTGGCAGGGAAACAGGAGCAGACAATGGCCGTAGCGGCATGAAGCTGAGAGCAGAGACCGGAGAATGGCTGAGCAGGTTAGCTGGAAGCCAGGCTGAGTGGCGAGCAGACAGGTAGACGAGCTGGCAGAGACAACAGAGCAGGTGAGTTGACTGAATGCTTGCAGTGCAACGATCCGGCAGAGAGTGAAGGGCAGAGGCAGAGATTTATAGGAGCAGGCACAGGTGGAGGAAATCAGACAATTAGCAGCAGCAGGGCAGCTGCTGCCATGACA
>Olat_rnd-5_family-119#DNA/Crypton
TCTAAATAGTTCAATTCCTCCTCGTGTCTCATCTCCTCCTCCTTAGATTCTTTTCTCTCTTTCTCTTCTGCTGCATCCCAGTCTTCAAAATGATCAAATTCACCAAACAGGTTAAAGGAAACTATAAAATCACTCGTCTTTTCTACTGTCTTGCTGTTGTGATAAACTGTGGAATAAGGTATGACAACCTATGTTTTTTTTTTTTTATTGTTTAAAAANATGTCAATAATTGGAATACCAACNNNN
>Olat_rnd-5_family-120#DNA
AAAGCNACGTTCACACCGAACGCGATTCGCGCAGCGGGGCGTTCAGTTTCGATGTTAAGTCAATGTACAGACGCGATCAGAGGTCCTGCGGCGCGATTCGAGCGTGGCGTGGCGCGGCGGTCTAGCGGCAGCGCGTTTTGGGTGTTGCAGCGCGATGTTTCCAGAGTTCAAATATCTGAACTTGGCGAAAAAATTCGCGTCGCGTCAACCAATCAGGAACTCGGCTTTGGCCCGTGACGTGTTGATGATGTAATCNGCGGGTGGAGTCCGAAACCAACTCCTGAACTTTANGATATTTTTTTATTTGCATCGAGACAATAATAAAAGGGATCTAATTTTATNCTTATTTTTATTTTTTCCCTCCTCGNACCAATGCGGGACGGCAAGTNATCAAACTGNGTCACGGAGAGGCGGAAGTAGCTTAAAAGCGCCGTCATTCAGACGCAGNTCCTGGAAGGTGAACNTCGCCGTACGGGAAACTCCGAATGATCTCGTGAACCCAGACATGCGACGACGTGNTTGCCGATGCTTTGAGCCTTCAAAATAAACAAACCCGATCTCCAGCATCAACCGTGTCTTCCACTGCATTGTAAACNAGATATTAGTCAACGCTTCCATGTAGCAACGAGGCTTAAAACTGTTGGCGGTAGCTCCTCCCACACAACCGTCAGGGGCNTCGAGTTTAGACAATTTTTGGACAAGCGTCCAGCAGCAAACTTTAGCCACAGACAGAGGCCTCCAACGCGAATTTNACGCGCGGATCGTGTTTAGTGTGATCGCAGCATAACA
>Olat_rnd-5_family-1219#Retro TECLASS
ATCNCTGGTGCCAGTCAGGATTAAANCTGGGTGGGACAGATGCCCAGCAGTGTTTGCCCCACCCTTGTTACCCCACTGTGGTGCCCTTGAGCAAGGCTCTNACCCCAATTGCTCCAGTGGAGCTGCTCAGTGGCCGCAGGTGGATCTGTGGTTGTACTGGGCAGCTCCAGGTGAATGTGAAACAGGACGTCCTTGAAAATGAGAGNTCCTCTCTTAAGATCTGCTCTNTGTAAATAAAGGTTAAAAAACAA
>Olat_rnd-5_family-1229#LINE/Rex-Babar
AGTGTATTTTTTAGTGTTATTTATTATCTATCTGCTGTTTTTAATAGAGCTATGGTAACAAGGTAATTTCCCCTTTGTGGGATCAATAAAGTTCTATTCT
>Olat_rnd-5_family-1237#DNA/TcMar-Tc2
AGTATTTTCCGCACTATAGGGCGCACCGGATTATAAGGCACACGTCAATGAATGGTCTATTTTNAACGTATGTAACATGTNGTAGCGCGCCGAACTACAAGGCANATTAGGCGAGACNAAAGAGTCAGAGANATGTCCGTCAGTCAGTCACGTTACTTTGCTTGCAGCACGTGGACAAAACAGACTGATAGCGCTAAAACAAACGTTACCGTGACTACGCTATCACACAACCTTTTTGGTAACCAAAAAAACAGTCCGACANCGCTACACGTTAGCCGTGTTAGCGTATTCACAATAACACCCAACCTTGTTTGTAACTAATTAATATAAGGTGATCAGGATTTTAAGGCGCACTGTTGTTTTTTAGAAACAATNAAGGNTTTTAAGTGCGCCTTATAGTGCAAAAAATACANTAATTTCAGCGGTTCTGTTTTTTTNNN
>Olat_rnd-5_family-1241#DNA TECLASS
AAAGGGCCTATATCGTGCTTTTCTTAAGCCTTTCANAGTAAACNATATCCATATATATGATAATATATTACCTTTGGCACACNAAAGAACATTTTTTNAATGAAATATTAGTTATTTTCGCAGCTCATTTTCCTACCCGGAAGTAAGACGACTCGATCTCTGAGGCNCCGCCTTTCGCTCCTTGTGGGTGCCGCCCATTTCATGACGTCANCCTAGAGCCGGCCTCGGCAGCGTGTCTGCGTTTCGCCCACGAAAACAAACAACATCCGAACTTTTGCAAAGATGGATGTGCATATTGTGCATATAAAAGGAAAGCGTTTAGCCGATCACCGCTAGCTCCGCGGAGAAAGTGGGTGTTAGCGCAGACTCTTCCTGGAAGGGGCTGTGACGTCACAGCCCCTTCCAGGAAGAGTCTGCGCTGCCAGCACCGCCCCCGGGCTAACACANACACACCACTTTCTCCACTTTGTGACGTCACAATGTGAGAACCCGCTCGTTTTCGTGGATTGGGAGGGGCTGGTGCTCAGAGANCACTGAACGGATCAAAATACCGCTTTGGGGTTGTTTTTTGTGAGGAATGAACATTATAATACACTTAAAAGCTCAAAAAGTTGATTTTGCATGGTATAGGCCCTTT
>Olat_rnd-5_family-125#DNA TECLASS
GGGACCTGGCTGCAGACAAGATGGCGCCCGACATCATTAGCCGGAAGCGGAAATTNTACAACTTACCCTATACCCTAACCTAACCCAAAAGTGTTCAGAATTGTAAAAAAAACTTTTATTAAAGCTTAAAACGGGAAAAACCGTAACTGTTAGGGTCGCCAGTTAAAATAAAGTTTTTTTCGAGCGATATGGGGGGGAGGACTTCCGGTTCTGGACGTTGATGTCTGCAGCCAGGTCC
>Olat_rnd-5_family-1274#LINE/L2
TCTATTGATGGAGTAAAACAGTCAAAAAGTNTCTAAGTTTAGATTCCTCGGTNAACTTTGGACGAAAATTTGTCTTGAAGCCTCATATATCAGTTAAAGTAAAGTGANATGTTATATTGTTCAATCGTTTTGCCTTATTTTACGTATTGTGTTGAAGTGTGGGTAAACATATAAAACCAATTTAACGCCGTTACGTTTACAGCAGAAAAAGTTATTCGAATAGTTCACAAAGCTGGATATAGGGAACATACAAATGCNTTATTTNTAAGTCAGGACTGTTGAAATTTGAAGATTTAGTGAAACCTTATTAGAATGCTTAAAGTTAAAAAAGAGATGCCGGAGAGCTTANAAAAGTTATTTGTTTTTACTTCAGAAGAGGAAAATCACAGGAGGAGATTTGATTTTAAGTTTAAAGCAAACGTATTTTTCTTTTGTCGGGGTAAAAGTTTGGAATTCCCAACAGAAGTTCTGAAAAGTTGTTNAAATAAACTTTATTTAAAAAAATATTTGTNAAGAAGAAACTTGAGGAATNTGTTATGTGTAGTTAGTGTTGGGTGGTGGCAGGCGGTAAAGGCCATCTAGGATTGTCTCATATAGGGGCAAATAAAATAAGAATTTTATTCTTCTCACTGCTCCTTTCCAGTCATGAAGATGTGTGGACTTATGTTGCGTATTGAATATGTTAATGTANTGTGGTACTCTTCATGAAAGGAACGAAACAAAAGAA
>Olat_rnd-5_family-128#LINE TECLASS
GTAAAAANCGAAAATAACAAAGGTGGGGTTAATGAATTCGCTTCCTCCCACTCTTTCAAGCAATTAATTAAACTCCTTTTGACAAACTTCACATTTAATGGTTTCAATGTGTCATGTACTGTATGCATAAGNGCNAATATGTCTATGATTAAGAGTAATTATAATGGAATCATTTACATGTGNATGTATGTATATGTATATTTTCCAATCAATTCATGACTAATTATCCAGTTTGATATATCTATGTATAGAATNTATTTCTGTTGTTTGTCTTCTTTAGTTTTTTTGTTTTGATTGCTTGAAATAAACCAATTCCAATT
>Olat_rnd-5_family-1284#DNA/hAT-Charlie
NTGGACGTGCTAGACCAGGGGTCAGCAACCTGNACCTCTCAAAGAGCCATTTGGATCAGTTTCCCACTGAGATGAAAGCACAGGGAGCCGCAACA
>Olat_rnd-5_family-1291#LINE TECLASS
CGGAGCCCCTAAAGGGCCATTGATGAAAAAAAAACTGGAGGAAAAAATTTTTTTTTGAAGTAAAAAAAAATTTTTTTGGAGTAAAAAANTTTTTTTTGAAGTAAAAAAAAAAAATAAAAAAGAAAAAAAAAACTAACTGGTGCGCACCAGTTAGTTTCAGGTGCGCACCAGTTAGTATCAGGTGCGCACCGTTAGTAGAAGATATCAGATAGTTGACCTGCTTGCTCATTGTGCACCAAGTAGCTACAGTTGTCTTGAGAATGGCTAAAGTTGAGGATATGGACCTTGTAAACTTTCTGAAAACACGAAATATTACTGACAATGTCATAA
>Olat_rnd-5_family-1301#LINE/Penelope
AAGAGCCCTGGACTCGNTCCCAGGTACTACTCNAAGCCACTGGTTCAGATATGTGGACGACACTTGGGTNAAGATCAAAATCCAGGAAGTGGAGGCTTTCACGGATCACATCAACGCAGTCGACAAGAACATCAAGTTCACCAGGGAAGACACAAAGGAGAACACCCTAGCCTTTCTAGACTGTGCAGTGATCATTGGAGATGACAGACAGCTCCAGGTTGAAGTGTACAGGAAGCCTACTCACACAGATCAGTACCTGTTATTTGATTCAAACCACCCTTTACAGCACAAACTAGGCGTTATCAGGACATTACAACACAGAGCCCAGGAGGTGCCCACAAGCTCTGACGGAAAGAAGAAAGAAGAGCAACATATCCGTCAAGCCCTCCGAACCTGTGGATATCCCAANTGGGCATTCACCAGATCCCAACATACAAGAAAACAAGACAAGAAGGAACAAGAGCCGAAAGGGAACAGTATTTCAATTCCTTATATCTCAGGCCTGTCTGAAAAACTAAAAAGGATTTTCAGACAACATAACATCCCAGTTCATCTCAAACCAGTTAATACTCTCAGACAAAAACTGGTTCATCCAAAGGACAAAATTCCCAGCTACAAANAGAGTAATGTTGTGTACTCTATCCACTGCAAAGAGAACTGCAATGAACAGTATATAGGAGAAACCAAACAACCTCTACACAAGCGGCTTTACCAACATCGCAGAGCCAACCCAAGTGGACCTGAGTCTGCAGTGCATCTCCACCTGAAGGCCACAAACCACTCGTTCGAGGACAGTGAAGTCCGAATTCTAGCCAGAGAGAAAGGATGGTTTGAGCGAGGAGTGAAAGAAGCCATCTTTGTCAAGAAGGATAAACCTTCTCTTAATAAGAATGGTGGTCTCAGGTTTATTCTCCATCCATCTACGGCAGTGTTCTGAAACCCAAACAAACCGAACCAGTTCCACCTGAGTCGTTAACAGCTGAAAGAGAGACCAGTTTGGGGAGGGAGTCACCGGCTCCCCAACCCCCAGCTGAGGACAAAGGACCTTAACGACCCGAAACCATGTAGGTCTAAGTNGACAATACCATCCAGTTTCAGGTCTGACTCCTCCCCCATGAGCGCATATANATCAGCTNTACCAGCTATTTCAGAATTGACAAAGCCTCTTGGATAAGAGGTGAAACGTCTTCTAACTTTAAAAACCAAGTCCAGATGACAGCCCTTAAACCTACTACTATGANNTCAACATAAAGTATTTNNNNNNNNNNNNNN
>Olat_rnd-5_family-1304#DNA TECLASS
CAGCTTAAAGTGAACGAAAATCCAGATTGTAATTNTGGAAAATTTGAAAACAAAACTTGAAAGNACANATTNTAAACTTGAAAACTTAAATAGAAAATTAATTACAAACCTAAAACGTTTANCAAATGAAAAAAATGTTATTGTNACAACTGCTGTTTTGTATTTTCAATTTTTTTTGTTTCTNTCCTCTTTGCTTTCATCTCAATTTACGGTTTCNATTCAGAATTTTCGTTTTCTGATGTATCAAACTTTGGGAGAGCATTATCACTACTGTACGCCACATCAGAGGAGGGATGACACAGGCGGCGCCAACAACAGACGCTGTTCTGGAGCGGAAATGACATCACCATAACCTNTATCACTCAATGTCAATCATGTCCCGGTAGCCAATGGGCTCAAAGCCCCACCCCCACGTAAAATTAGGCTCAAAACAAAAATTCTGAATTGAAACCGTAAACTGAGGACTGAAAGCGAGGAAGAGGAGAAAAGAAAAACAAAGTAAACAGCAGCTGTAAAAACTTTTTTTTCATTTGGTAACAGTTTCAGGTTTATAGTTTTTTTTTTATAGTTTTATTCAAATTTTCAGTTTTTTCTTAAATTATTTTTCAAATGTTTCAAATGCTATTTTTCCTCAAATTTTCAATATTTCTTTCAAGTTTACAATGTGTACTTTCGAGTTTAAAACTGTTTTCAAATTTTTATTTGTTTTTTCAAATTTCAATTTCTTTCTAATTTACAATCTGGTTTTTTATTCACTTTAAGCTGATCCTGATTTGACCC
>Olat_rnd-5_family-1307#LTR TECLASS
CTGTGAAGAGTCATCCAGGTCATGTTATCACAGGATTCTGTTCTTCAGGGCAACTGGACTTTAAAAGGTTCATCTAAGATGTCAGCTATAAAAACCTGGATCCCCTTAGCTGTTAGAACTNAAGAAGCTACTCAGATNAGCAGCGAAACGTCTTCTAGATTAACCGTTTAAAATCCCGAAGAACAGAACCCTTT
>Olat_rnd-5_family-1329#DNA/hAT-Tip100
ATGGCCGGCCCTCCCTATACGCGAATTACGCAGCCGCGTAGGGCCCCCGTCACCAGCAGGGCCCCGAAGTGGCGACAAAAATTAAATTAAAAAAGACCCAAATCTGGCAACCCATTTCATAGAACTTCCTTACCAACGTGTGCTCTGAATGTTGTGCAAAAGAAAGTTGCCTGCACTTTAATGATCCCCCCTGTCAGCACACNTGAACCAATCTGGCAACCCAAATAATGACGTTACACCACTCTAGCAACGATTGGTCAACATAATTGCATCTGAGCCTGGCACGGTGTGCATTTACGAGCGCATTTTGTTTCAATAAAGTTGGGGAAAAGAAAAAAAAACGAGCACATTTTGTCACGCTGATCAAAGCGACAACAAGAAAACGTCATGCCNCAGAGACTTTATCCACCACCAGGAGCTGAAAAAAGATGAAGAACTTCAACATCAATCACAAGGTAAGTTTGGAGGATGTTGGGGCTTTATTTTTACATTATCCAGCATTTCTGTGCAGCTGCGCAATTTACGTAAAATACTAAGCGATCCGAGGTGAAGTTTGCACATAAACGACCCCGTTTGTCGTAATTTCCAATGGAAAACTCGAAAATAATTCTGATACCCAAGTTTCCAAGATGAGGTCGGACATGACCTTCTAAAACGGCGGAGAGTAAAGAAAAGTAAATAATGACAACGATATGGTGGCTGAAAAATGTTTTAACTCACGTTATCGTTTTGTTTCATTGTTTTGCTAACACATATTTAGTGCGTTCTGCATTTTCCGGTTTATTACAGCATAAAAACTGCTGTTTATCTGTTATAGACAGGTAGTCAGGTAGTCTGAGTTTTACAACAATGAGTGTGTCTTAAATCTTGCATTGGCATGAAATATGGAGAATNAAAACTGCCAAATACAAATAGGAAATAAAGGTTCTCATCTATAAATGACAAACAAAATAAATGTACTAATTTTAAAATCATGAACGTACAAAATAATACAAAAAGAAGTGTATAAAAGGCTTATATTTCCACTTATTCTCAAATTAGTGTTCACGTTTTATTATTTATAAATGGGTACATTTATTTCTTATTTGTATTTTGCAGTTTTGGTTCTACATAATGATGATGTTTTGCACAGTTCCGTCTCAGCCGACAGTTTCTTCTGCTCTCAAAAAGCATCAAAAAGTATTGGAGGTGGTGCAGCGTCCACATCCCAAGATGTTCCTGACNTCACTGAAGATGTCATCTCAGGTAATTTTAAAAGCATGTAAAGTAATNAAAAAAACAGTGTCTGCATAAACCCTTTTTTTCATAAACAGCAGCTGAAGAGNATGGAGCCCCAAACTGTTCATAATTAAATTAATGAAATATGACCTCATGCAAATATACAATCAAACAATAAACCTCTCATAAATATATNAAAAGATCGTGAAATTGTGAAAAACCTGCACACAGATTTTAAACGAGCCANTAAAGTATTATTAGTATTCTGCTNNANGTATTTTATTAGCTTTATCATTGATTATTGTATAATAATAATTCTTGTTTTTTAGCTGCAGAAGAAACTNCTGTCACCACATCTACTGTTGAAAGGGGAAACATTTGACTGTTTGACTTTTCACTGTTTGCTTTTATTGAAGTTCTGTNTCTTATGTTCCAGGGGCTCCAAGAGAGGCGTGTATGGAAGAGGAGCCGACTGGATCCAAAATTCCACCTACCGGTACCTCAAATCCAGTTGGTCCAGCTGAATGNCCAACCACACTCTCTGATCCAGTAAGAATGGATTTGGTGCAAAGAGGTCCTTTTCAGACTGAGAAAGACTCTGACTTTCCAAAATCCCCCTCATTGAGCTGTTGTTTTCTTTATGTTGGATTGTTTTATCGTCATTTGATTTGCTATTAAGTTGCTGTTTTTAATAAGTTGGAGTTTTGTGAATGTCATTTGTTGAGTGCCTAATGTTACATTAAAAAATATATATCTATATATCTATATACATTTGTCATTCATATTTTTTTCTTTGCATTTAAAATTTGTTTGGCACCACTAAATGTGCATCCAACATGCAGGCAATNTACTGTATTCAATTCTTCGGCAGCAACAATAATTCACAAATGTATTAATAGAGAGATCTCATTTATATTACAACAACAGTTGCGTTTTTTTGGTGCTGCTGATCAGTTAGAGGGCCCACAAATTAAATTTCGCTTAGGGCCCCCAGAAGACCAGGGCCGG
>Olat_rnd-5_family-133#LINE/L2
TTTGNGGGTGNTGTNTTCCTTGATCTGAAACGCGNCTTNNACGCTATTAATCATGACGTTCTCCNTGCAAAGTTAACTTATTTTAATTTCTCGAACAGTGCNCTCCGCTGGATGAAATCATATCTCCGTGACAGAAAACAAGCTGTACAAATTGAAAGTTCANAGCTCGATCATCTCTTAGTATCCTGTTNAGNNGGAGTNCCCCAAGNCTCAATNTTGGGGCCNCTCCTTNTTTAGCCTNTATGTGAACAAATGTTGAANTNCAAATGTATGCAGATGATGCNGTCGTTTGTCACTAGCGCAAAAAANATTCAAGAAGCAGCCGCAGTTCTNACCGGAGCCATGGTTCCAGTCTNTGAGTGGCTTCCTAAANCTCATGCTTACATCTCAATACNACAAAAACCGTCTGTATGTTTTTTTCACGTNAGCCAACCAGGGGACANCAACCATCCAGGTGTANTGGTCAATGGAGAGCGACTGGAAGTCGTAGAAAAATTTAAGTATCTTGGCGTGACCTTTGATTCAANTCTAANCTTCAAAGGCCATGTAAANAAAATATCGAATACAGTAAAATTCAATTTGAATAATTTTAAACAAATACGACCATTCATAACTACTTGGAGCTGCTAGAAGGTTTATATGCATTCAATGATTCTTAGTCACATANCGAATACTGTATTACTACGTGGTCCCNGACGGGCGNAAGCACTNTCAAANCCNTCGAGTCNCTGTTTAAAAGAANCACTGAAGGTCTTAGACAGAAAGCCTCTGCGTTATCATNNCTGTAACATCCTGAANAAGTATAGCNTGNTGGACTTTGAAAGTTATAAAATGTACATGGATGCCTGTCTCATTTTTAAAGTTTTGAATGGGCTTGCCCCNCCCCCCTTGTTAGATTTTATAAGTAAAAAAACAAATGTTGGAATAGGCACCAGGGCTTTAACTCGAGGGGACTGTGATGTTCAAAGGCGCAGGACTAAATTCAGCCAAACGGTGGTNTCNATCAGAGGCACACAGTTATGGAATACGCTGCCACAGCACATTAGGAACTGTGAAAACTACCCNACCTTCAAAACAGCTCTTAAACAATGGCTGAAAACAAACCAGTCCTGCAGACATTGATGTTATTGTTGTTTTTCTTGGGTTCTTGATCTTTAGACTCGCTTTTTATTGTAAATAACCTTTGTAAATATTTTTACCNCTAATATTGTGCTATTGTATTGTGTTGTAAATGTAACTGTTGANCCTTTTATCCTGCCTNAGGACNACGGATGNAATTTAGCTCNTGTGCTAANTCCGGCATATTTACGTTNAAGCAGCTGCTGAAACGTTGATTAATGTGCACTGTCCTAATTTAAATAAATAAATAAATAAAA
>Olat_rnd-5_family-1331#LTR/Gypsy-Cigr
GTAGCATCCCCGTGTTCTGTGTTGCTATCCTCAGTTAGCGTAAGTGATTCTGTTGTGTTCTGTGTTTAGCTCCAGTGCGGTTAGGATGAACGGTGGGCGTGGGCGGAGGAGCAGACAATAAAGGAGGGGTCGTGAGTGCACGAGGAGGGAAGACGCGTCTTNGTGGNAAGTCTTCCGTTTTGTGCTGTGTTTGGCGTGGTTGCGGCCGACAGCAACCGTTTAAGCTACATNAAAGGCTTCACGGTTGGAAACGGTCGCCTCCGCACTCTTCATTGCGTCAGCGGGACGCTACACTGGTGTCAGAAGTGAAAGCAATCAAAGAAAAAAAGGAGAACCTCGGAGTTCTGACTCACCTCGCCGNTAGTCTGGTAGNGCTTGCCGTGCATTGNAACTCAGTCAAGCTAGCGCGGCGCGCGACATGGCCGTTCAGCGGGACAGGACCGGCGCTCGCCCAAAAATCAAGGAGGAGATGGAGTACGGTGATTACGCGACTTCTCCGGGANGAGAGACGGATTTTTCCCGCGAGTATGANCACGTGNTTCGNCTGAGACAAGCGGCCAGGANGATGGCCGCGGACGCTGGATTCGGCGCGCGCGCGGCTCACGTCGGCGCCGGCGCGAANACCGCCGCCGGAAGTGACGACAACGTACCGGATGTAAACAAANATGGCGGCGCCCTGTGCAACCAGCCTACCAATGAAAACGCCNAAATACTCCGGCAAGGCNGACTGGGAGGCTTTCCATGCNCAGTTCGAACTNTTAGCNCGNGCCGCNGGNTGGTCGGAAGACGCTAAAGCTCTNCAGCTGGCCNTGTGCCTCACAGACGAGGCATTAACATTGCCTGCTGCTGCTCAGCCCTGCAGAAAGGGGCGACTATAAAGCTCTGGTCGGTGCTCTACAGCGGCGGTTTGGACAGTGTTGGCCAGACCCGGTGTTCTTCGTTCGGAGTTGGCAAACAGACTAAGACGTAACGGTGAGCCGCTNCGNGTNTTGGCCNCTGACATTGAAGCCCTNACAAGGAGAGCCTATNCCCACATGCCCGCTGNNGTNCAAAGTGAGCTGGCNAGGGATCAGTTCATCNGAGCCNTAAGCCCCAGAGAGCTGCGGGTNCAGACGCAACTGGCNCATCCCTNCANCCTNCGGGAGGCTCTGGAGNCGGCCCTGGAACGAGAGATGGTTGGAGCAGCAGCAACAGAGAACGATTCCGCTGGCAGCGGTCCAGTTGTAAGGACTGTGGTACACGCAGACCCAAGCCAAGAAAAGCCAGCATGGGCCGATGAATTNACTGAACTGATCCGAGCCGTGGCCGTGCAACCACCGCGCACTGGCGCTCGCTCTCGCCGGGACCCNCCCGTTTGCTGGGTGTGCGGCCAACCTGGCCATATCAGCGTGCGGTGCCCAAAACGGGCTGGTGTTCAGGGAAACGACTCCGGGCCTGTGTAGATGGGACGACACAGGCCCCAACCTCCGCATGTCCCCCACTGCCTCATTTCCCAGCAGGTTGAAACCCANCCGAACAGCTGGGGGAGCGGGGCTTCACTGCGGCCAAAGACAGACGACGACGCGGAGTGCACCGAGGGTGGTGGGCTGGACCCATAAAGGAGATTTTTGTCACGTACCCGTCGCCCTGGCCGGGACCCCTTGTATAGCTCTTATTGACAGCGGCTCCACAGCTACACTTTTGAGACCTGACCTGGTTCCTGCGGGAACGCAGCTGGAACCTACAACCGTGAAACTGCGGACTGTAACCGGTGAGCTCGACTCCTATGCTTGGCCGGAAAGGGACAGCGGCCATACGGATCGGNGAATTTTCTGTGGACTTTAAGGTGTGGGTTGCAGCAGTGCAGGACCCCTGCATATTGGGACTGGACTTTCTGCGGGCTGCCAGCTGCGTGCTGGATCTGGGAAATAACACGCTGGCCTTTCCCGGGGGGCCCACGGTNCCAATGGTGCGATCCATTCGGGCCCAGTGCTTACCCCGAGAGACCGCAACTGCCTGCTGCTAAGGTGAGAGGNGCAACACNATCGGTTAGACCCCNCCCTTCAAACCTCTATTCCGCTTCCTCACCACTCCCCAGCCCCCGACGGTCGAGACGCAGCCTCCTGCCCTCAGATCACCGGAACGCAGCCTTCTGTTGACAAGTTGGACAGGTTGACTGAACTAAGAAGGAGGTNTGGGAACGCAGCTGTGATAACTTAGACCCTGGGCAGCAGGAGGAACTGTGGCAGGTGTTGTTAGAATTCAAGGACATTTTTGCACTGTCTGAAGANGAAGTTGGCTTGACACACCTGGTCCAACATGAAATCGATACTGGTGATGCACGGCCCATCAGGACACGCCCCCGCCGCCTCCCATTNGCACACCAAGTAGCTGCTGACGATGCGATTGATGAGATGCTGAGTGGCTGGCATAATCGAGCCGTCTGACAGTCCCTGGGCCTCGGGAGTNGTGATGGTTAACAAAAAGAAGAGCTCGAAAATGAGGTTCTGCGTGGACTACAGGCCGCTGAACGGNGTGACTAGAAAGGACTCGTATCCGTTGCCCCGCATTGATGAGTCTTTGGACTTGGTGTCCGGTTCTTCCTGGTTCTCCTCCTTGGACTTACGGAGTGGATACTGGCAGGTGCCCCTCAGCCCCGAAGCCAGACCAAAGACTGCTTTTTGCACAGGGAGGGGGCTTTGGCAGTTTCGCGTTCTGCCGTTTTGGCCTGTGCAACGCTCCGGCCACCTTCGAACGTTTAATGGAGAAGGTGCTGGCCGACACCCCTCGNCAGGAATGTTTGATCTATTTGGATGACATTCTGGTCCACGGGGGCTCCTTCGAGACAGCGTTGGGGTCTCTGCGGCGGGTTCTACGGAGAATAGCAGCAGCTGGTCTGAAGCTCCACCCTGACAAATGTTGCTTTATGAAGAGAGAGCTTGAGTTTCTGGGGCACAGGATTGGTGGAGAGGGCATCAGCACACTGGAGGAGAAAGTGCAAGCAGTGAGAGACTGGCCAACCCCCACCAATCTAAGAGAACTGAAGAGTTTCATCGGCCTAGCTTCCTACTACAGGCGNTTCGTGCGCGGCTTCTCTTGTATAGCTGCACCTTTGTTCGGCCTACAGAGAAAAGACAGGGATTTTGCCTGGACACCAGAGTGCGAGCAGGCCTTTGGCTCTTTAAAGAAAGCCTTGACAGAGTCTCCTATTCTTAATCCCCCGGACCCCAACCTTCCATTCATTCTGGATACAGATGCCAGCGAGGTAGGAATGGGGGCAGTGCTGAGCCAAGTTGGATCGGAAGGGGAGAGAGTGGTGGCNTACTTCAGCCGNACCTTCAACAAAGCGGAGNGGCGCTACTGCGTGACNCGCAGAGAGCTCCTNGCCGTTGTNAAAGCCGTNGGCCACTTCAGGTACTACCTGTGCGGNCTNCCNTTCACNGTCCGNACNGACCACTCNGCACTTCAGTGGCTGATGNCCTTCAAGGAGCCAGAAGGNCAGATCGCNCGCTGGCTGGAGGAGCTGGCNTCGTTCTCCTTCANAGTGGAGCACAGANCGGGAGCTCGCCATGCCAACGCTGACGCCATGTCCCGGCGNCCCTGTGGCCCTCGCGGGCTGCGGGTACTGTGAAAAAAGGGAGGCCCGGGAAGCAGAGCTCNGCGNNGAGGAGCNGGGCCCCGTGGACANCNGTGAAAGCGGTGACCCGATCTGCAGANCGGTACAGNNCGTCGGCCCCCCTGAATGGAGAGCGCANCAGGAGCAGGATGTTGACCCGNAACCAGTGCTGCGGTGGGCGGAGGCCGGCCGNAAACCNGAGTGGGAGGAGGTGGCAGGGTGCTCACCGGCCACCAAAGGACTNTTCGAAAAGTTCGGNGCCCTACGANTGAAGGATGGGGTGCTTCAGAGGGCCTGGAAGGAGCCGGCNACCGGGGAGGAGCGGTGGCAGGTNGTGGTCCCCNGTNCGCTGAGANACTCNGTCCTCCAAGCCTGCCACGGAGCTGCAGGAGCCTGGACACTTCGGNGTGTCAAAGACCCTCCGNCGCCTCCGACAGGGGTTCTACTGGGGCCGGCTTAGGAGGGATGTNGAAGACTTTTGCCGCCGCTGCGACNTCTGTACAGCGCACAAGGGCCCNCCNGATCGGTCNCGCGCCGAGCTCCAGCAGCTGGCNGCGGGNGCCCCAATGGAGAGGGTAGCNGTGGACATCATGGGCCCNTTTCCCCGCACAGACCGNGGCAACCGCTNCGTTCTGGTNGCCATGGACTACTTTACAAAATGGCCCGAGGCATACGCCATACCAGACCAGGAAGCAGAGACCGTAGCAGATGCTTTGGTGGCTGGGATGTTTGCCAGATTTGGAACACCGGAGGTCATCCACAGCGATCAAGGCAGAAATTTTGAGTCTGCAGTATTTGGTGCTATGTGTAAGCAGCTGGGCATACAAAAGACGCGGACCACACCTTTGCATCCCCAGAGCGATGGATTGGTCGAACGGTTCAACAAAACTTTGGCGAAGCAACTNGCCATCCTCACANCNGAACACCAGCGNGACTGGGACGGNCATTTNCCCCTCGTTCTNNTGGCNTACAGGTCTGCTGTGCAGGACTCCACNTTGTGCACNCCTGCTCTGCTNATGTTGGGACGAGAGCTACGNACGCCAGCNGAAATGNCTTTTGGNAAANCCCCNGACGCNCCGGNAGCTCCGCCNGGACCGGAATACGCCAGGAGGCTCCAGGACCGGATGGACNCTGCCCATGCNTTTGCCCGCGATCAGCTGCAGAAAGCNGGCGTANGGCAGAAGNGGAACTACGACNTGAGGGCCAGAGGNAGAGACTTTAAAGCNGGGGACCTGGTGTGGGTGTACAGCCCGAAAAGGAGGAAGGGTAGGTGCCCCAAGCTGGACTGCCACTGGGTNGGGCCCTGTGAAGTGTTGGAGGTGCTGGGNGAGGTGGTNTATAGGGTCCGGCTCCCACCTGGGGGAAGGCGTGTGGCCCTCCACAGGGACAGGCTNGCCCCTTATAGGGGTGATGCTCGGCCNCAGCAGTNCTCTGGACCCCCAAAACATCCTCCAAGAAATGTAACACCCCCATCCGACGTACATGCTGGCNCCCTTCTACAACCTTCTCTTTCTGCCCCCTCCCTGGACTCTACCCCTGCTCCTCAGCNGGNGGTCCCAGGCAACGCGAGCACAACCCCACACTCTCGCTCCACGGAGGCCCCAGAGACNGAGAAAGCCTCCCNNCCACCTCCGTGACTTTGTGTGCGACCCCTCGGGACGAGGGACTTTGTAGGGGGGAGGCAGTGTAGCATCCCCGTGTTCTGTTCCTTTGTTAATGTTTTATTAGATGCTAAATTGCTCTGTTGATTACGGAGAACGGTGGGCGTGGCGGGAGACGGGAGGAAGAGCCGCGAGACTAGGAGGGAAGCTCTCGTTTTTTNGTTGGGAAGGCTGACCCTGTTTTGTACGGCGTGGTTACGGCCGACAGTAACCGAGCTGTTCCGAAATAAATGAGGAGTTTACGGTGAAACCAGCGTCCGCATTCNTTGAAA
>Olat_rnd-5_family-134#DNA TECLASS
GCTTTGACAGAGACATCTCCGGTGTTAAAGTTTTAACGCTTAAAGCTGGAAAAAAAACAGTAACTGTTAGGGTCGCCAGTTAAATTAGTGTTTTTGGACCAAAAAAAAAGAGTATTTTCCGACCGAAATGGGGGGGGGGGGGGGGCGAGACGTGAACTTCCGGTTCCGGACTTCCGGTTCCGGCTAATGATGTCNGGGCGCCATGTTGTCTGCA
>Olat_rnd-5_family-1346#LTR/Gypsy
GATGCGCCNTCCCGNACNACATATCATCGAGCATGACATCGNTNTAGGGNACTACCGCTCCCCCAATCAAGCAGNATNCNTACCGGGTNAACCCGGTAAAGAGAAGCNTGNTCGCCTANAACAANAGGTGGAGTACCTNTATGCAAGAGCATGGCNTNGCCGTNCCAAGCNNTAGTNCTTGGAGCTCNCCCTGTCTNTTGGCGGTTAAANNAGATGGAAGCCCTCAGACAGGTTCTGTACCGACTATCGTGGAGTGTCAACGCGATTACANCACCAGATGCCCGTCCGTTACCNCTTACCCAGAGTNGANGACTGTGTAGATNANGTCGGTNNNGCAAGGTNTGTNACNAAGCTNGATNTGCTAAAAGGGTATTGGCAGGTTCCTTTGACTAANCGTGCTNCTGATATTTCAGCTTTCGTNACACCTGATACTTTCNNNNNNNNNNNNNNNNNNNNNNNNNNNNNNNNNNNNNNNNNNNNNNNNNNNNNNNNNNNNNNNNNNNNNNNNNNNNNNNNNNNNNNNNNNNNNNNNNNNNNNNNNNNNNNNNNNNNNNNNNNNNNNNNNNNNNNNNNNNNNNNNNNNNNNNNNNNNNNNNNNNNNNNNNNNNNNNNNNNNNNNNNNNNTTGACNCTGAATCTCGCAAAGTGTGAGTTTGGGCGAGCCACNGTCGCTTATTTGGGAAAGGTTGGCGGTGGGCGGGTNTGTCCAGCCGACGCNAAAGTTTGGCCATTATGGACTTTCCGGTTCCCACNACAAGACGNGAACTNNGTCGNTTTCTGGGNATGGCCGGTTATTATCGNNGTTTCTGTAAGAACTTTTCTTCTGTTGCCGCTCCNTTAACANCGTTGCTTAGTCCNACGGTTTCTTTTGTGTGGTCTAACGCTTGTCAGCAGGCTTTTAACAACCTGAAGGCATCGCTGTGCCGCAATCCTGTTTTGGCCGCTCCAGTCTTCCAGCCTTTTAAANTCGAAGTGGATGCCGTGTGTTGGGGCTGGGGCTGTCCTTCTNCGAGANGACGAGGATTGAGCACCCAGTTTCCTACTTTTCCNGAAAGTTCAACAGACACCAGCTGCGCTACTCNACNATNGAAAAGGAGACCCTTGCNCTGNTGCTNGCCCTNCAACACTTTGAGGTNTACGTGGGCTCCGCCTNTACCANTAAAGGTATTTACAGACCACAACCCTTTGGTTTTTCTNGAATGTACGAAAAATCTAACCAGCGNCTNATGNGGTGGTCCCTGATTTGTCAGGANTNCAATTTGGANATCCGACATAACGAGGGCNCTGAAAACGTGNTGGCTGATGCTTTGTCCCAGAGCNGCGGAATAACTCGTGCTGTTGCACCAAACATGTTTGGTGCTTGTATGGGTGGGGGTGTTACATGCAGGGNTTTTTCATTGTCTTTCTTCTGTTTCTTTCCTCTGCATGTGCTTCNTGNGCTGAGTGAAGACACCTGGTGGAGACCTGACGAGCTGTCCAATCAGGCCCCAGAGCCAGCCACCAGGCCTGCATATAAGCTCCTGNGGATCACTGGAGGGGAGAGCTCTTTCTGGATCACAACTCAGATGAATGTACTAGCTCTTTGTGCTGGAGAGTGTGGGAGGTTTGTGGACAGGTAAGACAGGGTACCCTGTACACCTCACGTAGCTTGCTTTCTGTTANGCACACTAGGTAAGTTGGTTGGTGCCACCCCTTGTATGTTTTATCACCTCTTTGTAGATAAGTCAGTGAGACTTTTGTTTTCTTGTTTTGTTTTAGAGCGTGATAGCTAGGCTGNGTTTTGTTCTATTTATTTCATTCCTTTGGCCCAACCTTGGTCCCTACCTCCCCTCCTCCCTTTGTTCAATAAAAACCTTAAANGTCATCCATTGTGTGTTTTATGTTACGTACACTCCAGCCCTAGACCTGCACGTTTGTGGACGTAA
>Olat_rnd-5_family-1348#LTR TECLASS
CTGAAATGGCTGAGGGTTTTAAAGTACGAGCATAAGGCTTTGAAATGTAGATAGTTGCAATGCAGTTAGGTTCCACTTGGCCTTTAAGTCTCTCTCCCTTCCTCACTCCANCTTCTTCTACGACCCACAACTACACANNAGGCGCANCGNCTCATAGGGCGCCCCCTNCTGGCGGAAGAAAATGTANGACTTTGAAGTGCGCCTTATAGTCGTGAAAATAC
>Olat_rnd-5_family-1349#DNA TECLASS
AGACAATAGTTATAGATTTAAAAATGAGATTAACGCGATAAAAAAAAAAGCGCTAATTTGTCTGTAATTAATTAATCGCGATTAACGCGATAATTTGACACCCCTAA
>Olat_rnd-5_family-1360#DNA/TcMar-Tc2
TACCGTATTTTCCGGACTATAAGTCGCCCTTTTTTCATAGTTTGGCAAGGGGTGCGACTTATACTCCGCAGCGACTTATATTAGAAATAAATTGAAATAAATACATTGTTAACCCTCCTGTTATGTTCGTTTNTGAGGAACAGAGATGATGTTCCTGGGTCAATTTGACGTACGAGGTATGTTAAGTGTTAAGAGTATGTCTAAGTGACTCAGAGAATCAGCAAACTTTTTTTTACAGTAAGATCTTGAAGGCTAACAACATAATATTCTATTTTCCAATGATTTCATAGATTCAGAAATGCAATAAAAATGACAACTGTTTCTACAAATACAGGATGAAAACAGAGTATTAGTTGGCCAATGATGCTTCATGAAAGGAATAAATAAATAAGTTTGAGAAAGAATTACTGTGAAATTATGAGATAAACAGTCTGCTATGATTGTGTCATATGAGGTTGTGAAAGTTATTAGNTCTTGGTCTCAGATTTTGTCAAATAAATTTCCCGTCANAATGCGACTTATGCTCCAGTGCGACTTATTATGTTTTTTTTCTNCTTTATAATGCATTTTTGGGCTCNTGCGACTTATACTCCGGNGCGACTTATAGTCCGGAAAATACGGTAATATCTTTTCATTGTAATAAAATGGTAACATTTATTTTATNNN
>Olat_rnd-5_family-1372#LTR TECLASS
TACGACCCCTGGTAGTTGTCTGCTTGTCTTGTGTGTGCGTGTGTGTATGCGTGTGTGTTCTCAGCTCCTGCAGAAGTCCAGCTCCNCCACAGCTGCTGACTCCGCCCCTCTGCAGAGCTGATTGAGGCTGCTNCCTCCCCAATCGCCNGGCTGGGAGGGAAGCTTAAAAGCTCCNAGGANCCTCTGCTCCAGTGGCGGCTGAATTCCTGGGAGGAATCTGTTCTTCAGCCTGCCCCTGCTGTCTGCCTGGCCTTAGCCTGTGAAAGCCTCTGGTTTCCCCCTTAGCTTTGATTCTGGTTTTGTCCTTTTGTTACATTTACTCTTGTGGTCTTTTGTTTGCATTTTGAGTAATTTGGTGCCTTGCTNTAAAGCCTGAGAATTTAAGTTATCCCGTTATTTATTGCACCTTTGGTGTTNAGTTNGTTANTTCTCTTTTAGTCCCCTTTGATGTCATCTGTCACTCGAATAAACGGCTGCGTGGCCAACTTTAACCCCGCCCGGTTATCATAATTTTCTTTATGTTACCTATTTTCTCCCTCCTCCCTGAAGAGGGACGTAAC
>Olat_rnd-5_family-1375#DNA/TcMar-Tc1
GGGGCAAANAAGTATTTAGTCCGCCACCGTGATTNTGCAAGTTCTCCCACTTAAAAAGATGAGAGGGGTCTGTAATTTTCATCATCCACTGTGAGAGACAGAATCTGAAAAGAAAAATTCAGGAAATCACATCGTNTGATTTTTAAAATTAAAATTAATTTATTGAATGTATATTACGGCGGNAAATAAGTATTTGGTCACCGACAAACAAGCAAGANTTCTGNCTCTCAAAGACCTGTAACTATTCTGCTTTAAGAGGNTCCTCTGTCCTCCACTGGTTACCTGTATTAATGGCACCTGTTTGAACTGGTTANCTGTATAAAGACACCTGTNCACCCTCGAACAGTCAGATAAACTCCAACACGGCCAAGACCAAAGAGCTGTCTAAGGACACCAGAGACAAAATTGTTGACCTGCACCATATCGCAAGGCAAGCAGCTTGGTGTGAAGAAGTCAACTGTNGGAGCAATTATNAGGAAATGGAAGACATGCAAGACCACTGATAATCTCCCTGGACTGGGCTCTCCGCAGACCTCACCTTGGGGTCAAAATGATCGCAGGAACGGTGAGCAAANATCCCAGAACCACACGGGGGACCTAGTGAATGACCTGCAGAGAGCTGGGACCAAAGTAACAAAGGCTACCATCGGTAACACACTACGCCGCCACGGACTCAAATCCTGCAGNGCCAGACGTGTCCCCCTGCTAAAGCCAGTACATGNGCAGGCCGGTCTAAAGTTTNCCAGAGAGCATTTGGATGATCCAGAAGAGGATTGGGAGAATGTTCAATGGTCAGATGAAACCAAAATAGAACTTTTTGGTAAGGAACTCTACTCGTCGTGTTTGGAGGAGACAAANACCTGAGCTGCATCCAAAGAACACCATACCTACTGTAAAGCATGGGGGTGGAANCATCATGGTTTGGGGANGTTTTTCTGCAAAGGGGCCAGGACGACTGNTCTGTGTNAAGGAGAGGATGAACGGGGCCGTGTTTGGTGAGATTTTGGGCGAAAACCTCCTTCCATCAGTNAGAGCATTGAAGATGAAACGTGGCTGGGTCTTCCAGCATGACAACGATCCCAAGCACACTGCCCGGGNAACGAAGGAGTGGCTNCGTAAGAAGCATTTN
>Olat_rnd-5_family-1384#Unknown
TCAAATCAGGATCAGCTTAAAGTGAATGAAAAACCAGATTGTAAATTTGAAAACAGTTAAATTTGAAAGAAAAANTGAAAACTTGAAAGAAATATTAAAACTTGAAAGAACACANTTTAAAATTTAAAAAANTGTAAACTTGAAAAAATGTAATNAAAANTCGAAANAGTATATTTTAAANTTAAAAGAAACTGAAAATTAAAAAAANANAAANCTAAAACTNTTACCAAATGAAAAATATAATGTTTATTTGTAACAGCTGCTGTTTTGTATTTTTAACTTTTGTTTTTTCGTTTCTCTCCCTTTCAGTCCTCAATTTACAGTTTCAATTCAGACTTTTTNTTTTCGGAGTTGATCCTAATTTTACGAGNGGGGATGGGAGNAAACGCGAACAAAACTGAGTTGAAACTGNAAACTGAGGACTGAAAGCAAGGAGAGAAAGAAAAAAAGTGAAAATACAAAACAGCAGCTGTTACAAATAAACATTTTTTATTTGGTAACAGTTTTAGGTTTANATTTTTTTTTTATTCAAGTTNCAAGTATTTCTTTAAATTTACAATNTTATTTTTCAAATTTTCAATATTTCTTTCAAGTTTACAATGTGTACTTTCGAGTTTAAAACTGTTTTCAAACTTTTTAATTTACAATCTGNTTTTCATTCACTTTAAGCTGATCCTAATTTG
>Olat_rnd-5_family-139#LINE TECLASS
TAGTTTTTTTAATGTCATTTCTCTTTTACTTGTGTTTGTTTTTGTGTATTTTATTATGAGGGGCTTATTTAATTATTTTATTGCATGTGTGGGGATTGGTGTTTTTTGCATTCTTGTTTGTTTTTATGTACAGCACCTTGAGCTGTTTTTTGTTTTTTTTTTTACATGAAAGGTGCTATAGAAATAAAATTAATTTGAAT
>Olat_rnd-5_family-1394#LINE/RTE-BovB
NNAACCNCCTGATGANAAGAAATATCAAGGNCCCGATTACGTCGCCCGGATTGGCGTCACCGGGGCCCCGCTCTGGAGCCAGGCCCAGGGTCGGGGCTGAGCGCCTGGTGGCCGGGGCTCTTCCCACCCCCGGTCGGGCCAGCCCGAAGGAGCGACGTGGGACCACTCCCCCGTGGGCCCACCACCCGCAGGAGANCTCAAAAGGGGCCGGTGCNATGTGGTTTGGGTGGCAGTCGAGGGCGGGTGCCTCGGCGGCCCAAACCCCGGTCATGGAACTTGGCTTTTGGGACATGGAACGTCACCTCTCTGGGAGGGAAGGAGCCTGAGCTGGTGCGAGAGGTTGAGAGATACCGTCTAGATATAGTCGGGCTCACCTCCACACATAGCCTGGGCTCTGAAACTCAGTCCTTAGAGAGGGGTTGGACTCTCTACCACTCTGGAGTTGCTCGAGGTGAGAGGCGGCGGGCTGGTGTGGGCTTACTCGTGAGCCCCCAGCTCAGCCGCCAAGTGTTGGAGTTCGCCCCGGTGGACGAGAGGGTCGTGTCCCTCCGCCTCCGGGTGAGGGACAGGTCTCTNACTGTGGTTTCGGCCTACGGGCCGAACAGCAGTNCGGAGTACCCGGCCTTCTTGGNGTCTCTCGAAGGGGTACTGGAAAGTGCCCCGACGGGGGACTCCATTGTCCTCCTGGGGGACTTCAATGCCCACGTGGGCAATGACAGTGGCACCTGGAGGGGCGTGATTGGTAGGAACGGCCCCCCTGATCTGAACCCGAGTGGTGTTTTGTTATTGGACTTCTGTGCTCGTCATAGTTTGTCCATNACGAACACCATGTTCGAGCACAAGGGTGTCCATCAATACACCTGGCATCAGGACACCCTAGGCAGGAGGTCAATGATCGACTTTGTAGTTGTTTCAGGCGACCTTCGGCCTTGTGTCTTGGACACTCGGGTAAAGAGAGGGGCGGAGCTGTCCACCGATCACTACCTGGTGGTGAGTTGGATTCGCTGGCGGGGAAGGAGGCCGGAAAGACTTGGAAGACCCAAACGTACTGTGAGGGTCTTCTGGGAACGTCTGGCTGAGCCCTCCGTTAGGGAAGTCTTTAACTCCCACATCCGGGAGAACTTCAAACAGGTACCGAGGGAGGTTGGGGACATTGAGTCCGAGTGGACCATGTTTTCCACCTCCATTGTCTCTGCTGCTGCTCGGAGCTGTGGTCGCAAGGTCTCTGGTGCCTGTCGCGGCGGTAACCCCCGAACCCGGTGGTGGACACCGGAAGTAAGGGATGCCGTCAAGCTGAAGAAAGAGTCCTACCAGGCCTGGCTGGCTTGCGGGACTCCAGAGGCAGCCGACAGGTACCGGCAGTCTAAGCGAGCTGCGGCCCGGACTGTTGCGGAGGCAAAAACTCGGTCCTGGGAGGAGTTCGGTGAGGCCATGGAGAAGGACTATCGNTTGGCCTCGAAGAAATTCTGGCAAACCATCCGACGCCTCAGGAGGGGAAAGCAGTTCTCCACAGGCACCGTTTTCAGTGCAGGTGGGGGGCTGTTGACTTCGACTGGGGACATTGTCGGGCGGTGGAAGGAATACTTCGAGGATCTCCTCAATCCCACTGACACGCCTTCTTTTGAAGAAGCGGAGAGCGAGGGCGTTGGGGTGGGGCTGTCCATTACCCGGGCTGAAGTCACCGTGGTAGTCAACGAGCTCCTCGGTGGCAAGGCCCCGGGAGTGGATGAAGTCCGCCCTGAGCACCTCAAGTCTCTGGATGCTGTGGGAGTGTCTTGGCTGACACGTCTCTGCAGCGTCGCGTGGNGGTCGGGAACCGCACCACTGGACTGGCAGACAGGGGTGGTGNTTCCCCTCTTTAAGAAGGNGGACCGGAGGGTGCGTTCCAACTACAGGGGAATTACACTCCTCAGCCTCCCTGGGAAAGTCTATGCCAGGGTACTGGAGAGGAGAGTCCGTCCGATAGTCGAACCTCGGATTCAGGAACAACAGTGCGGTTTCCGTCCTGGTCGTGGAACAGTGGACCAGCTCTATACCCTATCTAGGGTGCTGGAGGGATTGTGGGAGTTCGCTCATCCAGTCCATATGTGTTTTGTGGATTTGGAGAAGGCGTTCGACCGCGTCCCCCGTGGTATCCTGTGGAGGGTGCTCTGGGAGTATGGGGTCCGGGGAGCCTTACTGAGGGCTGTCCGGTCTCTGTATGACCGGAGTAGGAGCTTGGTTCGCATAGCCGGCGGTAAGTCAGACCTGTTCCCGGTGCACGTTGGACTCCGGCAGGGCTGCCCTTTATCACCGGTTCTGTTCATAGTTTTTATGGACAGAATTTCTAGGCGCAGCCAGGGGCCGGANGGGATCCGGTTCGGGGACCACAGGATTTCCTCTCTGCTTTTTGCAGATGATGTTGTCCTGTTGGCTTCATCGAGCCGGGACCTCCAGCGTGCATTGGGGCGGTTTGCGGCCGANTGTGAAGCGGCTGGGATGAGGGTCAGCACCGCTAAATCTGAGGCCATGGTTCTCGACCGGAGAAAGGTAGTTTGCCATCTCTCGGTGGGTGGAGTCTCCCTGCCCCAGGTGGAGGAGTTTAAATACCTTGGGGTCTTGTTCACGAGTGAGGGAAGACCGGAGCGTGAGATTGACAGGCGGATCGGAGCGGCGTCCGTAGTTATGCGGTCGCTGTATCGGTCCGTTGTGGTGAAGAGAGAGCTGAGCCAAAAGGCAAAGCTCTCAATTTACCGGTCGATCTNCGTTCCAATACTCACCTATGGTCATGAGCTNTGGGTCATGACCGAAAGAACGAGGTCCCGAATACAAGCGGCTGAAATGAGCTTCCTCCGTAGGGTGGCTGGGCGCTCCCTTAGAGATAGGGNGAGAAGCTCGGTCACCCGCGGAGAGCTCGGAGTAGAACCGCTTCTCCTCCACATCGAAAGGAGCCAGCTGAGGCGGCTCGGGCATCTAGTCCGGATGCCTCCTGGACGCCTCCCTGGAGAGGTGTTCCGGGCATGTCCCACTGGGCGGAGGCCCCGGGGAAGACCCAGGACACGCTGGAGAGACTACGTCTCTCGGCTGGCCTGGGAACGCCTCGGGGTCCCCCCGGAGGAGCTGGAGGAAGTGGCTGGGGCGAGGGAAGTCTGGGCATCTCTGCTTAGACTGCTGCCCCCGCGACCCGGTCCCGGATAAGCGGAGGAAGATGGATGGATGGATANNNNNNNNNNNNNNNNNNNNNNNNNNNNNNNNNNNNNNNNNNNNNNNNNNNNNNNNNNNNNNNNNNNNNNNNNNNNNNNNNNNNNNNNNNNNNNNNNNNNNNNNNNNNNNNNNNNNNNNNNNNNNNNNNNNNNNNNNNNNNNNNNNNNNNNNNNNNNNNNNNNNNTGCTANCCNGGGGNCGTGNGGGGCTCTAAGCGAGTGGGCAGAACATGGAANAAACGTATGACTAGANAGGAAGTTGGGGCAGGNCTAAAGNTCTGTNCCGACGGCCGCNCCCACAACCC
>Olat_rnd-5_family-1399#DNA TECLASS
TCATAATACAAGGTCATGGGATGAGTGTCATATGTAACTTACATTACATGCGTTGATGCTCATACACACACGTACACACCATCACGCGGCATCCACACAACTGNTTACAAGTCTTAAGCATATCTATACAAATTCACGGTATCTATAGAAGACTTCCTGCCACACATCAATCCGACAAACAAACAATAAAACATCCACCGTGCCCGTGTTTAACCAGAAGGAATGAGCATGTAAATTNTGNGCGTTTCCTGATGTGTNTTTGATCATGTTGAATGCCTCACAAGTGTACCGGACCCCCACCATGGGAACAGAGCGGGAGGTCACGCCCCCGCAGCCCCCCGGCCGAGGGGCGAAGGGAGCAGAGCGGCAGGGAGGGGNCCCAACCATGCAGGGACCTGCCCCCCCCCAGGCGTCCCAGGCCCAGACCCAACGCCCGAGACATACGCCGGCGCCCAGACGAGAGGCACGCCACCGCCAGGCGGTCCTGAGCCCCCGCCCCCACCCCCAGAAGCGAGCCAGAGCCACCCACGACCAGCCCACACTGCACCCCCGACAGCCCGCCCGTCAGCCCCACCAAGACCGACAGGGGGAAGAGGCACTGGCCGCCCCGGGACCCCACCCGGTGGGAGGGCGGACACCAACGGCGCAGAGCCAGGAGCCCNCGCGCCAAGCAGCCAGGTCCNCAATGGGGA
>Olat_rnd-5_family-1401#DNA/PiggyBac
NCTCCGGTCGTGTTCGCATTCAGCCCCTTACTTTAGTGTTCCCGGTCAAAATTGACCGGTCTGTTTTAACTGNTCTTAAATTAGCACAAAAAANAAATTTCACCACCAATTTTTTTATTCAACATTCTTTAGTCGAGAACAACGTTTAAAAGTAGTGTCTAACGACAATTTGTAGATGTAAACATTAAATAACATCAGCGAAAATACAATTGGGCACTGAAAATGAACTACAAAATGAACATATAATACAAAAAATAAATGGAAAACCAAACACCAAACTCAACAGGGTGTGTGTGTGTGTGTGTGTGTGTGCGTGTGTGTGTGTCATGCACACGAGTGGCATGTGACACTCNGGTCAGAGTGGGCCTTGCAAACATAAGNATTACATTTGCAGCATGTCAGGCTCGTTTTGATGTCTCTAGGGGCACAGAGGCCACAACGCTTCCTTTTCTGGCAACACTCCAGCTAAAATCAACAGACCTATGTAGGCTTGGAGGTCTACCAGGTCGATTTCTCTCCAGGTGTCCCCAAACACACGCTTCCCCTCCAGATTTGTCATCTCAAGTATAATTCCCTCAATGGACTCTGGTAAANAGAGTTGGAAGCTGGACTTGATGTCATCCACACGAGATGCTGCATAACGCGTTGGTCCTGGTGTCATCTTTATGATGTTTTCCACTCTCGCTCTACCTCCTCGGTCCTGGGGGGATGATGACCAGAGCAAGTGTCCACTTTTGGACTGAAATGTTTCCTCAGGTGCCTGTTCTTCAGGTGCCTTTCCCTCTCCATCTGTTGACTGGTCAGTCTCCTCAGAGTCTGGTTCAAAATCTGTGATGTCTTCCAATTCAGAGACATCCTCCTCTATCTCTGGTTCAATTTCAGTGCCCTCTTCATCATGCCCAAGAACCTGGACCGGAACCTCTTCCACAGAAAAACGCTTCAGTCGTCTACTCATTGTGCTCAGAGTAAAAGGAATGCAAGGCAAACATCGAGCTATATA
>Olat_rnd-5_family-1429#DNA/TcMar-Tc1
AGTCGTGGCCAAAAGTTTTGAGAATGACACAAATATTGGAAAAGTTGCTGCTTAAGTTTTATAATAGCAATTTGCATATACTCCAGAATGTTATGAAGAGTGATCAGATGAATTGCATAGTCCTTCTTTGCCATGAAAATGAACTTAATCCCGAAAAAAACNTTCCACTGCATTTCATTGCTGTCATTAAAGGACCTGCTGAGATCATTTCAGTCATCGTCTCGTTAACTCGGGTGAGAATGTTGACGAGCACAAGGCTGGAGATCATTATGTCAGGCTGATGGGGTTAGAATGGCAGACTTGACACGTTAAAAGGAGGGGATGCTTGAAATCATTGTTCTTCCATTGGTAACCATGGTGACCTGCAAAGAAACGCGTGCAGCCATCATTGCGTTGCATAAAAATGGCTTCACAGGCGAGGATATTGTGGCAACTAAGATTGCACCTAAATCAGCAATTNATAGGATCATCAAGAACTTCAAGGAAAGAGGTTCAATTCTTGTTAAGAAGGCTTCAGGGCGTCCAAGAAAGTCCAGCAAGCGCCAGGATGGTCTCCTAAAGAGGATTCAGCTGCGGGATCGGAGTGCCACCAGTGCAGAGCTGCTCAGGAACGGCAGCAGGCAGGTGTGAGCGCATCTGCACGCACAGTGAGGCAAGACTTTTGGAAGATGGCCTGGTGTCAAGAAGGGCAGCAAAGAAGCCACTTCTCTCCAAAAAAAAACATCAGGGACAGATTGATCTTCTGCAAAAAGTATGGCGAATGGACTGCTGAGGACTGGGGCAAAGTCATATTCTCCCATGAAGCCTCTTTCCGATTGTTTGGGGCATCTGGAAAAAGGCTTGTCCGGAGAAGAAAAGGTGAGCGCTACCATCAGTCCTGTGTCACGCCAACAGTAAAGCATCCTGAGACCATTCATGTGTGGGGTTGCTTCTCATCCAAGGGAGNGGGCTCACTCACAATTTTGCCCCAAAACACAGCCATGAATAAAGAATGGTACCAAAACACCCTCCAACAGCAACTTCTTCCAACAATCCAACAACAGTTTGGTGACGAACAATGCATTTTCCAGCACGATGGAGCACCGTGCCATAAGGCAAAAGTGAGAACTAAGTGGCTCGGGGACCAAAACGTTGAAATTTTGGGTCCATGGCCTGGAAACTCCCCAGATCTTAATCCCATTGAGAACTTGTGGTCAATCCTCAAGAGGCGGGTGGACAAACAAAAACCCACTAATTCTGACAAACTCCAAGAAGTGATTCTGAAAGAATGGGTTGCTATCAGTCAGGATTTGGCCCAGAAGTTGATTGACAGCATGCCCAGTCGAACTGCAGAGGTCCTGAAAAAGAAGGGCCAACACTGCAAATACTGACTTCTATGCAAATGCTCTGCATAAATGTCATGTAACCTTTGAAACGTATGAAGTGCTTGTAATTNTATTTCAGTNCATCACAGAACAACTGAAACAAAGATCTAAAAGCAGTTTAGCAGCAAACTTTGTGAAAACTAATATTTGTGTCGTTCTCAAAACTTT
>Olat_rnd-5_family-1458#LTR/Gypsy
GATGGNNGCCTGCGGCCCNTGCATTGACCACAGGGGTCTNAACACNATTACTGTGCGTAACACCTATCCCCTACCACAAACGGACTACTGCCTTTGATCTGTTAAGNGGAGGCANGTATCTTCTNCAGGCTGGACCTCNGGNNCGCATATCATCTGGTTTGTGTGAGAGAGGGCGATGAGTGGAAGACTGCGTTTAACACGCCTANCGGNCATNTTGAATACCTAGTCATGCNCTTCGGNCTAANAAATNCTCCNGCNGTGTTTCAGTGCTTNATTNATGATGTTCTGAAGGATATGCTGAACAAGTTTGTGTTTGTTACTTNGACGATATTTTGATTTTTCTCTCCAGATCTGAGNCACATGTGCAGCACGTCAGAGCCGTCCTTCCTGGAGAACCANCTNTNCTGCAAGGCNGNGAAATGAATTTCACGCTACGCGNACTNAGTTTCTTGGCCATGTGGTTTCTCCAGGNNCTGTNCAGATGGATAGCGCCAAGGTTAANGCCGTTCTGGAGTGGCCTGTTCCTGGNAGGAAACAACTNCAGCGCTTCCTGGGGTTTGCCAATTTCTACAGGCGTTTCATCAAGGCTTCAGTGGCGTTGCTGCACCCCTTCACAGGNTCACNTCGGNTAAGGTGCGTTTTGTCTGGGACGAGGGAGCNGANAAGGCNTTTNNCGANCTGGAGAGACGTTTCTCTGCAGCCCCTATACTNACTCAGNCTGACCCCNCCAAACAGTTCGTTGTGGAGGTGGANGCGTCTGANNCAGGTGTNGGNGCCGCGCTGTCNCAGAGGNCNCTCCTAGATAATAAANTTCANCCCTGCGCGTNTTTNTACCCATGCAAGCTCNNTCCNGCGGAGAGGAACTACGACATGAGGGANCATGAGAACTGCTGGCTGTGAAGGTNGCCAACAAACTGGAGGAGTGGCGCCANTGGCTGGAGGNGGNCGAGCGGTCCNTTTNTGGTTTGGACGGACCANAAGAACCTTGAATACATCCGGTCTGCTAAACGCCTCTCTCCCCGCCAGGCGAGGTGGACTCTGTTCTTCGACAGGTTTGATGTCACCCTCTCCTATCGACCGGGGAGTAAGAACGTCAAGCCGGACGCACTCTCCCGTCAGTTCCAGCTGGAGGAGGAGGANAGACCTGCTGAAGGCCACCCGTATTATCCCTCGCCCATNGTGCTGGGGACCACTCGCTGGNCTCTGGAGCGTAAGGTNAAGGCTTCTGTTCCCGATCCNTCCGCTATNCCTGCGGGCTGTCCAGATGGNTGTCTGTTTGTNCCTTCAAGTCTTCGCCCCCAGGTGCTNAAGTGGGGGCACNNTTCCNGANTGGCCTGCCACCCCGGTGTCAGCGAGGACNGNNTTCCTNGTNGCNCAGCGTTTCTGGNGGCCCNCNGTNTCCTCTGACANNCNGNCTTTCGTNNCNGCNTGTCNTGTGTGCTTTAGTGTGCCAGTGTCAAGNCCCCCGGGACCCCCCCAGCTGGGCTGCTTCACCCTCTGCCTGTGCCGTCCAGACCCTGGTCCCACGTTCCCATGGACTTCATTACCGGATTGCCTAACTCACAAGGTAGTACGGTTATNNTNACAATNATNGACNGGTTCTCCAAGNTGGCCCACGCCATACCCCTGCAGAGACATCCTCCAAGGAATTTGCTGTCGTNGTGTGCACTGTTTCGCCTACATAGTCTTCCTGAGAACATNGCNTCGGACCGGGGCCCACAATTCGTGGCAGCCTTCTGGAAGGAGTTCTGCAANCTCCTAGGGATCGAGGTCAGCCTGNGTTCTGGNTTCCATCCCCAAACCAGTGGCCAGGTAGAGAANTACAATCAGGACNTGGAAACCTGCGTGCCATGTNCGGAGAATCCCAAACTTGGTCTTCCAACTCCCTTGGGCTGAGNATTCACATAACTCCCTGNTTAATTCTTCGGGATATTCCCCCTTTCAAGCGGCCTACGGTTATCAGCCACCCCTGTTTCCCCACCAGGAGCAATCGCCTTCTACCTCTGGTCCCGCNGCGTTTGTGAGGCGNTGTTGGCGCACNTGGAGCAGATATCTGACAGCTCCTANAAAACCAGGAGAGATTCACTGCCGTGGCNAACCGTCANAGGTCGGCCGCTCCTGAATACAGGGTGAGAGACAGGGTGTGGCTCTCTTCGTCCGACGTGCCGCCGAAAGGNGGAACTAGGAAACTGCACCCCCGTTACATTGGTCCATTTCCATCCCATCACCCGNATCATCAATCCCGTGGCTGTNAAACTGGANCTGCCTCGCTNCGCGTCCACCCNGTGTTCCATGTCAGCAAGTTGAAGCCNGCTAAAGACTCNCCCCTTCAGCCCGCTCCGGCGCCCCCTCCGGCCCCNCGTNTCGTGGATGGNGGTCCGGTCTACACTATCAAGGCGCTTCTCGCTTCCAGAAGGGTGGGCCGGGGTATNCAGTACCTGGTGGACTGGGAGGGTTACGGTCCCGGATCGCCAGTGGGTTCCTGAACGTCACATCCGCGACCCTCGACGATCACCCGTTTCCATCGGGACCATCCTGACCAGCCTCGTCGTCCGTCTGGTAGCCGGACGTAGGGGGGGGGGTTCTN
>Olat_rnd-5_family-146#Retro TECLASS
NAGGTGNTNTGAGCATTAAATGTAGCCANAANGGCCAAACGTTTTTGCTGTCAAACCTTTAGTACATTTNATATTGTTGTGAAGTTGNACCGTTTNCATTGAAGTGAATGGGAACTCATTTGTAACAAGAACCGCCCCTAGTGGTTACTTGGTGAACTGCACTTACTTCGCTTTTTAAATGNGCTTCAATCCGGAAGTCAAAA
>Olat_rnd-5_family-1461#DNA/hAT-Tip100
TTAAATGCAGAATTTATTACCAGCCAAATTNTTGAGCATCTTTCTGCTTCAGGTTAAAGTGCAGCTGAAATTGTCAGATGCTATGATGGAGCTTCTGTCATGAGTGGGGTCAGGGGTGGTGTTCAGGCCTTATTGCAAAAGAAGGTAGGGAAGGATATACCTTATATCCACTGCTANAACCACCAGCTGCATTTGGCAGTGGTCCATGCAATGCANGCAGAGCCGTGTGCAAAAACCTTTTTTGATCTATCAGGATCCCCGCACTCATTTTGTGTCACAGAACTATGATGTTCCCTCCCTAAAACGACNGTTGGAGATCAGGTGGACAAGCCATCATGATGTGACCAAGTGCCTTGTGGAGAATCAGGATGCTATCATGAGTATCCTGTCAGAGGTCACAGAGGACAGAGCTGCTGCTGTTGACATCTGCACAGAGGCATCAGGGTTACTGATGATGTTAAGGAGGCATCATTTCTTTGAAACAGGAAAGTTTCTTCTAAAGTTTTGGGTTCCTTAAAGTCTGCAAATGCCATGCTGCAGGCTCATTCTGTTGACCTGTGCTGTGCTTCAGAAGTAGTCAGTGCATCTCTGCAGGCTCTGAAGCAGATGAGGGATGAGNAGAGTGAGACATTAGCCAGCATGCCTGCACCAGCTGCTAAAAGAAAGAGAACAATGAGCTCAGTGCTCACAGGTAGTGCTGTTATGTCCACTGTGGGCCGTGCAGAAGACTCCTTGACTCCTTGCCAGGCTCTGAAGAGAGCTCTCTCAACATTTTGGACATAGCCATTGTAGAGATGGAGACAAGATTCTCCNAAAGCAATCTCGACCTCATGAAAGCAGTTAATTGTCTTCAACCTCAATCTCCTCTTTTCTGGATGCCATGTTAAGTCCTCTGCAGAAAATGGCAGGAAGTGACAGTGACAAACTTTCCAACGAGATTCTTGTCGCAAAAATAATGTTGGAAAAAGAGTTCAAAAAGACTGATGCTGACGGCAATGTAGAGTTTGTAGACCTCTCCACTGTTTGCAAATATCTACATGGGTATAAGAATGCCTTTCCTCAGCTCCATCGTATGTNTGTGACCTCCATTGTGATTGGTGTATCATCTGCATCATGTGAAAGCTCTTTCTCTACTTTGTCTCGAGTTCTTACCCCCTTCCGCTGCACCGTGCTACATGAAAGAAAACANAATGTAGTTATTTTAGCTCATGAGAAGGCCATAACAAGAAGCCTGGATATGGACTCATTTGTTAGGACTTTTGCACAAAAAAACAGACGACTAACGCTGTAATGACTGATAGAAGCCATGCTGTGTGTTCAGAACTAAANAAACTAAAGTGACCAAAGAAAAGAAAAAAACTCAAAAGAATAAATAGCTAAACAGATAAACTTTAAAATAAGTTACAAAAAAGTGACAAAAATACAAAAAANACGAAAAAGACAAACTAAAAACAAACNAAAGTACCGAAGTATATAATAGAATAAATAAGACGTTAAAAAGTAAAAGACAGAGATGGATAAACAGACGGACAGCTTAAAATAAATAAATAAAAGTAACCAANAATCANTCGCTCAN
>Olat_rnd-5_family-1462#DNA/hAT-Charlie
AAAATGGAACGTGCGTGCCCCATGACAGTCAGCTTGCGCTCGAATGACAGAACAGCTTCAAGCATTTGCGGCGCCTGGAGACTTTCATTCAGCTCGTTTAGGTGGCTTGTCACAGTCATATCCACCAAAAAGTGCAGCTTTTCGAGCCACTCAGTATCTTCCAGTTGCGGGTAGTTCAGGTCTTTGCTTTTCAGGAATGTTTTCACGTGTTCNAAACAGACGACAAAGTGACGCAAAACGTCACCCCTGGACAGCCATCGGACTTTGTTGTGTAGCAGGAGATCAGAATATTCGCTTTCAACTTCATCAAGCAATGCACGGAACTGACGGCGGTTCGATTTACATCAGCCACCTGCCTAGCGGTCCGCTAAAAGTTAAAAAAAAAAAAAAAAGCCCTGCTGGTAGAAACGTGTGTCGCAGGCTATGACGCAAATCTTCGTTGACAGAAATGTTGAAA
>Olat_rnd-5_family-1463#DNA/hAT
GTTTGAAAATGTAAAAAGATGGGGGAGAGAAATATATTTTTTGTTTTAATATGGTTTCTGTAGGAGGAAAAACAAGACACAAACATTCTTAACGTTTTCCAATGCTGTAAGAATGTGTAGAATAA
>Olat_rnd-5_family-1471#Retro TECLASS
TCTCATTATGCGCAATGTATCTCATTATGTGCAATATATCTCTGCTATCATGGGCATAGCAGTGCAATAACTACCTCTCTGCGGAAATTATCTATCGTACATTTTTCTTTGTACATTTTTGGAACTTTGTAAATTGATTTTTTTTTTTTTGTGAAATTACTTTTCTCATGCATGTCTGCACTGAACGGTGAGCGGCTCTCATTTCACTGTATGCGCGTGTGATGCGAATTGTACATGTGTACAGTGACAATAAAGGCATTCTATTCTATTCT
>Olat_rnd-5_family-1482#LINE TECLASS
TCGATTGAATGAATTAATTCGAATTTTTTGTTACGGGCGATTTAAAAAATAACTAAATCGAGTTTTTGTGTAATGGCGCATTTTTGGCTCCCCAGAGCTTCCGTAGCGTTAGTTTCACACGGCGGTATGGCAAGCGACAAACAACATCATAGCACACACGAAACAGCAAGCGACAGCATGGCTACCGGTGAGAGTGGGAAGTTTGTTCCCAAGAAAGGAATAAAATCNTCTGTTGTTTGGAACTGGTNTGGGTTTGCTGCCACAGACGTGGAGGAAGAGACCCCACGCTGCAACATTTGCCTAAAGCCCATCGCAGTCAAAGGC
>Olat_rnd-5_family-1496#DNA TECLASS
GGGCTGAAAGTAAGCCGGTACGGTCCGGTACTGCGTACCGGTATAAGATCTGGCGGAGGTACGCCGTACCGGCTGGAAGATCAGCTGTGTGGCCGCTCTTTGCTGCTTTAACACACATNCAAAAGCAGCTGCGGGCTAATGCCGCTAAAACTGTGAACCAGGCAGCACTTTATCTCATCATTTTAGCGTCTCTGTGGTTTTTAGTGTCTTATCATCGCTACAAAATGTGATTTACGTCTCTCTCCTTTCACGTTATCCGCTAATTCTCTCGCTTCCCTAAACAAACACCATTGAGCATGCGCGACTCGCAGGGTATCGTTTGATTTGTTGTNCGGGGACACTCAATTCATTCACAGTCAAGTAGGCATGTTTCTGTGCAAGTTGGAGGTTGGTTAGTTTGCAACGGGACAAGAAAAACAATAAATGATTCCTACAGTTTTCTGAACACTATTGTGATTGATAGTTCAAGATAAAACCTAATGCAACGGTAGAAGTGAAACATGCAGCAAAGAAANTAATTTNTATTTGAAAAAGTCATTGAAAAAAGAACAATGCAGGGAAGATTGTTCAAGAGGAAGATTGCAAGTGAGGATGAAGATGTACAAGCTGAAATTAGTAGAGGAGAAGAAGAAAATGAGAAAGGAGGTGCATTTTCTGCATTTATCAAGTTCTTTAGTACAACGATCAATTCAAATATTTTTTCCNCAAAGCCCCGTCTACATTTTTATTTACAGTCAAGATTTATTCTCAAATGCATTTATCTA
>Olat_rnd-5_family-1528#rRNA
CACTTCATTGAATTTCTTCACTTCATTCACCACTGAGCAGAAATCAAATCGCGTCAGCACCATGGTCGGCACCCGCCNNNNTAATGCTTNGTTTNAATTAAACAGTCGGATTCCCCTGGTCCGCACCAGTTCTAAGTCAGCTGCTAGGCGCCAGCCGAGGCAGCCCGCGGGGGTGGGGGACCCAGGGCACAGCTGGGGAGACGCGAGAAGGNCCCGGCGCGCGTCCAGAGTCGCATCCGGACCCGCACGACCCGCCTTCCGCGCGGCGCCGGACACCGCCCCGCCGAAGGGAGACCCCCGCTCGGTATAGACTGCTGGAGGGGTGAAAGATCGGCCGATTTATATACCCGTCACACAATAG
>Olat_rnd-5_family-154#Retro TECLASS
CCAAGATCATCCAGAAGAAGAAAATGTGAATGTGAATGTATAATCAGTGTGTAAATAAGATGAGGTGTGTTTTCGGCGGCATTCCATTTTCATTTCATTTCATTTCATTTTCCAG
>Olat_rnd-5_family-1551#LTR TECLASS
TTTGAGGCCTACTCGCAAGCACACCAGTTGGGCCGTGCCAGAGTCCATCTGACCCCAAAGTACGGCTCTTTNGGTAGCTGTGATCGCTCTGGTGCCGTTCCCGGGCATGGCCTGGCCCGCCTTGCAGAGGTGTGCCACGGCACCNGTCCCCTGGACTCGGGACTGATAGTAGTGGTGCTGTGAGCTTGAGCCGTGACGGATCTCGCGGCAAGTAGGAGTAAACGCCGCCCCCTACTGTATCGGCGTANGTGTTAGCCGTGCCTGGGCACTGACGGTAAAAAGAGTTTGAGTGGAGCCAGGGACAGCGAGCAATCAACCCCCTGGCATTTT
>Olat_rnd-5_family-1566#LINE/L2
AGACTCTCAATAGGTCCNCCATAGCCTAAGCCTCANACGCTGCATGTGAGAANTTTGCAGANCACTTCGGAAGTAAAATCAATGCTATTAGATCTAACCTTTTTCAACAAAGCGTATTATCCTAATAAATCANTAGCATTGTATTTACCCGAGGAAACACTGGAGAGTTTTGTCCTGGTTGATGCGAAGATGCTTGGTCAGGTTTTTTCCCAAGTTAACGCACAACCATGCCTTTTAGANCCAATCCCCACGTCGCTTTTAAAACATTTTATGAATTCTTTGAGTCGGAGCTTTTAAATATAGTAAATTGCTCTCTTCAGACGGGTGTCTTCCCCGCTGCCTGTAAAACGGCGGTGGTGAGGCCCCTTCTGAAGAAGAGTAATTTAGATCCAAACACTATGGACAATTACGCCGTATCCAACTTACCATTTTTAGGNAAAATATTGAAAAAATTGTTTTTATNCAATTACGCGANTTTTTNAATGAANAAAATATTTTAGAAAAATATCAATCTGGTTTTAGGACGAACCACGGCACTGAGACGGCCCTTNTAAAAATNTTAAATGATCTTAGAATGTAATNTCGACTCGTAGAAAGTCTCTGTTCTGTGCTACCGGATCTTAGTGCCGCNTTCGATACAGTAGATCACCAGTATTTTACTAGACAGACTCGGAGCCTAGGTTGGCTCTGGTACCGTTCTTAAGTGGTTTCATTCCTATCTCACAGATCGACGNTTTTTCGTCAATATGGATACATGCTCCTCAAGGGTCTTGAATAGCTGCGGGTCCCCCAAGGGTCGATTTTAGGTCCAATACTTTTTAATCTTGTACATGTTGCCACTGGGGGACGTCANCAGGAGGCACGGCGTTCGCTTCCACAGCTATGCTGATGACACNCAGCTCCACATCGCCNTGTCTCCTGATGACCTTGAAGAGCCNGTCAACACNCTCTTAAANTGCATCTTAGACACCGAGTCGTGGATGGCGGAGAACTTAATTTCCTACAGCTNAACCAGGACAAAACNGAGGTTTTAGTNATCGGTCCTGAAGACAAGAGAGAGATGGTTTTACCNAAACTNNGGAATTNCAAANCTTCTCAGTGTGTGAGAAACCTGGGCGTCATTTTTGACTCTGAGTTNAATTCTATCCCACAAATCAGANACGTCGCGAAAACAGGATTTNATCATCTNAAAAACATNNCCAGAGTCCGCCCATTTCCTCTCTCTTGCCANTGCAGAGGNGCNAATGCATGCTTTTATTNCCAGCNGNTTGGATTATTGTAATGCCCTGCTCTCTGGTCTNNCCAGAACAANCTCAATANCAAATTACAACTNCTGCAAAATTCGGCGGCACGNGTTCTGACGAGGACCAGAGGGCGGGAACACATTGCACCGATTTTAAGATCGCTGCATTGGCTCCCTGTGCGTTTCAGGATTGATTTTAAAGTTCTTTTAACGGTTTATAAATGTTTTTATGGTCTTGGGCCTTCTTATTTAAATGATNTTATTTTAAANTACAAACCCTCGCGGACCCTGAGGTCCTCTGGCACTGGCCTCTTGGTTGTCCCTAAGGTGAGGACCAGGACACACGGTGAGGCCTCATTCCGCCATTACGGCCCTCGCCTGTGGAACGGCCTGCCAGAGAGCCTCAGGGCCGCAGAGACTATAGAGGTTTTTAAGAAGAGGCTCAAGACCCACCTTTTTAGTCTGGCTTTTANATGACTTTGATCATTTCCTATGTCTTTNTTATATTTACTCATTNATTTGATTATCTATTTTCCCNACTNAANAAAGTTTTTACTTGCGTAAGGACTATTATTATCTGTTTTTAATATGCTATTCTTTTTATTGTTATTTTACCAATGATACGTAGGTTACGTTTTAATCAGTTTACGTATTTTATTTTTTAAATACTAAAATATTTAAATCTTATTTTATTTTTTATCTTTTTTCTATTTTTATTGTTGTTATTTTATTATNATTTTTATTCTGATGTTTTTTANTCCAGTGTTTCCTCTTGGGGATCCATTNTTCTGGGGCACTACCGGCTTGACCTGTAGGGGCGCGTTGCTGCGGTGCCCGTTCTCGTTGGGCCGGCTGGGGTCCCGCTCTGTGGTCTAATAGCCGTGGAGTGGGNCCCTGGGCTGCCGTCTGGGCGGGCGCTGTGGTAATGACCCCCGTGNTCGGGCTGGGCCTTGGAATAAATGGAGTCATATCGTTTCCTCACNGCAGTACCAAGCCAGANCTTCTTTTAGCTGCAGTTCTTTGTTTCTGTCCAGGGTTCTACTGGGGGAACTGGGTGGGTGGGTGGGGTGTGGGTGGNGGGTGGCGAGGGAGGGGTCCCATCTTTGCGTGATTGTCCTTTGTTTGCTGTTTTTAACAATTTTCGTTTTTTATNACTATTTTATCTGCTTTTATGTTAAGCGCTTTGTGTTTTCAACCGAAATGAAAGGCGCTAAATAAATAAATAAAGTTTGAGTTNN
>Olat_rnd-5_family-157#DNA/hAT-Charlie
GTGCGAGCGGGCAGGAGGAAGAGAGCAGCGTGAACGCGCTNNNNNNNNNNNNNNNNNNNNNNNNNNNNNNNNNNNNNNNNNNNNNNNNNNNNNNNNNNNNNNNNNNNNNNNNCTACATGTTGAATGATGTTGAATGAGAAGTGAATAAAAGCCTCATCATGCAGAACCTCTCCGGGTCGTCTGTCGACCAGCTGTTGTATTTTTGTGAGCAGGTCTGAACCAGGAGCGGGTCGGAACCAGGCGAGCTGCTCGTCCCTGGAGCGGCTCCCCTGTGCTGACGACTACGGTCGGCAAGCAGTAAACAGGAAAGGTTCATAAAAATAATTTTAAAAAACAAAACAAAAAACTAACGGGCTGAGTATTAGGTTTAAAAAAAATCTAAATGTAGACATTTTCTAAGTAAAGTTCTATGTGACTATCGACCTGCGTCACCGCCACGACTCCCGCCGGCGTGTAATCCCAACAATGTTCCGACCCAGGTAGGACAACGATGGAGAATTTAGAGAAAACTGAAGTTCCTGAAGAAAACAGTGCGTTTAATGGCACCTGGGCAGATTTGTTTGCTTTCAACGACTTTACCAGTATGATTAATATGTAATGAGGAATTAGCAAACAACAAAGTCAAAGACATCCCAGAATAAACACGCAGCTTTTGCCCAAAAACATCCTGATCCAGATGAGAAAAAAAGTTGTTTGTTGACAAAAATCTATTGGAGAAGCGGATTAACTGCTGGTTAATTACGACATATTTGCTAGTTTTGTGGCCTCTCGGGAAATAGTTCTCATCGGAACCCATTAAATGACAGAGGATACAAAAAACAAACTTTAAAAACGAGTGAAATTATGCCATTCACTGGAAACACCGGGTTTT
>Olat_rnd-5_family-1571#LINE/RTE-BovB
NNNTGGAGGNAGGAGCACTNAGGTNGACTACATCCTGTGCAGNCNAGGTCATTCGAGAGAGGTTAAGCGACTGCAAAGCGGTGGTGGGAGAGAGCGTAGNCNGACNGCACNGCATGGTGGTGTGTAAGATGACTCTGGNGNTNAGGAAGANGAAGAGAGGGAAANNNNNNNNNNNNNNNNNNNNNNNNNNNNNNNNNNNNNNNNNNNNNNNNNNNNNNNNNNNNNNNNNNNNNNNNNNNNNNNNNNNNNNNNNNNNNNNNNNNNNNNNNNNNNNNNNNNNNNNNNNNNNNNNNNNNNNNNNNNNNNNNNNNNNNNNNNNNNNNNNNNNNNNNNNNNNNNNNNNNNNNNNNNNNNNNNNNNNNNNNNNNNNNNNNNNNNNNNNNNNNNNNNNNNNNNNNNNNNNNNNNNNNNNNNNNNNNNNNNNNNNNNNNNNNNNNNNNNNNNNNNNNNNNNNNNNNNNNNNNNNNNNNNNNNNNNNNNNNNNNNNNNNNNNNNNNNNNNNNNNNNNNNNNNNNNNNNNNNNNNNNNNNNNNNNNNNNNNNNNNNNNNNNNNNNNNNNNNNNNNNNNNNNNNNNNNNNNNNNNNNNNNNNNNNNNNNNNNNNNNNNNNNNNNNNNNNNNNNNNNNNNNNNNNNNNNNNNNNNNNNNNNNNNNNNNNNNNNNNNNNNNNNNNNNNNNNNNNNNNNNNNNNNNNNNNNNNNNNNNNNNNNNNNNNNNNNNNNNNNNNNNNNNNNNNNNNNNNNNNNNNNNNNNNNNNNNNNNNNNNNNNNNNNNNNNNNNNNNNNNNNNNNNNNNNNNNNNNNNNNNNNNNNNNNNNNNNNNNNNNNNNNNNNNNNNNNNNNNNNNNNNNNNNNNNNNNNNNNNNNNNNNNNNNNNNNNNNNNNNNNNNNNNNNNNNNNNNNNNNNNNNNNNNNNNNNNNNNNNNNNNNNNNNNNNNNNNNNNNNNNNNNNNNNNNNNNNNNNNNNNNNNNNNNNNNNGACACGCAGAACTGCAGCACTACAGAGGAATAAAGCTGATGAGTCACACATGAAGTTATGGGAANNAGTAGTGGAAGCTNGGCTGAGGTCAGAAGTGAGNATTTGTGAGCAGCAGTNTGGTTTCATGAAACCACGACGCATATTTGCTTTGAGGATGTTTCTNNAGAAGAACGGAGAAGGTCAGGAGGANCTGCATCGTGTCTTTGTAGATCTAGAGAAGGTCGATGACGGGATNCGGAGAGAGGAGCTGTGGTTTATATGAGGAGTCGGAGTGNCAGAGAAGNATGTCGGAGTTNTTCAGGACACGTAGAGAGCTGGAAGTACAGCGGTGAGATGTTCTGTAGGTGTGACGGAGGAGCTNAAGGTGGAGGTGGGACTGCACCAAGGATCAGCTTTGAGTCCTTTTTTGTTTGCTATGCTGATGGGCAGGCNGANAGACGAGGCNAGACNGGAATCTCNNTGGACGNTGATGTTTGCGGACGACATCGTGATTTGTAGTGAGAGNAGGGAGCAGGTGGAGGAANAGCTAGAGAGGTGGAGGTTTTGCTCTGGAAAGGAGATGAATGAGGTNAGCCGCAGTAAGACGGAATATATGTGTNTGAACGAGAGGGACCNAGGTGGGAGNGTNAGGTTACAGNGGGNNGAGGTGAAGNAGGTGGAGGTATTTAAGTATTTGGGGTCGACGGTCAACTCAGAGNGATGGGGAGTGTGGAAAAGAAGTGAAGAAGGAGTGCAGGCGGGTGGACGGGTGGAGAAAAGTGTGATTCAACTGGTGTGNTGTGTGATAGAAGAGTGTCAGCTGAAGAAAAGGAAAGGTGTACAAGACNGCGGTGAGACCAGTCCTGNTATACGTGTTAAAGCACGGTGGCAGCGAGACAAAAGGACGAGAAAGTGCTNAGTGGAGGGAGCGGAGATGAAGATGTTGAGGTGNNTCCTTAGGAGTGACCANGTTGAAAGAAGACAGACATAAGGAGNGAGTACGTCAGAGGGACGGCACATGTTTGANGTNTCGGAGANAAAGTGCAGAGAAGCCAGACTGAGATGGTNCGGACACGTTCTTCTGAGAGGAGAGGCGGTGAGATATATCGGTGGAAGGATGCTGGANNTGGAGCTGCCNNGCAGGAGGNCTAGACTCTAGAGGANGGCCAACGAGGGGATACATGGATGTCTTAACAGAGGACNNGAAGTTGGCTAATGTTAGGGTAGAAGATGTNCACGATAGNGTGAGGTGGAAGAAGCTGATTCGCTGTGGCGACCACTGAAGGGAAAAGCCGAAAGAAAATAGAAAGAAAAAGAANNN
>Olat_rnd-5_family-158#LTR TECLASS
NTGTGAAATCTGGCGCATTTTGTCGAATTTGTATTTTGGCAAACGCTTTTATCTCCTCCTGTCCTCACCTTGACTTTCTCACTGCTGACTGCTTTTAAATCTTGTCTTTTAACATATATCAAAGGTNTGTGAAAATTTGAAATAATGAACNTCTCTGTTTTTATTATATTTATTTGGTATATTTATATGAAAATTTTGAGATTTTTGTGATTTTAGTGTGTGAATTCGCCTATTAATGGGCTTCGGCCTGTTGGCGAAAATGTATAAATAAATA
>Olat_rnd-5_family-1612#LTR/Pao
AAAGTTTAAAAGCATTTAAAGCAAAGAGTTTATTTTNAACTGAAATNTAAGTTTTCCTAGATAAGAAGTTTATTTTGAAAGAGCCTTTAGTTTACATCATTTCCTGTTAAAATCTTTCGGTCTCTTCTTGGCTCTTCCCGCAAGCATGACAGACTCTTGTGAGCTTAATCCATGATCATCCACTGTCATCATCATTGAGGCAATGCTGTAAGTTTATCCAGTAGAAGTTAAAGAATTATATAATGTGNTTTGTTGTGAGTTTGAGATAATTTGGAGAAGTTTTTATATTTAAAGTTATATTTTAGTCTGTAAAGAGATACTTACTAAAATATAAAGCTTTATTNATAACTGCACNTAGAAACATGTTTTGAAGTTACGTACTGAATGTTATTTTGTAATGTTTGTTGCAGTTTTCGNCGAAAGTTGTTGAAGAATTGTGGAAGTAAATGGTGAATCTTACGACGACTTTCTCTTCATTCAACGCGGTTTAGCTGGATGTTTAGTAAGCAGTTTTGACACGCTGAACAAGAACATTACAGTGAAAAAGCATTATTTGATGATTGAGAGTGAGCAACATGGCATCAAGTCACAGATCATCCTCACGCAGTGTTAGGAGCACCAAAAGCTCAACGTCATCAGCAAGTGTGGTGCAAGCCAGAGCCAAAGCTGAAGCTGCAAAAGTAAGAGCATCATATGCTGGTGATGAAGCAAAACTTAAGNTCGAAAAGGCTGCAAGAGAAGCAGAAAGAAAAACAAGAGAAGCACAAAATCAACTGGAAGCAATTCGGATTGACACCGAATTAGAAGTATTAACACTAAAAAGAGAAGCAGAGGCAGCTATTGTGGAGGCTCAGGTTTTAGAGGAAGCTGCAGCAATGGAGTTTGTGGTTGATGATGAAAAGGATAAATCAGAAAATATAAAAATTCAGCGAACAAAGGACTATGTTCAGTCGCAGATTGAGTTCAAGAAATCATCTTCAAGTTCCTCTTCAAAAGATCCACAATCAAAATCAGCAAGAAAGGCAGAGTCACAAAATAGCTTTGTAACATGGGACCCGCCACCAAACCCTTCAGGGTTACAACCTGTTGGTGAAAGACTAAGCTCAAGAAGAGAAGATAATGTTGGCTTGCAAACACCAAATGCAAGTAAGCAAATCGAATCAGAAAGACAATTTAAAGCGGAAAAAACAAATGCCATCATGAATGTACATGCTCCATCATATGTACCCCCACATGATACCTCTGCCATGATGCTGCACCAAGCTGAGCCGCTAGCACAATACTTGGCACGGCGAGACCTTGTCACCTCTAGCCTTTACCAGTTCGACGACAAACCAGAAAATTTCCGAGCATGGCAGTCATCATTCAATAACGCAGCTGCTGATGTCAATCTTACAGCTAGTCAGGAGCTAGACCTCATGATTAAGTGGCTTGGAAAAGAATCTGGTGAGCAGGTCAGGCGTGTCCGCTCCGTCTACGTAAACAATATTGATCTGGCCCTGAAAAAGGCATGGGAAAGATTACGCGACTGCTACGCTGCTCCGGAAATAATCGAAAAGTCGCTCTTTCAACGACTGGACAGTTTTCCCAAGATCTCAGCCAAAGATAACACTAAATTACGTGAACTGGGAGATCTTCTCATGGAAATCCAAGGAGCTAAAGAGGATGGATACCTGACTGGCTTGTCATATTTGGACACATCGCGTGGAATCGCACCAATTGTGGATAAACTTCCATATGGACTGCAGGAAAAATGGACGCCTTCAGGATCATCGTACAAAGCAGAAAACAATGGTCGCTTTCCCCCCTTTGTTTTTTTTTGTGACTTCATCTGTCACGAAGCAAAAAAGAGAAATGATCCTAGCTTTATGTATCAAGGCATAACACCAAGCACTAAACCTGAGAAATGGTTTGTAAAGAATTTCAATCCAAACAAACCCATCACAGTTCATAAAACAAATGTCTCTTCTGCCAGCATAGATCTCAATAAGAACTGCCCTCTGCATGACAAGCCACACCCTCTCAAAAAATGCAGAACATTTAGGAAAAAGCTCATTGGTGACAGAATAGCCTTCCTCAAGGAGAAACGAATATGCTTCAAATGTTGCTCCTCAACCTCCCACCTTGCCAGAGACTGCAAAATGTCTGTGAAATGCTCTGAATGTGGAAGCGNCAATCATGACGTAGCCATGCATCCTGGACAAGTACTTCAAAATGCCAAGATCTCTCCACCACCGCAAGAGAACGGCGGGGAGGAAGAACAGTCTAACATGTATGATGTTAGTCACAAGTTGCACTGAAGTTTGTGGTTCAGGTCAATGGGGTCGCTCATGTTCCAAGATCTGTCTTGCTAAGATTTTCCACGAAAGCAACGAGATGAAAACTGTCAAAGCTTATGTAATTCTTGACGATCAAAGCAACCGATCTCTGGCTCGGCCAGAGTTTTTTGACCAGTTTTGTGTAGAAAGTGAGCCGTTCCCCTACCACCTTACAACTTGCTCTGGAACGGTGAAGACGTATGGCAAGCAGGCAGAAGGGTTCCAAATTGAGTCACTGGATGGCAAAACTCTAATTTCTCTTCCACCTCTCCTGGAGTGTCAATCCGTCCCGAACGACCGGGCTGAAATCCCAACCCCAGACTCAGTTCTGCATCAACCACATCTCCAGCACATTTCCCAGTGTATTCCAGAATTGGATCCAAAAGCAGAAATACTCCTGTTGCTTGGAAGAGACGTACTTAGAGTACATAAAGTCAGAGAGCAGATCAATGGACCAAACAATGCCCCCTTTGCTCAGCGTCTGGATTTGGGTTGGACAGTGATTGGTGAGGTCTGCTTAGGCAAAGCACATAAACCCACAGTCAATACGTTCAAGACCAGCGTATGGCAGACCAATCGCCATTCAATCTTTGAACCCTGCTCCAGCTCAATGTGTATAAAAGAAACGGAAGAAGATTTCAACAGACCTGGCAAATCACCAGAGAAGATGCTAGGACACTCTGTCTTCAGTTGCACAGATCATGACAATAAACTCGCTCTGTCAAGGGAAGATGCACTCTTTTTAAAGATCATGGACGCAGCTGTATACAGGGATGACGCCAACAATTGGGTTGCACCACTCCCATTTAAAGAACCACGTCAGCGCCTCCCAAATAACAAACAGCTGGCTGTTAATCGATTTACCTCTCTCCAGCAAACGTTAAAAAGGAAGCCCGTGATGCAAGAACAATATTTAGCGTTCATGGGAAAAATATTAGCCAATGGTCATGCTGAGGTAGCTCCACCTCTGAACCAGAATGAAGAATGCTGGTACTTACCATCTTTCGGCGTATACCATCCACAAAAGCCAGACCAAATCAGAGTTGTGTTTGACTCCAGCGCCAANCATTGCGGAATCTCTCTCAACGATGTGCTCCTCACAGGACCCGACCTTAACAACTCTCTTCTTGGTGTCCTTCTACGTTTTCGGAAAGAAAAAATTGCTATCCTTGCAGACGTTCAACAAATGTTCCACTGTTTCTTAGTGCATAAAGACCACCGCAACTTCCTCCGCTTTTTGTGGTACAAGAACAATGATCTCAGAGAGCCTGTCATTGAGTACCGGATGAAAGTCCACGTCTTTGGCAACACACCATCACCCGCAGTTGCTATCTACGGGCTGCGGAGGGCCATCAGAGAAAGTGCTCAGAAACATGGTGATGACACAGTCCAGTTTGTTGAAAGACACTTTTACGTGGATGACGGTTTAATATCTGTCTCCTCAGAAGCAGGAGCCATCAACCTTCTCCAACGAACACAGACTTCACTCGCAGAATCCAACCTTCGATTGCACAAGTTTGCGTCGAATTCCAAGGCAGTCACGGAAGCATTCTCCCCTGATGACTGTGCTGCAGTAGTCAAAGAGCTAGATCTAAGTGGAGAGGAAGTACCCATGCAAAGAAGTTTGGGACTGCTCTGGGAAATCCAAACAGACACCTTCACCTACGCTGTATCAAACATGAGAAAACCATACACTCGCCGTGGAATTCTTTCCACTGTGAACAGTGTCTTTGACCCCCTGGGCTTGTTGGCACCCGTCACCATCCAGGGAAGAGCCCTTCTCAGAGAACTTACAATGCAGCTGTCAGATTGGGATACGCCACTTTCAGACGATAAGTTCAGGATCTGGGAGAGTTGGAGAGACTCCCTTCAAGATTTAAGAGAGATTCATGTTCCACGGGCATATACATCTTCCTCAATGGAAGCAGTGCACACAGAATTGCGTGTCTTTTCAGACGCCTCAAACAAAGCTATTGGCGCCGTGGCTTACCTAAAGACTGTTCAGGAAGGTGGAAAAGCTGAGGTGGGATTTGTAATGGGCAAGGCTAAGCTAGCTCCTCAGTCAGAGCCAACCATCCCTAGGCTTGAGCTCTGTGGTGCTGTTCTCGCAGTTGAAATGGCAGATCTTATCCAGGATGAGCTTGATCTAAAGTTTGACGCTGTTCAGTTTTACACAGACAGCAAAGTCGTCCTTGGATATATTTGTAATGAGACAAAGCGTTTCTATACGTATGTCCATAATAGAGTCCAACGTATACGCCAGTCTTCAACTCCAGAGCAGTGGAATTATGTTCGCACAGAGGAGAACCCTGCGGACCACGCATCAAGATCCTTATCAGCATCTCGCCTTTCCCAAACATCTTGGTTTACTGGTCCTTCCTTCCTGCATAAGACGTCAACAGCCACAACACAACCTACAGGGAGGTTTCAGCTTATTGAACCTGAGAAAGACTCTGAGATCCGTCAACAAGTGCAAACATGCGCTACTTACGTTGAAGAAGCAATGTTTAATGTCGATCGTTTCAACCGCTTCTCCACTTTTGCTTCCATTGTTAGAGGACTTGCCTTCCTCATCCACATGGCAAGAGCCCACAAACAGTCAAACCCAAAAAGCAAGTGCAGTGGATGGCACAAATGCCATCTACCTCGCACTGCTGATGAAATGGCTCAAGCAAGAGATGTCGTATTGAAAGCGGTTCAGAGGACAGCCTTCTNAAAGGAGTTGTCAGCGCTGCAATCCAACCAAGCAGTGGCTAAAAACAGCCCCTTACAAAAACTAAGTCCAACCTTGGATGGTGGATTGTTATGTGTTGGAGGTAGACTCAATAATTCTGAACTGACATCTGTGGAAAAGAACCCAATAATCCTTCCTAAGGACAGCCACATCTCTCTGCTACTCACACGGCATTACCATGTTCAGGTGAAACATCAAGGCCGTCATCTGACAGAAGGAGCAATCAGAGCTGCAGGCCTATGGATTCTGGGAGGAAAAGCACTAATTAATTCAGTTATCCACAAGTGCGTGACCTGTCGCAGGCTGCGAAGGAAACCAGAGGAACAATGCATGGCTGACTTACCTTCAGAGCGCCTTACAGCTTGTCCTCCATTTACATACGTGGGACTTGATGTCTTTGGGCCCTGGTCTGTCACAGCTAGACGTACCAGAGGTGGGCAAGCAGAGAGTAAGCGATGGGCCATTATGTTCAGCTGTCTTAGTTCGAGGGCTGTTCACATTGAAGTGATTGAGTCAATGGACTCCTCCAGCTGCATAAATGCTCTTAGACGCTTCTTTGCACTCAGAGGCCCTGCAAAGCAACTCCAGTCCGATTGTGGTACAAACTTCATTGGAGCATGTAAAGAGCTTGGCATGGACAAAACCGTGCAGAAGTACCTGAGTGAACAGGGATGCAGCTGGAAGTTTAACCCGCCACGTGCATCACACATGGGAGGCTGCTGGGAGCGCATGATTGGCGTTGCCAGGAAGATTCTTGACTCTATGTTACTACAGCAAAAGAGTAATCTAACTCATGAAGTGCTTTGCACATTTATGGCAGAAGTAACCGCCATNATGAATGCTCGACCACTCTTACCTGTNTCANCAGATCCACAGCAACCTTTTATCCTCTCGCCATCAATGCTCCTNACNCAGAAGTCAGGAGTTCCCCCTCCTCCTGGAGACTTTGACAACAAGGACCTTTACACNAACCAGTGGAGACGGGTGCAGGCCCTTGCAAATCAGTTTTGGAGCAGATGGAGCCGAGAATACTTACCCACTCTGCAAAGCAGACAAAAATGGACAACACCACGTAGGAATCTTCAAGTTGGAGACTTAGTCCTGCTCCGAGATAAGCAAACTGTNCGGAACCGCTGGCCNATGGCTAGAATTACTGCTACGTTTCCTGGACAAGATGGCCNNGTACGGAAGGTCGAAGTGACAACAGTTGATCAGGGAACCCCAAAGACTTTTCAGAGACCTGTCACAGAAGTTGTTCTGCTTCTCCCTACAGACTGATGTTTAGATTTCATTACGGTTATAGTGACCTCACAGAGGCCAGACGGGGAGTGTAAAGTTTAAAAGCATTTAAAGCAAAGAGTTTATTTTNAACTGAAATGTAAGTTTTCCTAGATAAGAAGTTTATTTTGAAAGAGCCTTTAGTTTACATCATTTCCTGTTAAAATCTTTCGGTCTCTTCTTGGCTCTTCCCGCAAGCATGACAGACTCTTGTGAGCTTAATCCATGATCATCCACTGTCATCATCATTGAGGCAATGCTGTAAGTTTATCCAGTAGAAGTTAAAGAATTATATAATGTGNTTTGTTGTGAGTTTGAGATAATTTGGAGAAGTTTTTATATTTAAAGTTATATTTTAGTCTGTAAAGAGATACTTACTAAAATATAAAGCTTTATTTATAACTGCACCTAGAAACATGTTTTGAAGTTACGTACTGAATGTTATTTTGTAATGTTTGTTGCAGTTTTCANCGAAAGTTGTTGAAGAATTGTGGAAGTAAATGGTGAATCTTACGACGACTTTCTCTTCATTCAACGCGGTTTAGCTGGATGTTTAGTAAGCAGTTTTGACACGCTGAACAAGAACATTACAGCTAAAAAAGTATTCAGAAAATCTGCTTGAAAGT
>Olat_rnd-5_family-1623#LINE TECLASS
TCATTTTTATAGCCAAGCGTTTGGTCACACATGAGATTTTGCTCTGTTACTACATTTAAGTTTTTATTGTGTTTTATGTTTTTTACCTTCAGGTTTTTATGTTTTTATTCACTTATTTATTAAATTTGTTTTTAACAGTTTTATTGTTTAGCTTTAAATGTACAGCGCTTTGTTCAATTTTAATTGTGTTAAAGCGCTTTATAAATAAAGATGATGATGATGATTTTAAAAAAGTCTGACTCACCTCTCAGAGAACATCCTGGCTGCNCCCCAGCTNNCCTTTGGATANATTTAAGGTGTTGTCAATGCAATCTCTTCCATGTNN
>Olat_rnd-5_family-1641#LTR TECLASS
TTTGTGGAGCTCTTCAANATAAATANACCGGATCTCTCACATCTTCGTGTCTTTCGTAAGGAGGGCGAGAAAAACCATTGGCGGTAGCTCCTCCCACACGCGGCGGGAGCGTCAGGCTTTGAACACACTTTTGGACAGGCGGCGAGCAGCGAATTTGACGCGCGTNAAAACAAANACGGCGGACGCAAATTTGACACAGAAATGNTGTGNACTCTAGACAATTGATTTAAATGAAGCGCGCGCGGGGGGGGGAGGCAATCCGCGGCACACGCGNGTGCAGAACCGGGGCTAGTGATCCGTACGGATCATCCGTGCACCCCTAGTAGCTCCCCGCGGGATCCGGTGTCGNANCGTGTANAAAGTGAATANAATAACGAAACTTAAAGACTTGAGTCTGTCCGGCATCAGNACCACGCTTTCACTGTAACATGATGCATCGGGTTAANGTCGCNGTGATCTCTTACTGCGCTGCTGTTTACTGTCATGAAGCAGAACAAACGCAAACATCNNNN
>Olat_rnd-5_family-1647#DNA TECLASS
NNNNNNNTATACGGAGTCTTCAGAGCCCTGGACATGACATTAAAAAACGTTTTTTCCCTCAAATTAGTANTTTGTGGCCACGAATTAGTATTTTGTGCGCACAAATTAGTATTTTGTGGCCACAAATTAGTANTTTGTGNGCACAAAATACTANTTCGTGGCGCACAAATGATTAATTTGAGGGAACAATTTATTATTTTTTNAATGTCATGTCCAGGGCTCCGTAACACCAAANAAAACTAAAAAG
>Olat_rnd-5_family-1651#SINE TECLASS
AATGTATATTTTAACTCAAAGAAATGTGTGCATTTATTTAAGAATAAAGAATCTGAAATAATAAATAAAAAGAAAGTGTGCAGTGCTGGGGGGAGGTTACCGCCATTTTGTTTGTGGGTGTGGCAGGGTATGCTGCCATC
>Olat_rnd-5_family-1668#LTR TECLASS
GTTCACCTTTCGGCATATCCCTTCAGGGAGACCCAGACTTGGGCCCCCTTGTGGCTACATAGTTAGGCAGTAGCGCGAAGGGTCTTGCCCAAGGACCCACACTGGATNNAGCTCATCGCGCCCCCTGGGAANCGAACCCTGGTTTCCCGCGCGCCAGTCCTACACGCAGCCAACTGAGCCATCCAGCCGCTTGTATACCAAGAAATTATACACTTTAAAATAGGTGATCTTAGNAAGTGTTTGGCTATCCA
>Olat_rnd-5_family-1680#DNA/TcMar-Tigger
AAAAGGACATGTTAATAAATACAGTGGTCCCTCGCTATATCGCGGTTCACCTTTCGCGGTCTCGCTGTTTCGCAGATTTTTTTAGTGCAATTTTGCATGCTTTTTTTTTAACGGCGCACTGTGTTCTGCGTCCTGATTGGCTGTAGACCTTGTCAATCAATCTCCTCCGTGCCGTGTCTCCTGTACAGAAGCGTTCAGTTTGCAAATCTACACAAATCTTCGATCGCGANCAGATCTTTGTTTTCATTCTATAACTGGACTTATTTTTCTACGAAGGTTTGAACTTTGAGAGTTTAAACAAGAGAGAAAAGTGTGAAAATGTTCATGTCTGTCTGAGAAAAGTGTATAAAGTGTGTAGTGAGGGGTTTTACAGCCTTAAAACATCNGTAATTG
>Olat_rnd-5_family-1685#DNA TECLASS
AGCGTATTTTTTCAACATCAACTAGTTGAGTTTAAGAAATACACTGTAAATAATAAAAAAAAAGACGTTTGGCTCTAAACTGGTTTTGTGATTGCTCCCAGTCCCACGTTTATCGGGAAGGTTAAGTTCTAAAAATAGGCCCAGCGACAAACAGGTGTTTATTTTTATTTTTTTTACAGAAATTAATGTTTCCATTACTAATGCAAACTTTTTGTTTTGCAGGTATCATGTCGCATGACAGATTGNNNNNNNNNNNNNNNNNNNNNNNNNNNNNNNNNNNNNNNNNNNNNNNNNNNNNNNNNNNNNNNNNNNNNNNNNNNNNNNNNNNNNNNNNNNNNNNNNNNNNNNNNNNNNNNNNNNNNNNNNNNNNNNNNNNNNNNNNNNNNNNNNNNNNNNNNNNNNNNNNNNNNNNNNNNNNNNNNNNNNNNNNNNNNNNNNNNNNNNNNNNNNNNAAAATGGGGGGTATGATTTCTAACTTTGTATTTATGAATGTGCCATATGAATAAAAATAAAAAAAGGTTAATGATGTAGAATTGTTCTTTTTTATGGGATGGACAGTGGGTGAGGCACGACAGATTGCAGTAAAACAGTCAAACTGCTACCACAATAGCGTTGAACTTCTGTTGAGAATAATTCATTCATAAATCTGTCTATATATTAGAATATCAGCATCTGGATCATTTACGTCTATTTTAACATAAAAGGGGCTAAAAAGAACTAACATCAACAAACAACAACTACTAATAAATATTATAGGAAATAAGGAAACTAAGTATAAAAAAGTAAAACAAAATAAATGTACATAGTATATTATTTATTATTGTAAATAAAAAAAATAAACACGTCCGACTAAGAGTGGGGGTTGAGGGCGGGGTTTTTTTGTCTCTTTTTTGGAATCCAGCGTAGAGGCCATGACCCCCCCCCTGCAAGAAAAGTAGAGAAGGTTCAATCAAACAGTGATAGACGATGGGCTACAGTTTGTTCACTCAGTGCTTACAGGACGACTGTTTTTAATTTGATTAGTGTCAATTATCCTTTGTAGGAAATATTAGTATTATTCAAATATTTATGAATAATTACAATATTACATTGATTTTTAACGCATAGCACAAAAGCATCAAATAATCAATATCTAACAACTTGTAGAACATGAATAATAAAACTTGGACATGCATCCATCATCTACCCCTTTTGTCCTTTTATTGACAAAGAAAATTAGAAAATNNNNNNNNNNNNNNNNNNNNNNNNNNNNNNNNNNNNNNNNNNNNNNNNNNNNNNNNNNNNNNNNNNNNNNNNNNNNNNNNNNNNNNNNNNNNNNNNNNNNNNNNNNNNNNNNNNNNNNNNNNNNNNTACGTATTTTGACCNTAACCCCGCCTTCTTTACTTGCAAATAGGCACTTCAAAATAAATAAATAAATTCATTAATAATATATACAGCATAAAACATGACTAGCACTCCATTAACTCCATCTGGGTTTCATAAATAAAATAAAAACGTTTACCACTCAAAACAATCATCAGAACTCTAACACAGTAAATATGCCAAACAAATTAATAAAAAAGCATTTATATACATTAGAGTTCTACTTTAAAATAGTAATAATGTAAAATAAAAACTGCTCCTTTTTTCTTTAAATGTCCTCATTGCATATTAATCTTTTCCTCCAATCACACGGCTGCATTCTGAAAGATGAAAAGTGTAAACTTGTTTAAGAGATGTTTAAGAGGACTACTGTAAACTAAGATAAATGTGTTAGTTAAAATAAAGTAATAATGCATAGTTATTTTATAATAAAAGACTAAAAAAGGCAAATTAATAATACAAAATCCAAATCTTTACAAATTCTGCAAGTATTTTGTCGTATTACTTTTTACGCCAGGGCTACTATGGGAAGATATACGGTAGTCAACATTTTCTTGGAAAGGAATCCTTCTTTATTTAAATAATATTTTATAGAATCTTTTAATAGTGTGTAAAATGTTTTTAACTACAAAGCATTTTAATTGCATGTTATATGTTTTATATCAACTGTAATGCCCATTAAAAAGAGAAGCACAAGTAAACTTGAACTGAATTATTTCTTTCTTATTAAAGATTTGAGGAAAAGTGTAAAAATAACCACCAGATGAATAATTCTGTATTTTCACATTTCTTTGGAGAAACATTTGTTGAGGATAAAAAAACACAGGAATATCTAAAAAACATATCATTTTTGCTAACTGTGCAGAAAAATAAGANTGTACCAGGATAGTAAAATGTCGGAAGTTGGCACACTGGTGGACGGCTGTGGGGCTGAAGTGGTGGGAGGATGGATGTCTGAAACGGTTGATGGTTGGACGGCTGAAGCACTGGAGGGCTGCTGGTTTTTCCAACCTTAATGGATGAAAATGATGAAATGATTAGTGTGGTTGTTTTGGTGAGACATGACCAGATCTGCTGACGGTTCACAAATGAAAGTTTCTAATCAAACTAGAGTTCATGCAGATTGAAGATGTCGTGTCATCAAGCTTCCATGAATAATGAGNAACAACAACAGACTGAGGTGAATGTAAAATTATTATTACCAGTATACCTGATACAAGGCCTTCATCCAGNCAAAGCACGTTTGTGCTTGATCAGGNAACTTAGGGCAACTTAGGGGGCACAACATGTGTGTGGTAAGAGGCGGGACTTTTTGGCAGGTTTGGCAGCAATTTTTGTATCGTCATCGTCAAAATTTAAATTATCATACAACACTGTGAACAGATCGACAATTGGTTAATGACTCTGAGTCACAGATGGTAAATACATACCAATACAGACACTTCATCACATGTGAGGCGTTCTCTTTTGGCCTGAAATCTTTGTAGCCCGCCTTACATTTGGATGTTTTGGCGGCCACAGCGATCACAGTTGATGCAAGAAGTTGTCGAGCCTCGTGGCAGATTCAGCTGAAAATAGGAAAAGCAGAATTTTTATGTCTCCAGTTCCCCATTCTGATAAGATTTGGGGAAAATATTGCCATATTAATGACAATGGTTGTTAGTTTTACAATTAAATTAAGGTAGCAATTGAAGTCTAACAGTTTTGTAAGAATGTGCAGGTTATTAGTTCTGAATTTTAAAAAGAAAAGTTATAAAAAAAAAGTCATGAAGACTTGGTTTTGAGCTGAAGATGTCTTTCCTCTTGTCCAAAATGATTTCTGGAATAAAACTGGTAAGAAAGCAG
>Olat_rnd-5_family-1693#LINE TECLASS
CAATTCCAAAATGCACAGATAAAATCTGCAACAGCACATCCATATGTACATGTTTATATATATGTGTATGTATATATGCTTATCCATACTTCTGTCCACTTAAGTATCTACCCAACGTCAACACTCTACCTCANTGCTGTCTCTTGCACATCTGACATGTTTGCACACAAATTTCGGACATTCTATATTACAGTTTATATTTGCACACTGTACATATTGTACATATTGATATNTTTNATATTATATTTTGTTATATTCGTTGTTTTTGCACTGAAATGGCGATGCTTCAATTTCATTGTACAATGGACAATGACAATAAAGGA
>Olat_rnd-5_family-1702#Unknown
TGACAAATTCCCATTTGCATGTGTTCATTTAGAGTTACAACTTCAAATCTGTGATTACAACTGCTCAAATGTGCTTCTGCGTGTGCTCGAATCTGCTGGCGCAAATCACAAGTGCGCTACAACTGCGCTCTGANTTCTGACACATTCCTTGCGAGAAACTTGTGTCAAAACTGATCTGTGTCCGATAATGGAACTAGGGGGGGGAGGGAGGGTTAGAGGAGGCGGAGTCAACCAATCAGAGTGCAGGACTCGGAGA
>Olat_rnd-5_family-1719#DNA/EnSpm-CACTA Kolobok-Hydra?
ACCCATAGCAAAGCAAAACTGAAGATGAGATCTCGTTTCTGTCACATTTACGTCTCCTAGACATAAATGAGAACTGTTTGAGACTAAACTGCTTTTCTCATTCTTCTCAAACATTTCTCCTGAGAAATAAGTCTCACAGTGAGCACTGTTTGAGATCTCAAAATTCTCTCACAACTGTCTCTTCTCCAGATCTCAATTGAGAGAAAAATGAGCCATATTATGTTGCGCTCAAGTATGTCTCAATTTGATATCCTTACTTCAAATCCCTATCTCAGTTACGTCTCAGTGAAAGACATCAATGGTTCTGTCTCTCGTTGCTCAATAATTTAGATCTTGTTTTAGCCTNTTTTTTTATTGTCTCAGCAAAAAGAAAAATGAGAGTAGTACAAGCCCTAAAATGAGTCTCATGATGACACCATTACAGTTCATCTCGAGAAAATAATATTTTTTATTTTATTTATGTTCAACTTAAAAAAGTTGTTTATTGCTTACATATTTATATAACTTAATTACAATTTCAAGAAAAAAAAGTTAAATCATTAAGACGGTCATGTCCTCAAAAGACATATTTTTGAAACTTTTTAAAAAACATGAAATTTCAAGACAACGTTGCAGTGTCGATTTAATAAACTTTTTTTTTGACTGCTTAGATAAACATAAATGAACAAGAATGTATGTTGGGTTAATGGTGCTAGGTTTAGTTAAACACAAACACACGCATGCACTGGCACACATGCATACACGCACAAGTGCATATACGCACACTTATATGTTGGTGGGTATAAAACATTTAACACATTGATGTCTGAACTAAATAAAGGACATTTGGGATCATATTTGGATCACCTTAAAGTGAACAAAAAATAGATCTTACATTTGAAACAAACAAATAAAATACACAAATAAAAATAATCAAATNAATAAATCAACTTTAGGGCGGTACAGATTTATGGGGTTCAGTTTGAGTTACTTTATCTTTGTCTTTAAAAATCCCCCTTCATGCAGCCTTACAAGCTGAAAATATTTTCTGTTTTCTTGATTTTAGTCTGCATCATATTGAACAAACAGAAGCCTGGAGTAACCCGATTTGAATTTTAAACTGTATCACAGCCTCACTTGACACAGATTTCTGATTGGTTGATCACGGTGGGAGGGAAAACTCTGTGGTTGACGTCACCAACGGGCCGGAATCTGCAAGCGGGAGAAGTGCAGAGAACGAGAGACTTTTGACGACCGTTTGTCGTATTTTTTCTGCGTTTTAACAATCCGTGGGATGAATCTCCAACATTTTTTTTGCTTGTCTGGAAAAGATTCAAGTAAAATCTTTGAAGTTTGCACGGTAAGTTTGCGATTTCTTTCCTCCAACTCTGAACTCAGTTGAATGCTAAAGGTGTTTTAAGCTAGCTCCGCCAGTAATGCAGACGTCTGGGCTACTCGCGGTGGCTTTGGCTGTATAAGTAATTATTACATTTTACAAAGGTTNACTTGTGCTTTTTGTAATAAAAAATAGAGACATTGAAGAGTTATTTGCAGTGCAGAGTTTACAGGAATGAGCCTCGATATTTTTCCAAACGCGTGAGTGCTAAGTAACTGTTGGAAGACATTTTGCTCTTCAGTTAAGGGTCTGCAGGGTTCGTCCCATTCACAGTGTGACGACACCACAGACCATTTCCATTATTGCAAACTTCAAAATGTGCAGTTTCACTGTATGTTCAATTTTTACGCTGTAAAAGCTTTTATCTTGTTTAAAAGATCATCTTGCAGACGTTTGGCCTGGCATGTCATCTTTTGAAACTGGTTATGGACATGTGTTTAAAGTAAAGTCATCATTAACTGCTCACATGTCTAGAAAGCATAATCTGAAAATTTAAGTATGCATATTAGGGAAACATGTTCTCAGCCCTCTGTCAGTGGTGGAGATGTTTAGAGAGCACAGATGTAGCTAAGCCAACAAATGTCAACACTGATATGTACGAGGATTTTAGTGAATCATAAATCATATTTAAAAACCTTTCCAGATCTTACTTTGTGCTGTATAAAATGTGTGTACACGATGTTTTTTTTCCCCTCTCTGATTCAAGGTGATCTAAATTCTTCTACACGTGAAAATGAGTGAATCAGAACCCATGTTCCTCCACACTGCCATTATGGAGGTCCTACCAGAGCCACAAAAGACATCCTGGAAGAACACTTGCAGTCCATTGGAATAAATGGAGTTGTATGAGGATCTACGATTCATAGAAGAGGCTGACTTGCTGCCAGCTTTGAGACCTGTTCAAGCCCGGAAACGTCTTGCTTTCTGGAAATTGAAATGTGAGTCTCAAACATTACAAATGAGTTTTTGTAATGCACGGAAGTGGATATGAATATGAATGGGTAACACACTGACAGTACAGTGTAAACTTAATACACTTATACTGTTTGTTTGTTTTTTGTTGCAGACCAAACGCCAGAGAACAGCACATCGTCATCTGTTGAGACCTCACCAACACAATCATCATCACTTTTGTTATAGTCACCGAGAAGTTCGTCATCCACATCTTCCAGAAGCCGAGGACTGTACGTACATTGACTGGGAGGACAGCTTTGAAATTCCATGGAGTAAGTTTTCTGAGGAATTTGTGCAGTCTTTAGGGGAAAGAGACCTGGCCCAAGACTAAGGAAGGAAATGGTTTGCACTCTTGTTGCAGAAATGATGAAAGCAAGACGTTTTTCCAAACTCTAAAAGGCTGCAGATGATGCGGGGAGAGCAGAGTGGCTGCTCAGAAGAGATGAGATGTTAAAGAGATGCTCTTTCTTCTGCTCTGCTACTTTAATGAGGAGGATGCCATGTTCTTGTAGAAGATGCAGACGAGGTCCAGCTGCAGCAGGTGCCGTTGACTCCAACTGTTATTGTATGTGGTAAGTAAAGTTTCAAGTGTTAAATTATTCTAAAGGTTTTGTCTTTGTACACTGTACATGAGTGACATGTTTACTTTATCCATTGTTCTGTCTTTAGGACAGTCTTGCTTTTCCCCAAGGAGGTTCATGCTGAGTTGGGACCGCTCCATCGTACACAACAACATTGCAGCACTGTGCCTGATGTTCAGAAGCTACTTCTGCTTTAACAGTCATTATCCAACTGAGCTGGCTTCAACCCTGGAGTTTCTGCAAAGGTACATATTTATG
>Olat_rnd-5_family-1737#LINE TECLASS
AGCTGTGGCCGTAATATTGTTTTGTTTGTACNTTTGGAGTGTTTTTCTGTNTCTGTTTTCTTTGTTTTCTGCTGCAGTGGGAGGTTCTGTCTCTTTCCTTTTTCTTTCCCTCCTATTGTGTGCAGATTGGAGCCCAAANTGTCCGGAGCACCTGATTGGCTGAGGACNTCCAGCGCAGGTTTAAATACTGCCACATCATCTGTTGGAGCCCCTCCCCCTCCAGCTGGCAGCAGCAGAGCATTGATAAACATTGTTAGAGGCTTTGGTCCTTGTAATTTGGTTTGGTNGTTTTTGTATAGTTTTGAGTTTTTCTGTAAATAAATTCCCAGCTTANTTTCAGCCTGGGTNTTCGTGAGAGTTTTTGAGTCGTTGGTGNATTTAGTTTTTCCTTTTTACCTTTATGTTACATCCTTTTACAAGCCCCTAGACAGGGGTGT
>Olat_rnd-5_family-1749#DNA/TcMar-Tc1
NNCTTGGATATCTTCTTGTATCCCTTTCCTGTTTTGTACAGTTCAGTTACCTTTTCCCGTAGATCTTTTGACAGCTCTTTAGCTTTCCCCATGACTCAGGATCCAGAAATGTCAGTGCAGCACTGGATGAAGGATGCNAGGGTCTGTTGGGAGCCCAGAAACTCCNAGACCTTTTGTGCACACACATTGATTACAGGCAAANGAGTCACAGGTGAGGATGGTTACCTTTAGCTGCAATTCAAACCCTTTTGTATCAGCTTGTGTNCATGTTTTCAGAACAAAGTCATCAGGGTATGTAAACTTTTGAACGGGGTCATTTGGGAAGTTTCTGTTGTCATTATGATTTAAAAAGGGTAAACAGAATTTTTTGACAATAAATGGCTTCACCCAACCACTAACTATGAGTGGAAAAAAAGTTTTGTGTTATCATTCATATTCTCTGAAAAATGACCAAGAAATCATAATTTCTTCCAGGGTATGTAAACTTATGAGCACAACT
>Olat_rnd-5_family-1759#LINE TECLASS
GGTACGACGGAGTATTAGGGCCACCAAAAAAAAAAAAAATTTAGGGCCACCAAAAAAAAAAAGTAAAATTACGAGATTTTATNTCGTAAATTTAGGAGATAAAANCTCGTAAATTTAGGAGAAAAAAACTCGTAATTTTAGGGGATTANAGTGGAAGTGAGCATGCAGAGCAGCAGGTGAACGCCGCGCAGCCGCAGAGNAGACCGACTAAACTTTAGTTGAACAGGTGAGCTGAATGTTTATTGATAACGTTCCAAATGTCTGGAAGNTCATTTGTTTGATTTACGATTCATTNANGTTTTATTTATTGATGGTTGGTTTGCAGGATCTCTGCAGCCGTCGATGAAGCCGTCGGTGTCCCTGCAGNTGTCCGCTTGAATCCTTTCTTCCTCCACCAAAGACAAGATCTCTACGTCTGTGTGACGCTTCCGTCTGCACAAAAGGAGGAGCACTTTTTTNCGCATTTTCAACGTTCCAANGCTAATATAAAACACTATTTTCCTCTTTATTGTTTTATGCTGAAACGGGACGTTTCATCTGCAGGAGGGGGCGTTTGTAACACTGTTTACTTCCGCATTGGTGTTGGGATGACAGGTTCATGACGTAATGAGACAAATGAACTTCAGGATATGTGAATGAAAAGGAGAATAAAGGCTGCAGCGATCGTCTACACCCAAANGTGTCTCTGAGCTCCTTATTTTACATATTAAACTCCGCTTTACTGACACTGAACCCCGGAAAGACTGCTACACGGAAANTAATCTGATTTTGAGTCGCCAAAAGGTTCAGAATCTCTTTGTTTTANACCNATAATAATCCGGAAATGAAGCTTCACAAAAGGCTCCACATACTTCATCTTCAAGCTAGGTTCCGATAAACGGACAACTTCAGGTGTTTTTTCCTTAATNTACGACTTTTTTCTCGTAAATTTATGAGATTTTAAGTCGTAAATTTATGAGATAAAAAGTCGTAAATTTACGAGTTTTTATCTCCTAAATTTACGAGATAAAATCTCGTAATTTTACTTTTTTTTTCTTTTGGTGGCTCTAATTTTTTTTTTTTTTGGTGGCCCTAATACTCCGTCGT
>Olat_rnd-5_family-1777#LINE/L2
TTTGCAGTCAAAGGTTAAGTCAAAATTAGGTTTCTTCATGGAATGCGTCCCTCTCTACCACNTTGGTCCAATGNCCATCCTTGCTTGATTATGGCGATGTCATTTACAGATCAGCTCATAAACGTTTGCTGAAAAAACGGACCCTTTTACCATTCCGCCATTGATTTATAAAAACGCTCCCTTCAAAACCCACACTGCACCTGTACTCTAACTGGACCTCCTTATTACTCGACGTAAAATTCACTGGTTGCTGTTAATTTACAAAACTCTCTTGGTCTTTCCTCCTTCTTGAGCCAGCTTTTGCACGCTTCATCCCCCATGTACAACACCCGCTCTGCAAAACTGATTCTGTTAACAGTCCCNAAATCCAACTCCTCATCGGGTTCTTTATCCTTTCAGTCTGCAGCACCCAGAGACTGGAATAATTTACAAAAANCGCTTAGACTGGACACTTTTATTTCAAAGACAGTTTTTAAAAAGAATCTTGACGTCTTTCTGTAACCTGACCTGTTTANGATTCTAATGATTTTAATNATTNAATGATTTTAATGATTGTCTTGTGTTATTGCTGTTTTATCCTGATTGTTTCTGTCTGTGTCTCCTGTAACTCCTTTTATTTCTCAAAAGGTCTTGCCTTTTGCCAGGCCACAGTTGAAAATAAGATTNTTCTTAATCTGTCTTGCCTGGATAAATAAAGGTTAAATAA
>Olat_rnd-5_family-179#DNA TECLASS
ATGCGCACCGTAGGAAAAAAAACAAAGTTTGCCACGGTGAAATGAAAACGTAATAATTCCTGTGTTTTGAAACTGTTGCCGGTGAGATGACAGGCGGGGCGATATGAGCGCGTGTGAGCGGGAAAAGCGCGAAGCTGATCCGCGAGCTGCTGCACACGTTTATGACTGCACGGCTGCTTTTTTTTGGTCATGTTTTTGGCGTCGCAGCGGCTGACATTTATGAAGTTATAAGTTCAGTTTGTTGAATAATAACCAAGCAAGGTCAGATTAAACCCAGACTTTCTTTCTGTTCTGCCAAATGTCAACATGAAATGTGAACAAGTTTTAAAATGAATACTACAGCTGATCGCCACTCCATTTACTGGGGGTGAAAAAAATGAATAATGACGCTGTCCAATTGTGGAAAATGTATATNACTATAATTAGCAAACTAACGAAAAAGTAAAAACATTTAATTTTACATGCAATAAAAGCACCATCACAGAATGAACTTACATGAAGTTCAGGCCCTGTCTCATAATGTAACAAAAGATGAATAAGCCAAAAATACGCTTTTTTTTCATGTTAATGGTTGTGAAGTTCTTAGAAATATTGATGGTATTTTGTTCTGACGTATCCAATCCTATTGCTGTAGGTATGACATACCACAAATGCAGTATTTTNGTTTCAAACAAACATATAGTTGCAATACTATTTCAACTTTGGCCTATTTTCCTTGTGCAATATTGTTATGAAAGCACTTTTTTGAGTTAATGCCAAAATATGTTTAAAAAAGCTATTTGACCTGCTGTTTGTGAATTAAATAAAATTTCAGATATATTGGAAATGTTTTTGTATTTCTTTGTATTAGAGTTCGCATTATAGTTGGTGATGGCACAGTTGTTAAGGAGAAAATTTCGAATTGGCACTTCATGTCATAAACGTTGCTGACC
>Olat_rnd-5_family-1791#LINE TECLASS
NNNNNTACAGGTCAAGNAAAGATAAGGACAAAAAGACTCCAGAACAGTTTTTTATCCNACTGCAATAAACATTTTAAACGTGNCTAGGAAACATTAAACCTGGACCTCTTTTATTGGACTCTTGAATTGTGCAGCAGTGTATGTTTTCTTCATATTTATTTATTTTCTTCCTGGTTTTAACAATTTTAACACNTATTAATTGNGTATCCTGTTTTTTTTTAACGACAAATGCACTTTTATTTGGCGACAAATTAATTTTAATTTCCTGTTTTAGTTACCGAATAATGCACTTTTTATGTATTATTTATTATTTTTAGTCGTAAGTTTTACCATGGGTTGTTTAATGTATGAGTGTTGCACGGACCAGGAAGCACTTTTTAATTTCATTGTACCTGTGACAATGACAAATAAAGATCTATCTATCCTAATCTATTC
>Olat_rnd-5_family-1808#DNA
NCCGGNCGGCGGCNGCTCTAATTGGACGATGTGTAATTGTCTCTGGACGGCGGCCGTCCATATCAAGTGCCACCGGCCGCCCGGTAGCCCGGGGGTATATAAAAAGCGGGCCATTCTGNACCACTGGCCATTNNCAACNCANATTTTGAGCACACATTATAATCTTGTCAATTTACAAATTTACANATTTTTAGACAACATGCCTCCCAAGAAACCCAGCAAGGGCAAAGCCCCAGCGCCCAAGAAAACGAAGGTCCAAGCGGTCCAACCACAGCGGGAGTCTTCATCGGATGAAGAGCATCAATGCAGCATCAATGCCGTCTCCC
>Olat_rnd-5_family-1825#LTR/Gypsy
TGTAGCATTGCCACATATGTAAATATATATTTGGAGTTGTCTATTTACTGAAAAAAAAAGAGAAAATTCAGTATTGACTTTCCTGTGTTAACCCTGGTTAATATGGTCCTGGCTATATGTTTATTTCGTTTGGAGTTTATGTTGGATAACAGGGGTATAGAAACTACATGATCAGGAGACTCTGGACTACAAATATGGCTACCTGGGGACTTCCTGGGACCAGGTGAAACACAAATTAAGAGGAGGTGAAGCGGAAAGACAGAGAGTTGACAGCCGCAGGACACGTACATGCAGAGGATTACCGTGACGTCGGAGAGAAGTCCAACCGCATCGGTGGAATTTTCGGGGATTTATTCNTGCAATCGGGTGAGACCTCCACATGCTTGGAATGACTGAAAACCCTATCAACGGTGGACAGAGCCGGTAAGCCACGTACGTTCATCCTACGGACGGAACATCGACATCCCGCGGGTCGTTTGGATCTCCGATTTCATATGGAGGGCGGAGGACGCCAAGATAGGCGGTGACTTTGGTGACTTTGTAAATAACGAAATAATATAAAAAAAACTGGGGTGTATTGGGTAAAAAAGCTGGGGAAGCTTGTGTGGGGTTGAATACCTGAGACTGTTTAAAAACACTTGAGTCATATTGGTTGTGGTTTTTTTTGTTTTTGTTTGTTTGTTGTGTGTAATACTTTGATAAATTGAAGAGTGTTACATAATGGTGGCCAGTATGGGGAACGATTTGGGAATTTAAAGGGTTTTAGTTTTTGTTTTGGGGAGGGCTGTTCCTCTGTTAAGAATGGCGGCTGGTGGCGAGAATAATAATGTGACATCAGCCAGGTTTTCTCCACGTGCGGTTTCTGCTTTGGATCCTGACTTTAGTGCAGGTCCTTTTGTNACACGGCGGTCTAATTCGGCTGGGGAGATTTCCTCCATGTTAAGCTCGCTGTATCTACAAGATGAGGATCAGGTCTCTGTACACGATGCGGAAGAGCTAAATATTGAAGGTGGGCATGATAGTGATGCGGATGAAGATGCACAGTTAGAACGGGGGAGACAGTTTGAGGAACCTGTACCACCAAATGAGGATAGTGTGAACCTAGAACTCACTGCTTTAAAACAACAGGTGGAAGGAATGGAGAAAAAATTTAAAGACTCTCTAATAAGCTCCCTGAATAGAGAGAGTAGTTTCAGAGAGTATGTGGATGCTAGTTTCGCCAAGTTGGAACGACAGTTTACGTGCGCTGTAGAAAAATTAGAAAAGGACGTGGTAAACTGTATGCTTCGCCGAGATGAAAAATGGAAACAACAGTTAGCGACACTTAGATCTGCTAGTACCCCAGTAGCAAAAAAAAACATAGCTATTTCCACAGACGTTAGTACCATTGCTCCATCACCTCAAACCTACTCCCATCTCTCACGTCTGTCTGGTGCAACCCCATATTACAATAAACCTCCGGTTCGACTGGATTTCCCTACGTTTGGTGACAAAAGTGATTCTGATCCAATTAACTTCATAGAACAATGCGAGAATTACCTGGACCTGAGGCCTTTACCAAATCATGAGTTAATGGGAACTTTGTCTGCAGTCTTGAAGGGTCCGGCTTTGAGTTGGTGGAAAGCCACAAAGGCCGAGGTGCAGGATTGGTTGTCATTCAAAGAAGCTTTTCTGTCTGCATTCCTCCCCACTGATTACTTAAGTGAGGTAGAAGAGAAATTACGAGTCACGGTCCAACAACCAGATCAATGTATCAGGGATTTTGCATACGATTACCGGGCATTATGTCTAAAATGGAAACAGGATATGCCTGAAGAAGAAATAGTCCGTAGAATTCTTAACAACATAAACCCAAGAGTGGCGGGATGTCTACGTGGAACAGTTTCATCTGTTGCCCAGTTGGTAAAAATTGGATCCATGGTTGAGAGAGACTGTATAGGTGTTAAAGAATATTGGCAGAAAATAAATGCCAACACCGATCGACCTACAAGAAGACCAGGAGACAAGAAAAATATACCAAAAGGAACTATGGGTGTAACAATGTCCCAACCAAACCACCAAGAATACCAGGACCCGAAACTTTTGATAGTGCCCATTACTCTTAGGGGAATAAAGTGTGAAGCTGTGTTAGACACCGGCAGCACGTTCACTTTGATGAAAGCCAGTCTATGGAGGGCTGTCTCTGATACGGACGACACAGTGCAACCAGTTACAAGTATAGGTTTTGTGATGGCAGACGGAACTGTTCACCAGGCTTTAGGGAAGAAAACAATAAAGGTGGAGTGGCACGGAAAACAATGGCCATTAGATATAAACATCATGGAGGATGTCCATCTGGCTTTCCCTCTGATCTTGGGTTTGGATTTTCTGACGAAGACTGGTGCTATTCTTAACCTAGCCAAACGCAGCTACGGTCTCAAAACCGATCAGGGTTATATATTCCATGCTTTCCTTCCACCAAAAGACCCTCCTTCGATACAGATGAACCCTGGATTTCATCCAACTTTTCCAGTTGTTCACTTGTATTATGCTTGGCAGCCGGACTTTCCTCATTGTTGGACTGCTACCCCTAGTGAATCTGGAGGTCCGTTATACAACTCTGGTTGTCCCGAGTTACTCCAACAGCTGGTTAAAGAGTGGCCGACAGTCACCTCCGGTGTGTTGGGAAGAACTCACCTCGAACGACATACAATCTTTTTACAGGATGAGGTCCCTGTAAGAGCTCGAGCATACAGGGTCTCTCCCCTAAAAAAGAAAATCATTGAAGAGCATATTGATAAAATGTTAAAAGAAGACATCATTGAACCATCCCAATCTGCTTGGTCATCCCCTGTGGTCCTGGTGAAAAAGCCAGATGAGTCTTACCGATTTTGTGTGGACTACAGACGTGTAAATGCTAAGACCCTGCCTGATGCATATCCAATGCCAATAATACATGACATCTTGGAGTCACTTGAAGGTGCCTCCTGGTTTAGTTCCCTAGACTTAAAGTCGGGATACTGGCAGGTCGAAATGGCAAAAAACAGCATCCCACAAACCGCATTCACCACGCACATGGGCCTATTTCAGTTCAAATGTATGCCATTCGGACTAAAAAATGCGGCTGCAACATTCCAACGGCTAATGGAAAGAGTCTTGGGTGAGCTGAGAGGAAAGATATGTTTTGTATATATCGATGACATTATAGTGTACTCTAAGACGGAGGAAGCCCACATGGAAGACCTGACAGCTGTGTTTAGGAGACTCAAGGCCGCCGGCCTAAGCTTGAATATGTCTAAATGCCACTTCTTTAGGAGAGAACTGCGGTTCTTAGGACACTTGGTGTCCGAAAAAGGGGTAGAGGTGGACCCGGAGAAAACACAAGCAGTGACTGATTTTCCCACACCCACTGATATCAAGTCACTCCAACGATTTTTAGGTCTAGCTGGATGGTATCATAAGTTCATTCCTCATTTCGCTGACATTACAGCTCCTTTGAACCACCTGAAGAAAAAAGGAGTGGAGTGGAACTGGACCAAGGAATGCCAACA
>Olat_rnd-5_family-1854#LINE TECLASS
GGTATTGGGGCCAGGGCGGGGTGGGTTTTGTTTCGGCTTTTATTTTGTTACTTCCGGTTCTCACTGTCCTCTCGTTTCAGTTGTCTTGACCTTCCCTCATGTNTTCACCTGCCTCCCTGTNTGCGCACCTGTTTGTAATTGTTTAATCNATCCTCGTGTATATAGTCTGCGTCTNCCCTGCACTTGTCGCCGGATCGTTTTGTGCTGTTCNCAGAGTTCACGAGTCTTTTGGCTCACGAGCAATTGACGATTAAATTCGAGTTCTCGTTGAAGNTCCTGCGTCCTGCGTTTGTGTCCA
>Olat_rnd-5_family-1866#LINE/L1-Tx1
TTTAAAATTCGGTATTCCTGTTCCACCCAGAGAATATGCAATAGTGTTAGATGCCGTTCCAACCAGTCTACTTCAACTGTTTAAAGGGATTTATAACACAAGTCAATTAAGAACCCAGACAATTNTTTTGGACAATGTGGATATTTGTGTTAATTCAGTTTCCAATAAACAAATAAGAAATCTTTTACATACCACAACCTTACCTGCTGGGAGGTTTTATTGGGAATCCAAATTTGTGGACATAAANTGGACNTATGCTTGGACTATTAGTAATAAATACTGTCTAAATAACAAAATAAAAGAGGTGTCCTTCAAAATATTGCATTGTATATATCCTACCAAAAAAACTTTGAGTAGATTTGTTGTGGACATGGACCTGTCTTGTTCATTCTGTGGAACTCAGGAGGAAACTATTTATCATCTGTTTGTGGACTGCAGACATACAAATATGTTTTGGATTGAAGTGGGAAACTATATTGGAAATATAACTAAACAAACTGTTACATTTTTAGATAAAGACATTATTCTGGGTTACCTTAATGTCAAAGTAGACGAAGATTGTATCTTCATTACACAATTGTTTTTATTATTGGCAAAATTCCATATCCATAAAGCCAAACGGTCGAACTCCAAACCTAAATTCCAGCAGTTTTTGAGTGAAATCAATCAGTACTGTACCATTATCAAACATCTGCAAAACCAAAAAGCAATTCGAACTAATTTAATTTTTGAAAAATTTAAAATTTATTAAACCCCAAAGATTTTTGAAGTAATNATTCTTTTTGTCTTATGTTGTATATGTATGTGTATATATTTATATACTTTTTGTTTTATTTCTTATATTTTTCTGCAATATGTACACATTTCAATTCCCCCTGAGACATTCACATTGTTATTGTATTGTGTTGTTTGTCAATAAAGTATGAAAAAAAAAAACTCCACCGCGCCCCCCTGCAATACCTCCGCGCCCCCCAGTTTGGGAACCACTGCTNTA
>Olat_rnd-5_family-1878#DNA/hAT-Ac
NNNCCGAGCGCGAGGAAGAGAGACGGACACATGACGGGTGCAACAAGAANAAACTACANCAACACAGAAAGNGAAAGCAAAGAAAATGATGTGGGAAAGAAGCAAAATCTGGAACCATTTCACTTTTATTGATAATAAAAGGAAGAGCGTAGAGTCTGCAGGAAAANAATTCCATCTAGAACCGGCTCCACACCAACCTGCACAGANACCTGAGAGAATCTTCTCAAAACCGGAGCAGATCATNACTGACNGAAGAAACCAGATCAGCTCCTCAAAGCCGAGACCTTGGTTATTTCTAAATGCCAACTTTTANCGTGATTAANTAAGNCTTTTTTTGGTTTGCACATTTTAACTTTGTATTTTGTGTTGTGGTTGCAGTGTTGTGTGTTTCGCCTCGAATTTGTTTAAAAGGAAAAAGNTAAAAATATAAGTAGTTANAAGTTGAATTGTAGTTTTTTGTTTTTATAACTTATTTTTTTTACATTTATCTGCAGTGAACAAATAAAAGCATATACATATTATACACTNATACGAANAAAAACACTTTTTTTACATTAGTTATTCATTTTGTGCATAATTTTATATAGTTGTTGATAATAAATTAAATAAAGCAACAAAAACAACCTAAAGAGCCGTTTGGGAGCCGAAAGAGGTCTTTTTAGTGAGCCGATCCAAAAGAGCCGGNTCTCTAAGAAGAGCCAGAATTCCCATCACTACTATACGAGTGGAGGAGTCTTTGCTTGCATTGTTGCTGTGGTCACATTCCTTTATAAACAGGGGGACATTTTTTAAAGGTAGTTTGACATTTAGNACTGGCATTTCGTTCATGAAATTTGGTATTTGAACAGATCTAATTTATTTTTTAAACTAATCTTGCAAACAAACAGTATTTGCTTTACAATATTTTATACATGAAATGTCACTATGTGACAACTACATTATGAATATTTATGAAAGAAACAGA
>Olat_rnd-5_family-1879#DNA TECLASS
ACTGCGGTGAAGTTAGTTTTAGGTTGGATATTCGACAGACATTCAGCGCGGATCTCCAGTGGGGTCTCTTAGGGACCGTCAACAAATTAACNAGTGCATGAGATGGAGAAGATTTTAGATCAAACCCAGGACTAAATGCTTTGCAAAAATGAAATAAATTACAATAAAACATTTCCTCATGTTGTGTCTAAATANTCTTATTTATTTTGCAATGTTTTAATGAGAGTTTTGCAATNNTAGATGCTCAATATNTTACGAGAAATTTGCTTTCAAGTAAANAGTTTTTTTTTCAATAGCTCCCAAACCGCGTGACCCNANGATNNCAAATNTATGCCGAATTATGGCTCCAACATCACACCATACACAAAAATTTTATATGAATTTTTATATNAAAATTCCAGAGGTTTGCATATGAAATCTGGTCATTTTTTTCAATAGCTCCCAAACCACGTGACCCAAAGAGATGAAACCTATGCCGAATTGTGGCACTGACATCCCAACATCAGACACACCTTTTTTTGAATCAATTATAGATGNTAAANATTTTATATGAATTTTTNTATTAAAATTCCAGAGGTTTGAAATCTGGTCATTTTTTTCAATAGCTCCCAAACCGCGTGACCCAAAGAGATGAAACCTATGCCGAATTGTGGTACTGACATCCCAACATCAGACACCACTTTGTTTTGTAATCANAGATGTTGNATATTTTATATGAATTTTTATATTAAAATTCCAGAGGTTTGCATATGAAATTTGGTCATTTTTTTCAATAGCTCCCAAACCGCCTGACCCAAAGAGATGAAACCTATGCCGAATTGTGGCNCTGACATCCCNACATCAGACACACCACTTTGTTTTGCAATCAAAGATGTTAAATATTT
>Olat_rnd-5_family-189#LINE/L1
TTTTTTTTTAATTGAAAAAACACTTGAGGTTTACAGTTTGTGACAGTTGTATACAATTATGCAAAGTATAGAAAAATAGAAAAATGTAAACGACATGTACAAACAACAAATGCAAAATAAAAAATAAAAAATACAATAATACAGAAAAATACAAACTTAAATAAAANAGATTAAAATAAAATAAAATAAAGGGGTTACATGGGCATTGTAATGATCANTAACTTAGGGGTTATCAAAAAGCTGCAAGTTACCTATGATATTTTGAAGTTCCATAGCAAGTTTATTTTCCATGAAGTTTACGGANGAAAAAAAGAGCAGAGTTCTTTATGAAATGTAAAAAAATATGGTTTGATTTTAAGGAATCGACATTTGTGCATATAGAATCTACCCAAAATAATTACAACATTTAAAATAAATTCTGGTTTTTGTTTTCTAAAATAAACCCAAAAATGATATCCTTAATAGAAAAGTCTGCTAAACATGGAATCTTGGGGAAAAGCCAATAATGTATATTNTCCCAAAANACATTAGAGTAAAAACATTCAAAGAAAAGATGCTCAGTTGTTTCAGGAATTCCAAACCGTTTTCCAGTAATTCCTTGGAAGGGTAANTACCTGAAAAGGTTTTAAAGTGGACTTCCTTGGCTTTAGGAGGAATGGGAAGTTTTAAATATTTAGTTCGTATTTGTTTCTTTTCTGAATTATTAAAATATTGGGTTATATCGTTTGGATTTGAGATGTAGGGAAAGGACGTTTCGTTAAAATATTCTCTGATTTGATGGTTTGGGAGTTTGGCAGTTGCTATGTTGTGTCCATTAATCAGAAGCTTGGGGACAGTAGGACGTCTGTAGATGTCATTATGAAACAGATCAGAAACTGAGCTCACAACATTTTGAGGAATGGCCTTAATAATTTTTTCAAAATCTTTTCTATTCGTTAGTGAACCATATTTAGCTGTGAAATCATCAAAAGACATGAGAGTGGCATTGTCATTAAGNAGATGCATTAAT
>Olat_rnd-5_family-1895#LINE TECLASS
TCCATAAATCCTTCCTACCCGTGAAATTTTCCTACCAACACTCACTGCGCATGCGCAGTCCGAAATTACGTCATTATTTTCNGTTTTGGCGGACCGCCCATAAATCTGTGCTACCTCTTCGATCTTGTGGTTACTGTACTGTTTTNTCTGTTTTGTGACTTTAGGTTACATTTAATTANATGCTTTATGCAACTAATGCAATGCTACACTTGTCAACTTNGCTCTGAACTTTTAGGCTAGCTCACTACCTAACTTCTGGGACTCGTAAATTGTTTTCATAACCCAGCAGATCCGTGTCCACAGTGCCTCTCTGTCCGCGCGGTGAACGTTTCAAAATCCGCAAGGTCTTTCGAACCGAACACCGTGAGCGCGGCGCGGAATTTAGATTAAACCTTGGCTGAGCGGTTCAGTTCCAGCGTAAATT
>Olat_rnd-5_family-19#DNA TECLASS
GGCGGGTAGANNATCCAAAAATNGTACTCAAGTAAAAGTAACGTTACTTCAAAANAATATTACTCGAATAGAAGTAAAAAATGTCATCCAAATAATTCAGTAAGAGTAAAAAAGTAACTAGTGAAAAAAGTACTCAAATACTGAGTAGCAGTTTGAANTTATTGGTAATAGAATTNTAAACTCTTGAAAAAAGTNAATNATCTGAAAAAAAGAAACTTCCTCCTGTTTACAGTTTTTTGCCAGTATTCGATGCTAAAAACACNTGTGGGCTTATAACTGATGTGNAATGCAATGCTTCATGAAAAAATTGCACACATCCCTGCTGCTTTACAAACATTAAACGATCGTCATCTTTCTGAGATTTGAGCATCCTCCACATCCCAACANAGTTAAAGTTTGTTGCACTGATGCGTTCAGCGTGGTCGTACGGTCAAAGCTGAATTACTTTACACTGTTCTGCCGATGTTTACCTTTTAATGCAGTTATCTGCAAACGCATATTCTGATTTNATTGCGNATCCCNAGAATAAATGGTACAAANGTTTNAAACAAAAATGACAAATTACAANACAATGTAACTAAGTAAGANTACTGGTTTATCATCATCATCTACTTGAGTGAAAGGNAAAATTATTCTGCAGAAAACTNCTCTNAAGAGTACAATTTTTAACTAAAGGTTACTTAAATANAACTGAGTAAATGTAACTTGT
>Olat_rnd-5_family-1901#LTR TECLASS
[truncated: 2,310,583 more chars]
